# Supplementary material for: Large-scale analysis of cell-cell communication reveals angiogenin-dependent tumor progression in clear cell renal cell carcinoma
Source: iScience. 2023 Oct 31;26(12):108367. doi: 10.1016/j.isci.2023.108367 (PMC10663819; doi:10.1016/j.isci.2023.108367)
Supplement: Table S1. Differential expression analysis of original scRNAseq data at a resolution of 1, related to Figure 1 and STAR Methods [file mmc2.xlsx]

## Sheet: Feuil1
	p_val	avg_log2FC	pct.1	pct.2	p_val_adj	cluster	gene
IL7R	0	3.43060421361196	0.925	0.117	0	0	IL7R
LTB	0	1.43226358138382	0.76	0.296	0	0	LTB
KLRB1	0	1.29797269616237	0.379	0.126	0	0	KLRB1
CD40LG	0	1.29249230138271	0.347	0.017	0	0	CD40LG
RORA	0	1.27557684268088	0.546	0.16	0	0	RORA
ZFP36L2	0	1.2571434458714	0.97	0.718	0	0	ZFP36L2
CD69	0	1.21984514982605	0.901	0.446	0	0	CD69
CRYBG1	0	1.1915831290598	0.622	0.278	0	0	CRYBG1
TCF7	0	1.18814844382808	0.379	0.051	0	0	TCF7
LINC-PINT	0	1.17901625693563	0.701	0.357	0	0	LINC-PINT
RPS29	0	1.14210888289519	0.993	0.958	0	0	RPS29
AC058791.1	0	1.13683046637586	0.451	0.157	0	0	AC058791.1
RPS12	0	1.13394221577624	0.994	0.968	0	0	RPS12
SPOCK2	0	1.12258317721815	0.545	0.151	0	0	SPOCK2
CCR7	0	1.11683896259163	0.291	0.029	0	0	CCR7
RPL39	0	1.09090706726062	0.993	0.968	0	0	RPL39
BCL11B	0	1.09000882680402	0.677	0.232	0	0	BCL11B
LEPROTL1	0	1.0786268520226	0.728	0.369	0	0	LEPROTL1
PIK3IP1	0	1.05190061967707	0.577	0.21	0	0	PIK3IP1
ITK	0	1.03756421314906	0.455	0.119	0	0	ITK
RPS10	0	1.03572230084377	0.949	0.818	0	0	RPS10
RPS27	0	1.03295998475627	0.998	0.981	0	0	RPS27
RPS3	0	1.03233092376189	0.992	0.949	0	0	RPS3
SARAF	0	1.02856432915432	0.907	0.676	0	0	SARAF
RPS18	0	1.02509547356891	0.994	0.969	0	0	RPS18
BTG1	0	1.01679648867878	0.989	0.799	0	0	BTG1
JUNB	0	1.01666779530507	0.95	0.722	0	0	JUNB
RPS21	0	1.01252874931324	0.99	0.936	0	0	RPS21
GZMK	0	3.32958726982889	0.947	0.159	0	1	GZMK
CD27	0	2.47237848736306	0.797	0.124	0	1	CD27
CST7	0	2.26140829560237	0.943	0.319	0	1	CST7
DUSP4	0	2.23072591097636	0.736	0.129	0	1	DUSP4
LAG3	0	2.22512778531782	0.659	0.072	0	1	LAG3
CD8A	0	2.19924674122231	0.787	0.117	0	1	CD8A
TNFRSF9	0	2.17933483811343	0.598	0.044	0	1	TNFRSF9
NKG7	0	2.08251675776249	0.954	0.308	0	1	NKG7
VCAM1	0	2.05058560796562	0.589	0.053	0	1	VCAM1
CD8B	0	2.00526886925448	0.687	0.077	0	1	CD8B
CD3D	0	1.99945371488326	0.943	0.322	0	1	CD3D
CCL4L2	0	1.98718865167564	0.586	0.218	0	1	CCL4L2
GZMA	0	1.91821304075909	0.925	0.29	0	1	GZMA
CD2	0	1.82501219595515	0.924	0.337	0	1	CD2
TRBC2	0	1.81207035225443	0.837	0.331	0	1	TRBC2
CRTAM	0	1.78381068753878	0.457	0.068	0	1	CRTAM
TRAC	0	1.7712163915037	0.811	0.242	0	1	TRAC
CLDND1	0	1.76486301762161	0.68	0.232	0	1	CLDND1
IFNG	0	1.75183356498523	0.493	0.091	0	1	IFNG
LYST	0	1.74519934482821	0.777	0.278	0	1	LYST
TRBC1	0	1.71810516756272	0.725	0.246	0	1	TRBC1
FAM3C	0	1.7139304990248	0.509	0.141	0	1	FAM3C
ITM2A	0	1.67068613781239	0.719	0.221	0	1	ITM2A
DUSP2	0	1.66391928611041	0.918	0.455	0	1	DUSP2
TTN	0	1.64827813724408	0.465	0.061	0	1	TTN
CMC1	0	1.63759225943913	0.59	0.253	0	1	CMC1
CCL5	0	1.58647687229416	0.937	0.338	0	1	CCL5
HAVCR2	0	1.57308959288156	0.571	0.15	0	1	HAVCR2
APOBEC3G	0	1.55510665744179	0.7	0.234	0	1	APOBEC3G
CD3G	0	1.52911909555641	0.857	0.282	0	1	CD3G
CD3E	0	1.51250084510644	0.87	0.312	0	1	CD3E
IL32	0	1.50719339246951	0.971	0.521	0	1	IL32
CCL4	0	1.48362937320889	0.878	0.38	0	1	CCL4
RGS1	0	1.48126605793268	0.904	0.394	0	1	RGS1
PTMS	0	1.46524963001396	0.711	0.304	0	1	PTMS
RNF19A	0	1.4323083148743	0.729	0.33	0	1	RNF19A
MIR4422HG	0	1.36624245537785	0.345	0.016	0	1	MIR4422HG
LBH	0	1.3599312088431	0.617	0.221	0	1	LBH
PRDM1	0	1.35422966700442	0.785	0.335	0	1	PRDM1
RUNX3	0	1.27776799979296	0.737	0.292	0	1	RUNX3
TMEM155	0	1.27663865203568	0.338	0.015	0	1	TMEM155
IL2RG	0	1.2731545900282	0.769	0.357	0	1	IL2RG
IKZF3	0	1.25326113018754	0.653	0.249	0	1	IKZF3
RASGRP1	0	1.22820723503406	0.524	0.15	0	1	RASGRP1
CCND2	0	1.2178182057001	0.573	0.211	0	1	CCND2
CADM1	0	1.21288392995456	0.309	0.036	0	1	CADM1
APOBEC3C	0	1.21030524879725	0.559	0.21	0	1	APOBEC3C
TIMD4	0	1.19798546371979	0.258	0.015	0	1	TIMD4
ETS1	0	1.18394627148569	0.869	0.412	0	1	ETS1
PDCD1	0	1.17893982785745	0.38	0.047	0	1	PDCD1
CBLB	0	1.17762417048954	0.514	0.159	0	1	CBLB
BCL11B1	0	1.16773722810097	0.66	0.244	0	1	BCL11B
TOX2	0	1.15648924395913	0.357	0.032	0	1	TOX2
CCL3	0	1.15360440602869	0.51	0.224	0	1	CCL3
LAT	0	1.14286674812906	0.532	0.171	0	1	LAT
TRAF5	0	1.1351279548933	0.446	0.126	0	1	TRAF5
SUB1	0	1.1187026995314	0.885	0.689	0	1	SUB1
1,00 SIT	0	1.11105205652107	0.423	0.089	0	1	1,00 SIT
LCK	0	1.11027041576239	0.631	0.225	0	1	LCK
RAB27A	0	1.10066114133734	0.519	0.176	0	1	RAB27A
EOMES	0	1.09832152588408	0.373	0.057	0	1	EOMES
MIR155HG	0	1.09043570588003	0.263	0.043	0	1	MIR155HG
TNFSF9	0	1.09001525929949	0.316	0.056	0	1	TNFSF9
TRPS1	0	1.07540614149884	0.429	0.139	0	1	TRPS1
SNAP47	0	1.07114269204505	0.365	0.061	0	1	SNAP47
SIRPG	0	1.07042006321768	0.372	0.051	0	1	SIRPG
TP53INP1	0	1.06848132495128	0.332	0.093	0	1	TP53INP1
ZNF331	0	1.05030782067455	0.598	0.277	0	1	ZNF331
ATXN1	0	1.04384275115891	0.469	0.171	0	1	ATXN1
CCDC141	0	1.02850336121153	0.302	0.033	0	1	CCDC141
IFI27L2	0	1.02767186189203	0.566	0.248	0	1	IFI27L2
SYNE2	0	1.02213268167227	0.68	0.343	0	1	SYNE2
LTB1	0	1.01691894545237	0.655	0.322	0	1	LTB
TOX	0	1.01278809816993	0.361	0.065	0	1	TOX
RESF1	0	1.01175553722354	0.74	0.405	0	1	RESF1
PCED1B-AS1	0	1.00783882340447	0.696	0.331	0	1	PCED1B-AS1
CD200R1	0	1.00754257738142	0.294	0.026	0	1	CD200R1
CLEC2D	0	1.00131848728688	0.567	0.244	0	1	CLEC2D
MT1G	0	4.95391415807143	0.997	0.228	0	2	MT1G
MT1H	0	4.5156431694234	0.957	0.1	0	2	MT1H
MIOX	0	4.08173767509247	0.984	0.149	0	2	MIOX
BHMT	0	3.85627873132712	0.955	0.104	0	2	BHMT
PCK1	0	3.64175076352907	0.876	0.07	0	2	PCK1
MT1X	0	3.53223129608964	0.976	0.315	0	2	MT1X
SUCLG1	0	3.41898392721336	0.976	0.285	0	2	SUCLG1
FABP1	0	3.37722712633863	0.85	0.108	0	2	FABP1
ALDOB	0	3.3694424851996	0.99	0.157	0	2	ALDOB
MT1E	0	3.29800348739398	0.96	0.24	0	2	MT1E
ACY1	0	3.27263637843986	0.881	0.099	0	2	ACY1
BBOX1	0	3.27074727445569	0.933	0.107	0	2	BBOX1
MT1F	0	3.26057451913808	0.9	0.193	0	2	MT1F
DCXR	0	3.26048213517625	0.928	0.308	0	2	DCXR
HPD	0	3.19050438718069	0.93	0.093	0	2	HPD
ALDH6A1	0	3.12396976575828	0.895	0.115	0	2	ALDH6A1
GSTA1	0	3.10765874834984	0.966	0.152	0	2	GSTA1
GATM	0	3.06531195312132	0.984	0.146	0	2	GATM
RIDA	0	3.06476212079444	0.931	0.119	0	2	RIDA
CYB5A	0	2.96561626337615	0.994	0.258	0	2	CYB5A
PEBP1	0	2.96248085521808	0.994	0.505	0	2	PEBP1
ECHS1	0	2.9508715623107	0.968	0.301	0	2	ECHS1
RBP5	0	2.91247962052016	0.922	0.117	0	2	RBP5
AGMAT	0	2.85844174206034	0.878	0.095	0	2	AGMAT
FBP1	0	2.8569133047306	0.906	0.16	0	2	FBP1
CMBL	0	2.85568738615045	0.934	0.113	0	2	CMBL
PDZK1	0	2.83751695937823	0.876	0.091	0	2	PDZK1
PEPD	0	2.82722857805766	0.921	0.22	0	2	PEPD
C11orf54	0	2.81795135747028	0.913	0.18	0	2	C11orf54
GLYATL1	0	2.80292102327712	0.806	0.056	0	2	GLYATL1
ALDH2	0	2.69825027096795	0.865	0.173	0	2	ALDH2
PDZK1IP1	0	2.65689810037786	0.936	0.129	0	2	PDZK1IP1
GLYAT	0	2.65619386918573	0.831	0.074	0	2	GLYAT
BHMT2	0	2.59131966471833	0.856	0.103	0	2	BHMT2
GSTA2	0	2.58340065608058	0.756	0.101	0	2	GSTA2
ASS1	0	2.58108164508944	0.884	0.094	0	2	ASS1
ACAT1	0	2.57507587519461	0.861	0.187	0	2	ACAT1
KHK	0	2.51219921606652	0.839	0.11	0	2	KHK
APOE	0	2.47565950625656	0.92	0.164	0	2	APOE
FTL	0	2.4739110818126	1	0.963	0	2	FTL
TXN	0	2.45957810132115	0.977	0.533	0	2	TXN
NAT8	0	2.44941982778942	0.809	0.096	0	2	NAT8
LAMTOR5	0	2.43591264119666	0.934	0.419	0	2	LAMTOR5
HAO2	0	2.42862395925319	0.713	0.042	0	2	HAO2
AKR1A1	0	2.41620487969529	0.874	0.251	0	2	AKR1A1
ADI1	0	2.39471026920188	0.892	0.249	0	2	ADI1
TST	0	2.39139669624644	0.755	0.087	0	2	TST
CRYL1	0	2.37507932785883	0.81	0.147	0	2	CRYL1
CRYAB	0	2.37034907264974	0.802	0.129	0	2	CRYAB
DAB2	0	2.36948107291123	0.843	0.142	0	2	DAB2
NQO2	0	2.36561114284325	0.824	0.172	0	2	NQO2
BDH2	0	2.36277017139823	0.801	0.138	0	2	BDH2
AKR7A3	0	2.35666230031709	0.738	0.061	0	2	AKR7A3
MSRA	0	2.32116369785868	0.804	0.16	0	2	MSRA
DPYS	0	2.3029615945798	0.772	0.072	0	2	DPYS
ACAA1	0	2.30042526348171	0.842	0.258	0	2	ACAA1
AK4	0	2.29730521456145	0.763	0.082	0	2	AK4
PHYH	0	2.28611913220156	0.765	0.131	0	2	PHYH
FXYD2	0	2.28471792902653	0.995	0.31	0	2	FXYD2
ECI2	0	2.26782973886773	0.805	0.177	0	2	ECI2
GCSH	0	2.23674683549266	0.793	0.127	0	2	GCSH
ACAA2	0	2.22619781962464	0.804	0.213	0	2	ACAA2
LDHB	0	2.2125834014583	0.964	0.561	0	2	LDHB
GRHPR	0	2.1965521724482	0.774	0.185	0	2	GRHPR
IMPA2	0	2.19652382729097	0.798	0.136	0	2	IMPA2
DHRS4L2	0	2.19582633000573	0.748	0.152	0	2	DHRS4L2
ADIRF	0	2.19338741893564	0.664	0.088	0	2	ADIRF
FTCD	0	2.17322913010192	0.666	0.061	0	2	FTCD
DDC	0	2.16236147183919	0.69	0.062	0	2	DDC
HIBCH	0	2.15227219748843	0.73	0.138	0	2	HIBCH
CXCL14	0	2.14876520276699	0.772	0.116	0	2	CXCL14
DNPH1	0	2.13596791006816	0.841	0.241	0	2	DNPH1
SH3YL1	0	2.13432115797763	0.765	0.149	0	2	SH3YL1
BPHL	0	2.13147288005854	0.687	0.076	0	2	BPHL
PTGR1	0	2.12860292014769	0.705	0.08	0	2	PTGR1
SLC6A13	0	2.08773859411701	0.714	0.072	0	2	SLC6A13
PBLD	0	2.08073367976972	0.713	0.074	0	2	PBLD
RAB11FIP3	0	2.06874760164334	0.7	0.09	0	2	RAB11FIP3
NIT2	0	2.06127142102689	0.737	0.152	0	2	NIT2
PCBD1	0	2.05124212868386	0.78	0.183	0	2	PCBD1
SAT2	0	2.04225636948521	0.826	0.264	0	2	SAT2
AGXT2	0	2.04131853375721	0.681	0.063	0	2	AGXT2
ETFB	0	2.02605321296153	0.852	0.316	0	2	ETFB
ACADM	0	2.02605280779025	0.7	0.184	0	2	ACADM
PRDX1	0	2.01004170656629	0.93	0.5	0	2	PRDX1
QPRT	0	1.96430261257109	0.719	0.118	0	2	QPRT
MPC1	0	1.96093716139791	0.712	0.243	0	2	MPC1
SORD	0	1.94303071487553	0.626	0.072	0	2	SORD
RNF152	0	1.94194739881646	0.614	0.058	0	2	RNF152
ACMSD	0	1.9311881470004	0.625	0.049	0	2	ACMSD
GPX4	0	1.93050831556961	0.944	0.581	0	2	GPX4
PRDX3	0	1.92837954371846	0.783	0.255	0	2	PRDX3
SHMT1	0	1.92758835442078	0.672	0.101	0	2	SHMT1
PAH	0	1.92510240164911	0.663	0.07	0	2	PAH
PCK2	0	1.92098068422265	0.618	0.08	0	2	PCK2
GPD1	0	1.90863100441951	0.621	0.053	0	2	GPD1
LGALS2	0	1.90463065037579	0.834	0.196	0	2	LGALS2
GPX3	0	1.89755346354524	0.937	0.217	0	2	GPX3
AFP	0	1.87942489839895	0.484	0.031	0	2	AFP
AKR1C3	0	1.87731218298779	0.692	0.124	0	2	AKR1C3
AKR7A2	0	1.87552633306266	0.727	0.196	0	2	AKR7A2
GLRX	0	1.86897216926756	0.831	0.342	0	2	GLRX
HAGH	0	1.86503759606444	0.725	0.212	0	2	HAGH
MAOA	0	1.85161760547776	0.608	0.059	0	2	MAOA
PXMP2	0	1.85107643567799	0.617	0.083	0	2	PXMP2
MT2A	0	1.83673934958421	0.954	0.646	0	2	MT2A
QDPR	0	1.83662676830227	0.687	0.128	0	2	QDPR
ALDH1A1	0	1.83389048135112	0.65	0.108	0	2	ALDH1A1
PPP1R16A	0	1.83162320292129	0.623	0.084	0	2	PPP1R16A
MPC2	0	1.82874023978541	0.811	0.321	0	2	MPC2
APOM	0	1.82211719900454	0.572	0.071	0	2	APOM
MSRB1	0	1.8191389948622	0.621	0.106	0	2	MSRB1
CHCHD10	0	1.81715539476604	0.84	0.382	0	2	CHCHD10
ACSM2B	0	1.81646167787763	0.62	0.061	0	2	ACSM2B
OCIAD2	0	1.8119931234003	0.783	0.273	0	2	OCIAD2
GADD45A	0	1.79515879355538	0.713	0.22	0	2	GADD45A
ZGPAT	0	1.79006904860733	0.596	0.14	0	2	ZGPAT
ATP5PF	0	1.77313527496986	0.897	0.536	0	2	ATP5PF
ATP5MC3	0	1.76841450105081	0.916	0.565	0	2	ATP5MC3
GIPC2	0	1.76385960159763	0.584	0.052	0	2	GIPC2
ACOT13	0	1.76247620534669	0.656	0.145	0	2	ACOT13
CYSTM1	0	1.76221934178262	0.766	0.201	0	2	CYSTM1
CRYM	0	1.75128400222409	0.534	0.039	0	2	CRYM
MGST1	0	1.75109047044931	0.681	0.118	0	2	MGST1
ECHDC3	0	1.75085296889723	0.604	0.085	0	2	ECHDC3
TPMT	0	1.74968457156065	0.659	0.14	0	2	TPMT
SDHD	0	1.73856090122741	0.751	0.275	0	2	SDHD
CAMK2N1	0	1.73715786556793	0.634	0.09	0	2	CAMK2N1
NDUFC1	0	1.73096472807525	0.852	0.413	0	2	NDUFC1
SOD1	0	1.72410749465763	0.911	0.58	0	2	SOD1
SMIM24	0	1.72354999185059	0.641	0.085	0	2	SMIM24
CLIC4	0	1.71952396526278	0.584	0.088	0	2	CLIC4
ISOC2	0	1.71736364606513	0.664	0.14	0	2	ISOC2
DSTN	0	1.70090261460089	0.806	0.365	0	2	DSTN
UGT2B7	0	1.69887913376151	0.715	0.109	0	2	UGT2B7
ST13	0	1.68879964792479	0.825	0.448	0	2	ST13
MGST3	0	1.68413931716289	0.793	0.389	0	2	MGST3
CFDP1	0	1.67705946568914	0.701	0.245	0	2	CFDP1
UQCRQ	0	1.65913857615542	0.876	0.519	0	2	UQCRQ
HSPD1	0	1.65809810459447	0.863	0.436	0	2	HSPD1
CUBN	0	1.65586199930157	0.541	0.079	0	2	CUBN
GAMT	0	1.65331793558276	0.595	0.095	0	2	GAMT
ACSM2A	0	1.64345814388598	0.555	0.051	0	2	ACSM2A
ATOX1	0	1.63919954738752	0.769	0.305	0	2	ATOX1
AL138826.1	0	1.63853846097726	0.468	0.033	0	2	AL138826.1
SELENOP	0	1.63794934227406	0.789	0.136	0	2	SELENOP
SLC25A5	0	1.63640642489048	0.898	0.569	0	2	SLC25A5
MDH1	0	1.62654235259327	0.706	0.279	0	2	MDH1
PIPOX	0	1.62574680501238	0.523	0.039	0	2	PIPOX
FAHD1	0	1.62221391794549	0.568	0.087	0	2	FAHD1
BNIP3	0	1.62213237997654	0.738	0.148	0	2	BNIP3
EHHADH	0	1.61742698871269	0.519	0.057	0	2	EHHADH
TXNDC17	0	1.6168156611295	0.749	0.291	0	2	TXNDC17
FMO1	0	1.61319727200378	0.558	0.051	0	2	FMO1
SEPHS2	0	1.60990074246883	0.647	0.17	0	2	SEPHS2
GHITM	0	1.60786842607652	0.783	0.411	0	2	GHITM
GGACT	0	1.60623469918331	0.501	0.051	0	2	GGACT
ACY3	0	1.601942516933	0.506	0.046	0	2	ACY3
SMS	0	1.59401304194235	0.672	0.232	0	2	SMS
AZGP1	0	1.59366044867552	0.464	0.038	0	2	AZGP1
CTXN3	0	1.59200811471823	0.399	0.046	0	2	CTXN3
DDT	0	1.59030513355047	0.815	0.449	0	2	DDT
ASPDH	0	1.58761598640726	0.524	0.04	0	2	ASPDH
3,00 NPR	0	1.5866330672246	0.508	0.055	0	2	3,00 NPR
CALML4	0	1.58617837655994	0.574	0.095	0	2	CALML4
ISCU	0	1.58553580542913	0.818	0.436	0	2	ISCU
ADH5	0	1.58326510289969	0.673	0.226	0	2	ADH5
CYP17A1	0	1.57852801267254	0.443	0.022	0	2	CYP17A1
PRDX2	0	1.55713787510966	0.778	0.327	0	2	PRDX2
RGN	0	1.54798125946127	0.481	0.038	0	2	RGN
LINC01510	0	1.54311370009222	0.473	0.028	0	2	LINC01510
GCHFR	0	1.54239451375346	0.641	0.18	0	2	GCHFR
ECH1	0	1.54095573740107	0.729	0.331	0	2	ECH1
PLAAT3	0	1.53250717913408	0.712	0.245	0	2	PLAAT3
HGD	0	1.52095379676355	0.487	0.04	0	2	HGD
HSPE1	0	1.52071046856694	0.926	0.562	0	2	HSPE1
ALDH1L1	0	1.51712842248272	0.501	0.047	0	2	ALDH1L1
HIBADH	0	1.50659997175632	0.542	0.084	0	2	HIBADH
PTH1R	0	1.49869536057624	0.552	0.064	0	2	PTH1R
EPHX2	0	1.49833335131291	0.515	0.061	0	2	EPHX2
PRODH2	0	1.49409118744636	0.538	0.071	0	2	PRODH2
ANGPTL3	0	1.49189930592411	0.454	0.035	0	2	ANGPTL3
ALDH3A2	0	1.49126812794941	0.572	0.12	0	2	ALDH3A2
LRP2	0	1.4866027712507	0.432	0.059	0	2	LRP2
LIME1	0	1.48319484868814	0.809	0.381	0	2	LIME1
MORN2	0	1.48168515889469	0.513	0.065	0	2	MORN2
BRI3	0	1.48159007446934	0.842	0.424	0	2	BRI3
ATP5IF1	0	1.47863299288644	0.893	0.601	0	2	ATP5IF1
FUOM	0	1.47366491700504	0.568	0.137	0	2	FUOM
SDHC	0	1.47298405156319	0.632	0.21	0	2	SDHC
ATP5F1C	0	1.47179131560559	0.79	0.436	0	2	ATP5F1C
DBI	0	1.47123731244815	0.882	0.574	0	2	DBI
HMGCL	0	1.46891867461229	0.551	0.103	0	2	HMGCL
AHCY	0	1.46454743335719	0.509	0.084	0	2	AHCY
ALDH7A1	0	1.46376970497639	0.499	0.064	0	2	ALDH7A1
MPST	0	1.44961567311059	0.549	0.12	0	2	MPST
CAPN3	0	1.44674819316661	0.424	0.048	0	2	CAPN3
CYS1	0	1.44561451228069	0.479	0.047	0	2	CYS1
LACTB2	0	1.43881418629211	0.529	0.101	0	2	LACTB2
RPS27L	0	1.43776190030954	0.844	0.479	0	2	RPS27L
SLC13A1	0	1.43721284089527	0.466	0.05	0	2	SLC13A1
TMEM176A	0	1.43553073432745	0.585	0.123	0	2	TMEM176A
ALB	0	1.43508391076612	0.419	0.056	0	2	ALB
TMEM256	0	1.43420778389987	0.672	0.292	0	2	TMEM256
MTHFS	0	1.43358088462223	0.59	0.157	0	2	MTHFS
NDUFAB1	0	1.43343460283652	0.729	0.345	0	2	NDUFAB1
ABAT	0	1.43047714223873	0.471	0.073	0	2	ABAT
PRDX5	0	1.42935248008086	0.831	0.464	0	2	PRDX5
LYPLAL1	0	1.42264121915334	0.552	0.115	0	2	LYPLAL1
ANPEP	0	1.41738105616546	0.547	0.107	0	2	ANPEP
AP1M2	0	1.41328640019669	0.47	0.046	0	2	AP1M2
IDNK	0	1.41054324360662	0.485	0.072	0	2	IDNK
AC093496.1	0	1.407853932914	0.276	0.006	0	2	AC093496.1
GLRX5	0	1.39976355462214	0.643	0.234	0	2	GLRX5
CISD1	0	1.3952498115675	0.561	0.13	0	2	CISD1
MRPS36	0	1.38604822792485	0.638	0.26	0	2	MRPS36
ATP5F1D	0	1.38503425259019	0.863	0.584	0	2	ATP5F1D
ATP5MD	0	1.38320109134372	0.86	0.652	0	2	ATP5MD
SCP2	0	1.38105485317405	0.745	0.38	0	2	SCP2
NDUFV1	0	1.38040666659953	0.614	0.222	0	2	NDUFV1
DHRS4	0	1.38037701198822	0.476	0.08	0	2	DHRS4
ATP5F1A	0	1.37714141557964	0.732	0.373	0	2	ATP5F1A
DOCK8-AS1	0	1.36472387757802	0.436	0.047	0	2	DOCK8-AS1
AGXT	0	1.36372546783743	0.287	0.007	0	2	AGXT
LINC02754	0	1.3634286210339	0.431	0.042	0	2	LINC02754
SDHB	0	1.35984466683686	0.597	0.205	0	2	SDHB
ENOSF1	0	1.35963924213107	0.508	0.107	0	2	ENOSF1
S100A1	0	1.357668288441	0.429	0.065	0	2	S100A1
CNDP2	0	1.34981196990927	0.658	0.255	0	2	CNDP2
MSRB2	0	1.34929651873645	0.552	0.141	0	2	MSRB2
AMACR	0	1.34738017542179	0.454	0.053	0	2	AMACR
SLC3A1	0	1.34675550316868	0.462	0.069	0	2	SLC3A1
SMIM32	0	1.34551336526183	0.406	0.025	0	2	SMIM32
NDUFB2	0	1.34433121812821	0.828	0.526	0	2	NDUFB2
NDUFV2	0	1.34358792972765	0.757	0.403	0	2	NDUFV2
ALDH4A1	0	1.34165824232143	0.48	0.059	0	2	ALDH4A1
TCEA3	0	1.33892577377178	0.47	0.061	0	2	TCEA3
AOX1	0	1.33617769978996	0.366	0.024	0	2	AOX1
COX7B	0	1.33484258337035	0.858	0.603	0	2	COX7B
CLDN10	0	1.33183108363225	0.462	0.046	0	2	CLDN10
DAO	0	1.33137467537239	0.435	0.037	0	2	DAO
NDUFB1	0	1.33050055990634	0.808	0.56	0	2	NDUFB1
3,00 LSM	0	1.32707909008614	0.658	0.315	0	2	3,00 LSM
ATP5F1B	0	1.3253817069707	0.759	0.439	0	2	ATP5F1B
UQCRFS1	0	1.32173417278934	0.677	0.314	0	2	UQCRFS1
AIFM1	0	1.32149816557619	0.503	0.108	0	2	AIFM1
ECI1	0	1.32020735406964	0.536	0.151	0	2	ECI1
SLC2A4RG	0	1.31954698647885	0.579	0.185	0	2	SLC2A4RG
HNF4A	0	1.31095712122632	0.41	0.038	0	2	HNF4A
ECHDC2	0	1.30848190350606	0.558	0.168	0	2	ECHDC2
PCSK1N	0	1.30785606436055	0.524	0.105	0	2	PCSK1N
NDUFB3	0	1.30089001340358	0.698	0.362	0	2	NDUFB3
ETFA	0	1.3002983791011	0.595	0.216	0	2	ETFA
SLC16A4	0	1.30010772000927	0.479	0.066	0	2	SLC16A4
SPP1	0	1.29866492780189	0.608	0.115	0	2	SPP1
RNF186	0	1.29466938310255	0.426	0.044	0	2	RNF186
HINT2	0	1.29354930904785	0.59	0.2	0	2	HINT2
MT1M	0	1.28772872902225	0.282	0.018	0	2	MT1M
FDX1	0	1.28636315072061	0.589	0.232	0	2	FDX1
MTCH2	0	1.28503775900523	0.536	0.147	0	2	MTCH2
TMEM174	0	1.28378995821271	0.413	0.036	0	2	TMEM174
TSTD1	0	1.28144560792666	0.687	0.343	0	2	TSTD1
ACO2	0	1.27642540079433	0.521	0.156	0	2	ACO2
DECR1	0	1.27550586886044	0.618	0.27	0	2	DECR1
DMGDH	0	1.27302365786634	0.436	0.055	0	2	DMGDH
MRPL34	0	1.27202406669476	0.619	0.263	0	2	MRPL34
PLG	0	1.27193252799006	0.383	0.037	0	2	PLG
ATP5MC1	0	1.26914546661489	0.687	0.34	0	2	ATP5MC1
ZNHIT1	0	1.26659204985404	0.676	0.345	0	2	ZNHIT1
SLIRP	0	1.26384612554016	0.658	0.33	0	2	SLIRP
CAT	0	1.26314068489696	0.602	0.23	0	2	CAT
TMEM176B	0	1.26197001482607	0.59	0.155	0	2	TMEM176B
HADH	0	1.25795858944262	0.496	0.103	0	2	HADH
GK	0	1.25605718985594	0.521	0.137	0	2	GK
AMN	0	1.25486344040173	0.437	0.056	0	2	AMN
COX7C	0	1.24995621145836	0.969	0.843	0	2	COX7C
ATP5PD	0	1.24951162169597	0.735	0.444	0	2	ATP5PD
HSD17B14	0	1.2492880471117	0.443	0.048	0	2	HSD17B14
USP2	0	1.24682374143068	0.4	0.037	0	2	USP2
2,00 ARL	0	1.24457639417715	0.529	0.171	0	2	2,00 ARL
EAF2	0	1.24332697477714	0.465	0.107	0	2	EAF2
NDUFA4	0	1.24042238836294	0.909	0.73	0	2	NDUFA4
TTC38	0	1.23970591657949	0.473	0.123	0	2	TTC38
FAH	0	1.23696668539736	0.437	0.067	0	2	FAH
ERRFI1	0	1.23670717216774	0.457	0.081	0	2	ERRFI1
HADHB	0	1.23394352824314	0.56	0.221	0	2	HADHB
NDUFA5	0	1.23266863777517	0.655	0.313	0	2	NDUFA5
MACROD1	0	1.22901937761508	0.431	0.055	0	2	MACROD1
YWHAE	0	1.22892512382344	0.752	0.437	0	2	YWHAE
C1QBP	0	1.22570372376706	0.658	0.335	0	2	C1QBP
ALDH8A1	0	1.22211005385338	0.411	0.041	0	2	ALDH8A1
METTL9	0	1.22116214385098	0.621	0.283	0	2	METTL9
CNN3	0	1.21811400446294	0.487	0.084	0	2	CNN3
CA2	0	1.21705946131186	0.458	0.098	0	2	CA2
DPEP1	0	1.21697176825184	0.455	0.06	0	2	DPEP1
ACO1	0	1.2159284054292	0.443	0.074	0	2	ACO1
LINC00671	0	1.21228343371202	0.387	0.027	0	2	LINC00671
SLC5A12	0	1.21212385696596	0.419	0.049	0	2	SLC5A12
BLVRB	0	1.209510164914	0.584	0.208	0	2	BLVRB
CISD3	0	1.20863890464576	0.543	0.183	0	2	CISD3
RGS3	0	1.20747143172237	0.335	0.074	0	2	RGS3
SLC9A3R1	0	1.20428414965298	0.621	0.277	0	2	SLC9A3R1
REXO2	0	1.20210762876026	0.534	0.171	0	2	REXO2
COX5B	0	1.20188698095231	0.858	0.639	0	2	COX5B
ATP5ME	0	1.19723092019051	0.86	0.673	0	2	ATP5ME
COA3	0	1.19664681994779	0.547	0.166	0	2	COA3
GAPDH	0	1.18915052948362	0.981	0.842	0	2	GAPDH
SLC22A12	0	1.18736766144254	0.39	0.035	0	2	SLC22A12
AP1S1	0	1.1871230566071	0.461	0.104	0	2	AP1S1
CRYZ	0	1.18674627211643	0.464	0.09	0	2	CRYZ
LINC02294	0	1.18440371026563	0.369	0.025	0	2	LINC02294
PRXL2A	0	1.18261564538267	0.463	0.089	0	2	PRXL2A
LDHD	0	1.18169271307399	0.356	0.023	0	2	LDHD
CAMTA1	0	1.1809230810771	0.599	0.261	0	2	CAMTA1
USH1C	0	1.18070954942721	0.407	0.042	0	2	USH1C
ASRGL1	0	1.17945070802629	0.366	0.053	0	2	ASRGL1
HSDL2	0	1.17031514204953	0.459	0.114	0	2	HSDL2
GATD3B	0	1.16199507884699	0.445	0.092	0	2	GATD3B
PSMB5	0	1.16140350242623	0.488	0.146	0	2	PSMB5
SLC22A2	0	1.16125791648712	0.37	0.048	0	2	SLC22A2
CCDC198	0	1.15976761058855	0.405	0.047	0	2	CCDC198
GPT	0	1.1588337835414	0.293	0.011	0	2	GPT
HNMT	0	1.15880139465695	0.476	0.109	0	2	HNMT
HINT1	0	1.1580933308941	0.945	0.756	0	2	HINT1
ACADVL	0	1.15791091258202	0.578	0.258	0	2	ACADVL
NDUFS8	0	1.15764286092462	0.647	0.325	0	2	NDUFS8
ALDH9A1	0	1.15505933854536	0.491	0.157	0	2	ALDH9A1
FIS1	0	1.15390013050144	0.692	0.387	0	2	FIS1
AURKAIP1	0	1.14848401305416	0.692	0.375	0	2	AURKAIP1
DHDH	0	1.14780987255741	0.333	0.02	0	2	DHDH
MCUR1	0	1.14734227765853	0.458	0.113	0	2	MCUR1
SUCLG2	0	1.14590699464488	0.543	0.186	0	2	SUCLG2
ESD	0	1.14445080706872	0.559	0.216	0	2	ESD
DDAH1	0	1.14429028648444	0.407	0.049	0	2	DDAH1
SLC27A2	0	1.13783998914598	0.38	0.062	0	2	SLC27A2
TMEM141	0	1.13660800236674	0.541	0.197	0	2	TMEM141
ACADSB	0	1.13533553582417	0.432	0.081	0	2	ACADSB
PTMS1	0	1.13166449587328	0.762	0.324	0	2	PTMS
NDUFAF3	0	1.12592533768737	0.594	0.269	0	2	NDUFAF3
KIAA1191	0	1.12544390058978	0.447	0.116	0	2	KIAA1191
CHDH	0	1.12498651654947	0.387	0.042	0	2	CHDH
TYMSOS	0	1.12485926140961	0.287	0.017	0	2	TYMSOS
TIMM13	0	1.12241988939658	0.579	0.24	0	2	TIMM13
CALD1	0	1.12171188052794	0.457	0.073	0	2	CALD1
PRAP1	0	1.12151128126825	0.46	0.074	0	2	PRAP1
SCOC	0	1.12032994871965	0.458	0.127	0	2	SCOC
ATP5MPL	0	1.12010654435721	0.766	0.55	0	2	ATP5MPL
BEX3	0	1.11827730077767	0.501	0.116	0	2	BEX3
ACSM3	0	1.1181363014424	0.349	0.032	0	2	ACSM3
UQCR10	0	1.11509939103814	0.799	0.593	0	2	UQCR10
PPA1	0	1.11400939061982	0.607	0.281	0	2	PPA1
TPT1	0	1.11269195360431	1	0.994	0	2	TPT1
3,00 ARL	0	1.1053627630026	0.471	0.123	0	2	3,00 ARL
NDUFB7	0	1.10439349548571	0.71	0.429	0	2	NDUFB7
TCL6	0	1.10394210085239	0.373	0.031	0	2	TCL6
PRDX6	0	1.10393490522848	0.722	0.422	0	2	PRDX6
MCRIP2	0	1.1012988971208	0.439	0.107	0	2	MCRIP2
HIST1H4C	0	1.09703259685372	0.722	0.413	0	2	HIST1H4C
ETNK2	0	1.09173871104453	0.37	0.035	0	2	ETNK2
FTH1	0	1.08989736586012	1	0.972	0	2	FTH1
CBR1	0	1.08662573990974	0.429	0.114	0	2	CBR1
DERA	0	1.08145485222495	0.455	0.126	0	2	DERA
CLTRN	0	1.08105962400241	0.41	0.058	0	2	CLTRN
ATP5MF	0	1.08009964386606	0.789	0.566	0	2	ATP5MF
VDAC1	0	1.07960651695519	0.698	0.38	0	2	VDAC1
SLC22A6	0	1.07862869195516	0.363	0.047	0	2	SLC22A6
PMVK	0	1.07756944070908	0.479	0.153	0	2	PMVK
SELENBP1	0	1.07596161345793	0.341	0.024	0	2	SELENBP1
PARD6B	0	1.07498807275167	0.362	0.049	0	2	PARD6B
FABP3	0	1.07384188111648	0.362	0.049	0	2	FABP3
ACSF2	0	1.07314065760483	0.362	0.048	0	2	ACSF2
UPB1	0	1.07173735854975	0.359	0.035	0	2	UPB1
SLC25A3	0	1.07097070622911	0.836	0.615	0	2	SLC25A3
SLC34A1	0	1.06956273723283	0.322	0.032	0	2	SLC34A1
NUDT8	0	1.06302963150914	0.346	0.052	0	2	NUDT8
TTC36	0	1.06198016544033	0.317	0.02	0	2	TTC36
HDHD3	0	1.06175897525757	0.396	0.069	0	2	HDHD3
DIO1	0	1.05859017907632	0.34	0.03	0	2	DIO1
HAAO	0	1.05748396799702	0.352	0.039	0	2	HAAO
NIPSNAP1	0	1.05404702783018	0.426	0.104	0	2	NIPSNAP1
UBB	0	1.05377583823098	0.938	0.792	0	2	UBB
AFMID	0	1.05347947995802	0.369	0.067	0	2	AFMID
HSD17B10	0	1.05253817732275	0.521	0.21	0	2	HSD17B10
GNG12	0	1.05184163160102	0.38	0.053	0	2	GNG12
KRT8	0	1.05127654410788	0.434	0.073	0	2	KRT8
GCDH	0	1.041024016425	0.365	0.087	0	2	GCDH
UQCRB	0	1.04037875993591	0.91	0.766	0	2	UQCRB
SLC25A10	0	1.03973972492306	0.363	0.037	0	2	SLC25A10
MOCS2	0	1.03919425241467	0.468	0.139	0	2	MOCS2
WASL	0	1.03838490767517	0.406	0.092	0	2	WASL
UPP2	0	1.03797044307673	0.266	0.004	0	2	UPP2
SAP18	0	1.03727023013926	0.797	0.574	0	2	SAP18
AC087482.1	0	1.03233148782784	0.347	0.042	0	2	AC087482.1
CLYBL	0	1.03063297659394	0.371	0.061	0	2	CLYBL
HPN	0	1.02995970757453	0.39	0.048	0	2	HPN
COX8A	0	1.02988978613945	0.86	0.669	0	2	COX8A
TKFC	0	1.02873218926752	0.356	0.055	0	2	TKFC
FARP1	0	1.02558757248112	0.385	0.077	0	2	FARP1
RAB17	0	1.01958194116303	0.368	0.041	0	2	RAB17
POLR2L	0	1.01435212529887	0.803	0.604	0	2	POLR2L
PCYT2	0	1.0142901079316	0.379	0.068	0	2	PCYT2
SLC25A4	0	1.01406957757376	0.429	0.096	0	2	SLC25A4
WDR72	0	1.01383531717401	0.348	0.042	0	2	WDR72
TINAG	0	1.00703915843998	0.342	0.034	0	2	TINAG
NFIB	0	1.00452813000884	0.353	0.052	0	2	NFIB
PDK2	0	1.00321286897256	0.393	0.079	0	2	PDK2
CCNG1	0	1.00218096298777	0.475	0.174	0	2	CCNG1
RDX	0	1.00096096554301	0.437	0.143	0	2	RDX
C4orf3	1.07659783654786e-300	1.01462284771976	0.775	0.549	3.02954631204568e-296	2	C4orf3
MRPL41	1.22788432177871e-298	1.12849980170762	0.65	0.345	3.45526648148529e-294	2	MRPL41
EIF6	5.43043266007429e-296	1.06445314971061	0.577	0.265	1.5281237505449e-291	2	EIF6
NDUFB10	3.78768523893666e-294	1.05382318360712	0.709	0.427	1.06585462623678e-289	2	NDUFB10
NDUFA2	8.37654041658865e-294	1.10203052620999	0.692	0.424	2.35715847322804e-289	2	NDUFA2
NDUFS7	3.52438551320077e-293	1.12039692091714	0.619	0.317	9.91762083414697e-289	2	NDUFS7
NDUFS2	3.12075074188753e-292	1.06031221736531	0.521	0.219	8.78179258767151e-288	2	NDUFS2
GSTO1	2.80302643526539e-291	1.09376520829928	0.681	0.384	7.8877163888368e-287	2	GSTO1
GLS	2.94603731591754e-291	1.11446555766177	0.655	0.35	8.29014900699194e-287	2	GLS
ATP5PO	1.51342771226215e-289	1.05155196543775	0.682	0.393	4.25878558230568e-285	2	ATP5PO
DYNLRB1	2.00624718172884e-288	1.06845707432714	0.696	0.415	5.64557956938495e-284	2	DYNLRB1
MRPL57	1.83889947177182e-284	1.10744004107148	0.653	0.366	5.17466311356591e-280	2	MRPL57
COX5A	9.61234712737481e-283	1.05031437251805	0.669	0.374	2.70491448164327e-278	2	COX5A
STOML2	8.70603261099166e-279	1.00414073826578	0.49	0.196	2.44987757673305e-274	2	STOML2
HMGN3	7.14650890547309e-276	1.03399736549674	0.69	0.413	2.01102760600013e-271	2	HMGN3
SMDT1	2.80811568029669e-274	1.08397152709991	0.635	0.35	7.90203752435487e-270	2	SMDT1
COX14	6.13516700864565e-271	1.07250227103351	0.647	0.363	1.72643599623289e-266	2	COX14
NDUFA1	7.43484230449822e-270	1.00922855780156	0.795	0.638	2.0921646244858e-265	2	NDUFA1
4,00 LSM	1.62294547338948e-266	1.02411951555199	0.566	0.269	4.566968562118e-262	2	4,00 LSM
PHB	1.09848645878691e-265	1.01139964657122	0.574	0.269	3.09114089502636e-261	2	PHB
NDUFB5	5.50201850757976e-259	1.00212131654202	0.612	0.323	1.54826800803294e-254	2	NDUFB5
NDUFA10	3.44039397110435e-245	1.00655144058478	0.524	0.245	9.68126863468764e-241	2	NDUFA10
SIGIRR	1.8442521889318e-206	1.01195307638519	0.525	0.266	5.18972565965409e-202	2	SIGIRR
GPX31	0	4.53437195181279	0.998	0.23	0	3	GPX3
APOE1	0	3.83543770889596	0.998	0.177	0	3	APOE
UGT2B71	0	3.51698557283347	0.945	0.108	0	3	UGT2B7
ALDOB1	0	3.48181649288952	0.999	0.176	0	3	ALDOB
GATM1	0	3.43902557772057	0.993	0.165	0	3	GATM
GSTA11	0	3.19724363220688	0.987	0.17	0	3	GSTA1
PRAP11	0	3.16216644888904	0.816	0.06	0	3	PRAP1
GSTA21	0	3.1544753329844	0.885	0.109	0	3	GSTA2
ASS11	0	3.1538577666067	0.96	0.108	0	3	ASS1
PDZK1IP11	0	3.12337273003164	0.984	0.145	0	3	PDZK1IP1
CUBN1	0	3.0305179581587	0.786	0.074	0	3	CUBN
ALB1	0	3.02055662131781	0.714	0.045	0	3	ALB
PRODH21	0	3.00391199176548	0.869	0.061	0	3	PRODH2
CXCL141	0	2.96357911042549	0.924	0.122	0	3	CXCL14
PAH1	0	2.93702163299792	0.866	0.071	0	3	PAH
SMIM241	0	2.83921310576449	0.852	0.085	0	3	SMIM24
SLC7A8	0	2.83875623803187	0.76	0.038	0	3	SLC7A8
FABP11	0	2.7330362515559	0.954	0.119	0	3	FABP1
PCSK1N1	0	2.71796493060725	0.848	0.094	0	3	PCSK1N
HPD1	0	2.68133829435873	0.956	0.112	0	3	HPD
DPEP11	0	2.6802284560859	0.774	0.049	0	3	DPEP1
SLC16A9	0	2.67612386617045	0.707	0.043	0	3	SLC16A9
NAT81	0	2.64447152631428	0.876	0.109	0	3	NAT8
FXYD21	0	2.63774105845647	0.999	0.326	0	3	FXYD2
LRP21	0	2.61979408674083	0.644	0.055	0	3	LRP2
CMBL1	0	2.5746489094367	0.938	0.133	0	3	CMBL
PTH1R1	0	2.54850194668495	0.767	0.062	0	3	PTH1R
SLC22A8	0	2.5380223383534	0.728	0.035	0	3	SLC22A8
FBP11	0	2.5132592230207	0.93	0.176	0	3	FBP1
CYB5A1	0	2.45420746078945	0.991	0.276	0	3	CYB5A
ANK2	0	2.42862649299547	0.639	0.019	0	3	ANK2
SUCLG11	0	2.39490862368618	0.97	0.302	0	3	SUCLG1
AGMAT1	0	2.38552826022224	0.872	0.114	0	3	AGMAT
ALDH6A11	0	2.37574712347274	0.89	0.134	0	3	ALDH6A1
MIOX1	0	2.37271738045234	0.973	0.17	0	3	MIOX
ECHS11	0	2.36918441977373	0.956	0.317	0	3	ECHS1
AK41	0	2.35452414416646	0.801	0.096	0	3	AK4
SELENOP1	0	2.34246859730983	0.904	0.144	0	3	SELENOP
ADI11	0	2.33431492830576	0.917	0.263	0	3	ADI1
DPYS1	0	2.33017927700327	0.813	0.087	0	3	DPYS
SLC4A4	0	2.32890861398562	0.665	0.053	0	3	SLC4A4
BHMT21	0	2.32536869054081	0.871	0.121	0	3	BHMT2
PEPD1	0	2.31652362368617	0.922	0.237	0	3	PEPD
MT1X1	0	2.30529607789645	0.925	0.335	0	3	MT1X
C11orf541	0	2.30525561702288	0.9	0.198	0	3	C11orf54
KHK1	0	2.30347383435391	0.871	0.125	0	3	KHK
PBLD1	0	2.28347041111262	0.776	0.085	0	3	PBLD
PSAT1	0	2.27671832962761	0.702	0.044	0	3	PSAT1
MME	0	2.24645744898476	0.666	0.056	0	3	MME
PEBP11	0	2.24596347377878	0.991	0.517	0	3	PEBP1
RBP51	0	2.2201095765224	0.9	0.138	0	3	RBP5
SLC7A7	0	2.20956231730769	0.784	0.132	0	3	SLC7A7
SLC13A3	0	2.20414638124652	0.615	0.033	0	3	SLC13A3
DDC1	0	2.15674686755984	0.745	0.074	0	3	DDC
SLC13A11	0	2.14718349605959	0.627	0.05	0	3	SLC13A1
RIDA1	0	2.14704884140677	0.89	0.141	0	3	RIDA
FTL1	0	2.12816299656077	1	0.964	0	3	FTL
SPP11	0	2.12032518292458	0.783	0.116	0	3	SPP1
PDZK11	0	2.11118334887908	0.844	0.112	0	3	PDZK1
DAB21	0	2.10591457360933	0.85	0.159	0	3	DAB2
SLC22A61	0	2.09150162750657	0.618	0.038	0	3	SLC22A6
QPRT1	0	2.08567406535485	0.793	0.128	0	3	QPRT
FAM151A	0	2.06334430987565	0.602	0.026	0	3	FAM151A
ALDH4A11	0	2.05699733811101	0.666	0.057	0	3	ALDH4A1
GCSH1	0	2.05161505167567	0.795	0.143	0	3	GCSH
GLYAT1	0	2.04710412535176	0.803	0.094	0	3	GLYAT
AGXT21	0	2.04689253092657	0.736	0.074	0	3	AGXT2
AKR1A11	0	2.04624704132881	0.872	0.266	0	3	AKR1A1
APOM1	0	2.04087710167039	0.653	0.077	0	3	APOM
SHMT11	0	2.03030929103408	0.746	0.11	0	3	SHMT1
SLC3A11	0	2.02339717787392	0.631	0.068	0	3	SLC3A1
CA21	0	2.01283893947261	0.713	0.09	0	3	CA2
ACSM2B1	0	1.97782271078356	0.71	0.069	0	3	ACSM2B
AQP1	0	1.96897890496122	0.595	0.049	0	3	AQP1
MT1G1	0	1.96169768671524	0.956	0.25	0	3	MT1G
QDPR1	0	1.96029627295697	0.753	0.137	0	3	QDPR
LAMTOR51	0	1.95852106191139	0.929	0.432	0	3	LAMTOR5
LDHB1	0	1.9520963663052	0.967	0.57	0	3	LDHB
SLC5A121	0	1.95015923024252	0.613	0.045	0	3	SLC5A12
ACAT11	0	1.94441676389083	0.844	0.204	0	3	ACAT1
ACY11	0	1.92958871112134	0.85	0.12	0	3	ACY1
PDK4	0	1.92890502839315	0.58	0.089	0	3	PDK4
ATP1B1	0	1.89933197267685	0.739	0.169	0	3	ATP1B1
KCNJ15	0	1.8951484072755	0.6	0.052	0	3	KCNJ15
MT1F1	0	1.89323692303406	0.796	0.217	0	3	MT1F
ATOX11	0	1.88690514459714	0.852	0.311	0	3	ATOX1
BHMT1	0	1.8782976693488	0.886	0.129	0	3	BHMT
MT1E1	0	1.87594699496326	0.875	0.263	0	3	MT1E
SAT21	0	1.86713945942442	0.834	0.277	0	3	SAT2
SH3YL11	0	1.86018898272584	0.781	0.163	0	3	SH3YL1
BDH21	0	1.8591693261911	0.783	0.155	0	3	BDH2
FTCD1	0	1.85558179344607	0.69	0.074	0	3	FTCD
PCBD11	0	1.8456958921796	0.785	0.197	0	3	PCBD1
MGST11	0	1.84140343419172	0.72	0.129	0	3	MGST1
ACO11	0	1.83852211649657	0.609	0.072	0	3	ACO1
RNF1521	0	1.8306531545301	0.634	0.071	0	3	RNF152
MT1H1	0	1.82715647231639	0.728	0.136	0	3	MT1H
NOX4	0	1.80948867628212	0.552	0.027	0	3	NOX4
LGMN	0	1.80928974945439	0.559	0.062	0	3	LGMN
CRYL11	0	1.80434481880148	0.771	0.165	0	3	CRYL1
CLTRN1	0	1.80408644715422	0.595	0.054	0	3	CLTRN
FMO11	0	1.80012105156784	0.629	0.059	0	3	FMO1
MSRA1	0	1.79371203864807	0.785	0.177	0	3	MSRA
THY1	0	1.79340766528575	0.5	0.027	0	3	THY1
ALDH21	0	1.79311016258504	0.83	0.192	0	3	ALDH2
ALDH3A21	0	1.78624706085545	0.671	0.124	0	3	ALDH3A2
RAB11FIP31	0	1.78376596566808	0.711	0.104	0	3	RAB11FIP3
BBOX11	0	1.78002208135462	0.848	0.133	0	3	BBOX1
31,00 NPR	0	1.7794975486748	0.606	0.06	0	3	3,00 NPR
LGALS21	0	1.77638156554425	0.836	0.211	0	3	LGALS2
NQO21	0	1.75826458045489	0.791	0.19	0	3	NQO2
CTXN31	0	1.74990427909435	0.574	0.043	0	3	CTXN3
GPD11	0	1.72963792393545	0.657	0.065	0	3	GPD1
PLG1	0	1.72104330170548	0.501	0.037	0	3	PLG
SLC6A19	0	1.71853440384839	0.509	0.023	0	3	SLC6A19
IGFBP4	0	1.69029343584663	0.606	0.083	0	3	IGFBP4
MAOA1	0	1.68204596546863	0.624	0.071	0	3	MAOA
DNPH11	0	1.6791635845583	0.816	0.258	0	3	DNPH1
ANPEP1	0	1.67856453909463	0.648	0.111	0	3	ANPEP
PGRMC1	0	1.67503805937181	0.622	0.134	0	3	PGRMC1
ACSM2A1	0	1.67221314778447	0.589	0.061	0	3	ACSM2A
IMPA21	0	1.66293128241748	0.756	0.154	0	3	IMPA2
GK1	0	1.6622546907719	0.645	0.138	0	3	GK
SLC16A41	0	1.65827663044157	0.59	0.068	0	3	SLC16A4
SLC25A51	0	1.65686182431455	0.925	0.575	0	3	SLC25A5
PCK11	0	1.64720241724767	0.701	0.101	0	3	PCK1
ACAA11	0	1.64420295019717	0.791	0.275	0	3	ACAA1
TXN1	0	1.64184452785528	0.948	0.545	0	3	TXN
PRDX31	0	1.64081218198273	0.785	0.268	0	3	PRDX3
WDR721	0	1.62912024926475	0.522	0.038	0	3	WDR72
CAT1	0	1.62365262947998	0.723	0.231	0	3	CAT
ERRFI11	0	1.62112075832981	0.577	0.082	0	3	ERRFI1
IDH1	0	1.6080669275832	0.549	0.069	0	3	IDH1
GLRX1	0	1.60150997949111	0.829	0.354	0	3	GLRX
GPAT3	0	1.60084394527436	0.48	0.062	0	3	GPAT3
ECI21	0	1.59635457747586	0.745	0.196	0	3	ECI2
ETFB1	0	1.59621968578146	0.826	0.331	0	3	ETFB
AKR1C31	0	1.59594814641432	0.693	0.137	0	3	AKR1C3
CAMK2N11	0	1.59515814050874	0.632	0.104	0	3	CAMK2N1
PRDX11	0	1.59484743300277	0.922	0.511	0	3	PRDX1
CYSTM11	0	1.59205974985309	0.777	0.214	0	3	CYSTM1
DHRS4L21	0	1.58758646792172	0.706	0.169	0	3	DHRS4L2
SEPHS21	0	1.57422513627231	0.693	0.179	0	3	SEPHS2
DCXR1	0	1.57270979122124	0.871	0.327	0	3	DCXR
ENPEP	0	1.57211486343163	0.466	0.037	0	3	ENPEP
EHHADH1	0	1.56716579232318	0.574	0.065	0	3	EHHADH
NPL	0	1.56168445825435	0.556	0.071	0	3	NPL
RPS27L1	0	1.55843117725449	0.893	0.485	0	3	RPS27L
TST1	0	1.55570325328828	0.666	0.109	0	3	TST
PHYH1	0	1.55521645332058	0.691	0.151	0	3	PHYH
TMEM176A1	0	1.55407325330202	0.656	0.13	0	3	TMEM176A
SLC6A131	0	1.55045378392643	0.654	0.092	0	3	SLC6A13
METTL7A	0	1.54729524515757	0.564	0.138	0	3	METTL7A
SLC34A11	0	1.54531066901796	0.42	0.033	0	3	SLC34A1
ACADSB1	0	1.54339267646882	0.55	0.082	0	3	ACADSB
MACROD11	0	1.53556575386026	0.539	0.057	0	3	MACROD1
CFDP11	0	1.52892935237688	0.722	0.255	0	3	CFDP1
OCIAD21	0	1.5245605478571	0.77	0.286	0	3	OCIAD2
SLC27A21	0	1.52222843928582	0.507	0.061	0	3	SLC27A2
PCK21	0	1.51448275459864	0.595	0.094	0	3	PCK2
TMEM176B1	0	1.51041558070242	0.69	0.159	0	3	TMEM176B
DDAH11	0	1.50871282371349	0.527	0.05	0	3	DDAH1
PHB1	0	1.50230379703993	0.701	0.268	0	3	PHB
RNF1861	0	1.4969372424458	0.511	0.048	0	3	RNF186
AMN1	0	1.49604079937458	0.539	0.059	0	3	AMN
ALDH1L11	0	1.49497652553087	0.539	0.055	0	3	ALDH1L1
HSD17B141	0	1.49248746381136	0.54	0.052	0	3	HSD17B14
HADH1	0	1.48064605277883	0.58	0.107	0	3	HADH
CHCHD101	0	1.4781272794097	0.83	0.393	0	3	CHCHD10
SLC36A2	0	1.47668704077458	0.438	0.014	0	3	SLC36A2
KL	0	1.47004601331362	0.418	0.019	0	3	KL
HIBCH1	0	1.46329097572312	0.672	0.156	0	3	HIBCH
NUPR1	0	1.45699228727644	0.557	0.076	0	3	NUPR1
GIPC21	0	1.45663938986422	0.549	0.067	0	3	GIPC2
AKR7A31	0	1.45148730758874	0.621	0.085	0	3	AKR7A3
ATP5F1A1	0	1.45075708131564	0.783	0.379	0	3	ATP5F1A
G6PC	0	1.44856658872709	0.408	0.023	0	3	G6PC
UQCRQ1	0	1.44662287428548	0.886	0.527	0	3	UQCRQ
MDH11	0	1.44511791614046	0.709	0.289	0	3	MDH1
CTSB	0	1.44077010080365	0.74	0.312	0	3	CTSB
BPHL1	0	1.43683763727815	0.597	0.096	0	3	BPHL
PPP1R16A1	0	1.43639286687741	0.594	0.099	0	3	PPP1R16A
PHGDH	0	1.43426348741915	0.407	0.029	0	3	PHGDH
ST131	0	1.42562963101521	0.835	0.457	0	3	ST13
ACADM1	0	1.41902474881245	0.667	0.198	0	3	ACADM
ISOC21	0	1.41836717705684	0.633	0.154	0	3	ISOC2
TSPAN1	0	1.41790779741001	0.488	0.048	0	3	TSPAN1
ATP5IF11	0	1.41755496473135	0.901	0.607	0	3	ATP5IF1
AIFM11	0	1.41211671509671	0.57	0.113	0	3	AIFM1
CNN31	0	1.40733636700752	0.582	0.087	0	3	CNN3
AZGP11	0	1.40604837825518	0.484	0.047	0	3	AZGP1
RNF212B	0	1.40330351375341	0.413	0.008	0	3	RNF212B
PTGR11	0	1.40156561572282	0.616	0.101	0	3	PTGR1
FABP31	0	1.39975216289571	0.478	0.049	0	3	FABP3
SLC22A121	0	1.39758263645134	0.461	0.039	0	3	SLC22A12
ATP5MC31	0	1.39721871693517	0.893	0.575	0	3	ATP5MC3
SORD1	0	1.39690640618517	0.571	0.089	0	3	SORD
CLIC41	0	1.39504012454668	0.56	0.102	0	3	CLIC4
TMEM1741	0	1.3947968515238	0.489	0.04	0	3	TMEM174
ALDH7A11	0	1.39444642447592	0.535	0.073	0	3	ALDH7A1
MPC21	0	1.39292321349646	0.78	0.335	0	3	MPC2
CTSH	0	1.39219957274702	0.649	0.207	0	3	CTSH
DAO1	0	1.38535091166229	0.491	0.043	0	3	DAO
ATP5PF1	0	1.38434657997605	0.88	0.546	0	3	ATP5PF
DOCK8-AS11	0	1.38292687990864	0.49	0.053	0	3	DOCK8-AS1
SDHD1	0	1.38000572527537	0.726	0.289	0	3	SDHD
ACAA21	0	1.369868504097	0.722	0.232	0	3	ACAA2
FBXO21	0	1.36815591999483	0.531	0.12	0	3	FBXO21
NDUFC11	0	1.36810313232774	0.824	0.425	0	3	NDUFC1
SUCLG21	0	1.36513526914943	0.623	0.189	0	3	SUCLG2
GPX41	0	1.35238586034549	0.922	0.591	0	3	GPX4
FUOM1	0	1.35108270461623	0.58	0.147	0	3	FUOM
GLUD1	0	1.34760886416447	0.598	0.196	0	3	GLUD1
AKR7A21	0	1.34285799285997	0.665	0.213	0	3	AKR7A2
BEX31	0	1.33734640220302	0.57	0.121	0	3	BEX3
STAU1	0	1.33509024286527	0.608	0.211	0	3	STAU1
NDUFB21	0	1.33217753154594	0.85	0.532	0	3	NDUFB2
DPP4	0	1.33110083520395	0.422	0.058	0	3	DPP4
ASPDH1	0	1.32777914611383	0.499	0.053	0	3	ASPDH
HSPD11	0	1.32727540245364	0.858	0.446	0	3	HSPD1
CRYAB1	0	1.32316792042912	0.638	0.156	0	3	CRYAB
FAHD11	0	1.32303744601857	0.558	0.099	0	3	FAHD1
ANGPTL31	0	1.32110163515863	0.464	0.045	0	3	ANGPTL3
ACMSD1	0	1.31475610265848	0.538	0.069	0	3	ACMSD
GLYATL11	0	1.31396042772022	0.61	0.087	0	3	GLYATL1
SDC1	0	1.3133427002041	0.397	0.027	0	3	SDC1
AIG1	0	1.31315737150976	0.534	0.123	0	3	AIG1
COX7B1	0	1.31117464111707	0.864	0.609	0	3	COX7B
TM7SF3	0	1.31094104600167	0.552	0.131	0	3	TM7SF3
PRDX21	0	1.31074891620379	0.765	0.339	0	3	PRDX2
SLC17A3	0	1.30671022199871	0.438	0.039	0	3	SLC17A3
IGFBP7	0	1.30399020798394	0.669	0.143	0	3	IGFBP7
SOD11	0	1.30239855093229	0.891	0.589	0	3	SOD1
AP1M21	0	1.30228893696783	0.489	0.055	0	3	AP1M2
CHDH1	0	1.30141556425181	0.461	0.046	0	3	CHDH
GADD45A1	0	1.29727300650062	0.662	0.235	0	3	GADD45A
GRHPR1	0	1.29502380588475	0.653	0.207	0	3	GRHPR
PRXL2A1	0	1.29471979079386	0.528	0.094	0	3	PRXL2A
GNPDA1	0	1.29364777241582	0.507	0.101	0	3	GNPDA1
MAF	0	1.29195071158194	0.756	0.313	0	3	MAF
HNF4A1	0	1.29168450088393	0.459	0.044	0	3	HNF4A
MCCD1	0	1.29156388753689	0.339	0.024	0	3	MCCD1
KIAA11911	0	1.29132310967179	0.532	0.119	0	3	KIAA1191
TMEM37	0	1.29106226635588	0.476	0.052	0	3	TMEM37
TPMT1	0	1.29031826083622	0.598	0.157	0	3	TPMT
ECHDC31	0	1.28899847408164	0.541	0.102	0	3	ECHDC3
DBI1	0	1.28706330712292	0.881	0.581	0	3	DBI
HNMT1	0	1.28289570876622	0.539	0.114	0	3	HNMT
LYPLAL11	0	1.28211387835834	0.545	0.126	0	3	LYPLAL1
GLS1	0	1.28125929279126	0.72	0.353	0	3	GLS
BNIP31	0	1.27980188922835	0.718	0.164	0	3	BNIP3
TSPAN33	0	1.27824730172441	0.451	0.069	0	3	TSPAN33
AOC1	0	1.27569539656809	0.369	0.037	0	3	AOC1
GAMT1	0	1.2706598176185	0.557	0.11	0	3	GAMT
CRYZ1	0	1.2685644919757	0.508	0.096	0	3	CRYZ
SCP21	0	1.26403652973374	0.752	0.389	0	3	SCP2
OGDHL	0	1.26147245841654	0.422	0.029	0	3	OGDHL
PCYOX1	0	1.25781976270314	0.413	0.067	0	3	PCYOX1
ABAT1	0	1.25028915175427	0.474	0.082	0	3	ABAT
TXNDC171	0	1.24886733986909	0.694	0.305	0	3	TXNDC17
GLRX51	0	1.24163557718565	0.647	0.244	0	3	GLRX5
ACOT131	0	1.23951014024209	0.581	0.162	0	3	ACOT13
CISD11	0	1.2380293346578	0.566	0.14	0	3	CISD1
ARG2	0	1.23673440625948	0.41	0.038	0	3	ARG2
REXO21	0	1.23364835323216	0.583	0.176	0	3	REXO2
GGH	0	1.22979439129597	0.424	0.047	0	3	GGH
PRDX51	0	1.22848924870619	0.834	0.472	0	3	PRDX5
PIPOX1	0	1.22818099455475	0.464	0.055	0	3	PIPOX
CNDP21	0	1.22793252062722	0.691	0.262	0	3	CNDP2
BRI31	0	1.22764688019839	0.836	0.435	0	3	BRI3
SLC37A4	0	1.22439051159678	0.442	0.056	0	3	SLC37A4
MTHFS1	0	1.22308729313866	0.576	0.169	0	3	MTHFS
HSPE11	0	1.22281624027464	0.904	0.572	0	3	HSPE1
LINC01874	0	1.22044621574513	0.372	0.025	0	3	LINC01874
GHITM1	0	1.21959104307785	0.776	0.42	0	3	GHITM
HMGCL1	0	1.21794722619554	0.524	0.115	0	3	HMGCL
HPN1	0	1.21590369467799	0.456	0.052	0	3	HPN
CALML41	0	1.21127086327028	0.522	0.11	0	3	CALML4
RBM47	0	1.21098678953335	0.473	0.111	0	3	RBM47
AGPAT3	0	1.21032207872162	0.485	0.137	0	3	AGPAT3
HAGH1	0	1.20695205090188	0.64	0.23	0	3	HAGH
GDA	0	1.20574616023578	0.377	0.02	0	3	GDA
APOC3	0	1.20384715093981	0.276	0.004	0	3	APOC3
PXMP21	0	1.20236160359569	0.521	0.102	0	3	PXMP2
FCGRT	0	1.20154691656991	0.693	0.26	0	3	FCGRT
FAH1	0	1.19974043268938	0.473	0.074	0	3	FAH
GGACT1	0	1.19744685778166	0.451	0.065	0	3	GGACT
ALDH8A11	0	1.19731932398501	0.448	0.047	0	3	ALDH8A1
SLC22A21	0	1.19708211645257	0.43	0.052	0	3	SLC22A2
PLAAT31	0	1.19605087612714	0.686	0.258	0	3	PLAAT3
ATP5F1B1	0	1.19593812538005	0.776	0.446	0	3	ATP5F1B
CALML3	0	1.19472703680832	0.287	0.007	0	3	CALML3
FOLR1	0	1.1919297204736	0.398	0.04	0	3	FOLR1
NFIB1	0	1.1914046730289	0.43	0.054	0	3	NFIB
ACO21	0	1.19102031380569	0.551	0.163	0	3	ACO2
SLC34A3	0	1.19020032828701	0.336	0.009	0	3	SLC34A3
ITM2B	0	1.19003958605545	0.953	0.837	0	3	ITM2B
MPST1	0	1.18863570695482	0.546	0.131	0	3	MPST
NDUFA41	0	1.1870069097728	0.918	0.734	0	3	NDUFA4
CAPN31	0	1.18556484505786	0.387	0.059	0	3	CAPN3
DDT1	0	1.18500766975736	0.8	0.459	0	3	DDT
EPHX21	0	1.18381241972704	0.49	0.074	0	3	EPHX2
DIO11	0	1.18285428856905	0.409	0.033	0	3	DIO1
TTC381	0	1.18031815381847	0.518	0.129	0	3	TTC38
HIBADH1	0	1.17800337504172	0.5	0.098	0	3	HIBADH
ACP5	0	1.17469015876697	0.473	0.11	0	3	ACP5
USP21	0	1.17102844213302	0.42	0.044	0	3	USP2
SMS1	0	1.17049350074489	0.62	0.246	0	3	SMS
COX8A1	0	1.17029340050158	0.907	0.671	0	3	COX8A
TINAG1	0	1.16881924324337	0.414	0.037	0	3	TINAG
ADIRF1	0	1.1686006232502	0.532	0.11	0	3	ADIRF
PRLR	0	1.16837504138807	0.369	0.024	0	3	PRLR
S100A11	0	1.16765617770742	0.458	0.072	0	3	S100A1
ATP5MD1	0	1.16283055832064	0.869	0.657	0	3	ATP5MD
FN3K	0	1.16224276959339	0.424	0.043	0	3	FN3K
XPNPEP2	0	1.15909255716667	0.342	0.016	0	3	XPNPEP2
CES2	0	1.15839579310239	0.392	0.08	0	3	CES2
SDHC1	0	1.15792582293562	0.61	0.222	0	3	SDHC
AFP1	0	1.15424729841813	0.401	0.047	0	3	AFP
CRYM1	0	1.15081934485651	0.437	0.058	0	3	CRYM
GCHFR1	0	1.15001619116938	0.597	0.194	0	3	GCHFR
MTCH21	0	1.14828808005614	0.535	0.157	0	3	MTCH2
MARC2	0	1.14776877058998	0.39	0.032	0	3	MARC2
ADH51	0	1.14609162423838	0.625	0.24	0	3	ADH5
ACSF21	0	1.14417123963844	0.426	0.051	0	3	ACSF2
ZGPAT1	0	1.14278914649874	0.51	0.157	0	3	ZGPAT
LACTB21	0	1.13284660759771	0.492	0.113	0	3	LACTB2
DNAJC12	0	1.13230893411894	0.385	0.032	0	3	DNAJC12
SFXN2	0	1.12729678717974	0.381	0.032	0	3	SFXN2
SLC25A31	0	1.1256189042733	0.862	0.619	0	3	SLC25A3
CFI	0	1.12068848736378	0.382	0.043	0	3	CFI
SLC5A2	0	1.10537144240989	0.338	0.012	0	3	SLC5A2
BLVRB1	0	1.10274374160333	0.603	0.216	0	3	BLVRB
MSRB21	0	1.09696943022934	0.519	0.153	0	3	MSRB2
EPHX1	0	1.0967817588989	0.367	0.036	0	3	EPHX1
AL138826.11	0	1.09613397697627	0.408	0.048	0	3	AL138826.1
COA31	0	1.0950279081706	0.541	0.176	0	3	COA3
UGT3A1	0	1.08995469983778	0.342	0.022	0	3	UGT3A1
HAO21	0	1.08988479676616	0.505	0.072	0	3	HAO2
PDK21	0	1.08338832183886	0.441	0.083	0	3	PDK2
RGN1	0	1.07541799219779	0.42	0.053	0	3	RGN
DMGDH1	0	1.07253311502422	0.433	0.064	0	3	DMGDH
NDRG1	0	1.06877854016604	0.559	0.18	0	3	NDRG1
ACOT7	0	1.06608476925054	0.426	0.076	0	3	ACOT7
COX7C1	0	1.0653149489889	0.969	0.846	0	3	COX7C
C3orf85	0	1.06520485601214	0.342	0.03	0	3	C3orf85
SLC7A9	0	1.06332197559388	0.346	0.022	0	3	SLC7A9
UGT2A3	0	1.05757156596538	0.353	0.029	0	3	UGT2A3
EPCAM	0	1.0569260272656	0.372	0.039	0	3	EPCAM
MAOB	0	1.04346826899288	0.405	0.061	0	3	MAOB
CLDN2	0	1.04000535226577	0.343	0.029	0	3	CLDN2
FAM20C	0	1.03462787625183	0.343	0.037	0	3	FAM20C
ALDH9A11	0	1.03366047817302	0.509	0.164	0	3	ALDH9A1
LINC027541	0	1.03279644562783	0.399	0.053	0	3	LINC02754
ALDH1B1	0	1.02996219564873	0.346	0.036	0	3	ALDH1B1
ALDH1A11	0	1.02425347994555	0.543	0.128	0	3	ALDH1A1
NR1H4	0	1.02366216898437	0.37	0.036	0	3	NR1H4
HDHD31	0	1.0234441505941	0.412	0.076	0	3	HDHD3
CALD11	0	1.02128915198371	0.485	0.08	0	3	CALD1
CTSL	0	1.01938665515483	0.435	0.118	0	3	CTSL
SLC16A12	0	1.01911784950323	0.357	0.041	0	3	SLC16A12
SLC39A5	0	1.01864060193833	0.353	0.028	0	3	SLC39A5
MORN21	0	1.01608670591617	0.426	0.081	0	3	MORN2
ARHGAP24	0	1.01296903570927	0.424	0.085	0	3	ARHGAP24
SLC2A2	0	1.01113857268959	0.305	0.011	0	3	SLC2A2
CA12	0	1.01069150470312	0.338	0.025	0	3	CA12
USH1C1	0	1.01035003896764	0.398	0.051	0	3	USH1C
PLEKHA5	0	1.00870915297827	0.395	0.071	0	3	PLEKHA5
SLC25A101	0	1.00860084871626	0.383	0.044	0	3	SLC25A10
ETNK21	0	1.00663000385186	0.383	0.042	0	3	ETNK2
CLCN5	0	1.00393746648769	0.301	0.036	0	3	CLCN5
MAPT	0	1.00055095629336	0.353	0.03	0	3	MAPT
POLR2L1	3.9166907924354e-299	1.11162444599013	0.844	0.607	1.10215678899132e-294	3	POLR2L
NDUFV11	4.46131385694039e-299	1.12334503283334	0.597	0.233	1.25541371934303e-294	3	NDUFV1
HINT21	1.48203224555507e-296	1.10279219126221	0.57	0.211	4.17043873899196e-292	3	HINT2
ATP5F1C1	2.19317290649036e-294	1.15929420473334	0.773	0.445	6.17158855886386e-290	3	ATP5F1C
GALNT11	2.367535802811e-294	1.08995127839114	0.489	0.156	6.66224574911016e-290	3	GALNT11
MOCS21	4.71642483164112e-294	1.02513447197456	0.476	0.147	1.32720194762381e-289	3	MOCS2
COX5B1	1.84666488463506e-293	1.04217247251926	0.871	0.644	5.19651498536305e-289	3	COX5B
DSTN1	6.44301649475439e-290	1.05749726982767	0.754	0.379	1.81306484162388e-285	3	DSTN
PPDPF	8.3492674290967e-289	1.00963228508166	0.913	0.756	2.34948385454781e-284	3	PPDPF
FDX11	1.75528882021613e-282	1.07377425946356	0.596	0.24	4.93938274008819e-278	3	FDX1
ATP5ME1	2.22168583317946e-279	1.04778393732867	0.862	0.678	6.251823934567e-275	3	ATP5ME
SDHB1	1.96283037858457e-277	1.05818126481044	0.564	0.217	5.52340468533698e-273	3	SDHB
ATP5MC11	3.38096823101339e-277	1.12654148766229	0.697	0.347	9.51404460207168e-273	3	ATP5MC1
SLC3A2	1.49327889690131e-271	1.38511537288421	0.629	0.296	4.20208681588028e-267	3	SLC3A2
ATP5F1D1	1.53535396656205e-269	1.03629805061111	0.844	0.592	4.3204860619056e-265	3	ATP5F1D
TMEM2561	4.88131091231406e-268	1.06841683347325	0.655	0.302	1.37360089072518e-263	3	TMEM256
FBXL5	1.30510208468249e-265	1.00652010357394	0.519	0.189	3.67255726629652e-261	3	FBXL5
MT-CO3	4.77839605670325e-264	1.71852336016946	0.936	0.908	1.34464065035629e-259	3	MT-CO3
MRPL341	3.26163363924385e-260	1.10848820962518	0.613	0.272	9.17823706083221e-256	3	MRPL34
NDUFB11	1.60079022797805e-259	1.07997806643191	0.81	0.566	4.50462370153023e-255	3	NDUFB1
FIS11	2.8179017679842e-256	1.06535768515691	0.717	0.393	7.92957557510754e-252	3	FIS1
SLC9A3R11	4.05208555343256e-254	1.05224602592439	0.631	0.285	1.14025687473592e-249	3	SLC9A3R1
ETFA1	3.53737320868032e-251	1.02745169795939	0.56	0.227	9.95416820922641e-247	3	ETFA
MRPS361	5.13773754771545e-251	1.08504244401285	0.609	0.271	1.44575934592713e-246	3	MRPS36
TMBIM6	2.4015287949678e-248	1.14243588963986	0.83	0.637	6.75790202903938e-244	3	TMBIM6
ISCU1	1.0822893464472e-245	1.01821866493952	0.762	0.449	3.04556222090243e-241	3	ISCU
ZNHIT11	4.72925015951977e-243	1.10255618861095	0.672	0.353	1.33081099488886e-238	3	ZNHIT1
COA4	7.8934927140661e-241	1.01755863510342	0.522	0.201	2.2212288497382e-236	3	COA4
ATP6V1E1	8.66867186823326e-239	1.07605711538639	0.563	0.243	2.43936426372084e-234	3	ATP6V1E1
UQCRFS11	8.98951512150324e-229	1.03285093273325	0.646	0.325	2.52964955519101e-224	3	UQCRFS1
NDUFAB11	6.03854250754675e-225	1.02216436945085	0.675	0.358	1.69924586162366e-220	3	NDUFAB1
NDUFB31	1.00901867102059e-223	1.02941786582248	0.68	0.372	2.83937854025193e-219	3	NDUFB3
NDUFA51	8.50958894986465e-221	1.02937878078068	0.635	0.322	2.39459833049191e-216	3	NDUFA5
31,00 LSM	9.84303139799852e-221	1.01977844573435	0.641	0.324	2.76982903539678e-216	3	3,00 LSM
MT-CYB	1.52206042318775e-216	1.35656175533255	0.908	0.881	4.28307803085034e-212	3	MT-CYB
ECH11	2.91400885999657e-216	1.04271668596557	0.659	0.345	8.20002093203034e-212	3	ECH1
SLIRP1	1.52015850664379e-209	1.00164212621819	0.642	0.339	4.27772603769562e-205	3	SLIRP
NDUFV21	8.06922437381749e-207	1.00502768847933	0.708	0.415	2.27067973879224e-202	3	NDUFV2
MT-ND1	3.17868856529413e-197	1.47415697202352	0.865	0.821	8.94482962273769e-193	3	MT-ND1
MTRNR2L8	8.35697866192714e-179	1.19961772951915	0.436	0.185	2.3516537954663e-174	3	MTRNR2L8
MT-ND2	5.31911899449777e-166	1.29628844381251	0.873	0.845	1.49680008505167e-161	3	MT-ND2
MT-ATP6	4.94470041696268e-165	1.23148944924343	0.931	0.919	1.3914386973333e-160	3	MT-ATP6
MT-ND3	1.34508097106718e-159	1.26461102276448	0.924	0.904	3.78505785258304e-155	3	MT-ND3
MT-ND4	3.49587494283263e-159	1.19037008807011	0.904	0.892	9.83739208913101e-155	3	MT-ND4
MT-CO1	5.77797849674812e-142	1.11412444398443	0.929	0.922	1.62592314898492e-137	3	MT-CO1
MT-ND4L	6.88988082103984e-86	1.00776233054436	0.725	0.679	1.93881246304061e-81	3	MT-ND4L
GZMH	0	2.22711742975545	0.736	0.153	0	4	GZMH
CCL51	0	1.71897449554546	0.96	0.386	0	4	CCL5
GNLY	0	1.69029555407975	0.536	0.146	0	4	GNLY
KLRD1	0	1.5508557870925	0.548	0.122	0	4	KLRD1
NKG71	0	1.47901639077882	0.952	0.362	0	4	NKG7
GZMB	0	1.39691875775341	0.663	0.162	0	4	GZMB
FGFBP2	0	1.35518427980161	0.411	0.07	0	4	FGFBP2
GZMA1	0	1.28939009651277	0.883	0.345	0	4	GZMA
CCL41	0	1.25590340836192	0.905	0.42	0	4	CCL4
TRGC2	0	1.25313302308692	0.342	0.073	0	4	TRGC2
GZMM	0	1.23553382699578	0.549	0.18	0	4	GZMM
CD3G1	0	1.19494123389454	0.764	0.336	0	4	CD3G
PRF1	0	1.0826451975428	0.654	0.217	0	4	PRF1
SAMD3	2.50803263212036e-278	1.08138847807767	0.462	0.143	7.05760382678668e-274	4	SAMD3
CD3D1	1.08933405814588e-273	1.02762016747291	0.814	0.382	3.06538603962252e-269	4	CD3D
HCST	1.33473437996848e-273	1.07099538565183	0.875	0.563	3.7559425452313e-269	4	HCST
KLRG1	3.14919496458052e-264	1.04357464140346	0.305	0.069	8.86183463032958e-260	4	KLRG1
KLRK1	1.70801666752958e-238	1.05372772589792	0.422	0.134	4.80635890242824e-234	4	KLRK1
DUSP21	1.24860744876899e-208	1.02861937232368	0.819	0.5	3.51358136083595e-204	4	DUSP2
PPP2R5C	2.85291117138674e-189	1.01591248369389	0.723	0.466	8.0280920362823e-185	4	PPP2R5C
GNLY1	0	4.49449260516561	0.93	0.122	0	5	GNLY
FGFBP21	0	3.39633204318614	0.835	0.044	0	5	FGFBP2
KLRD11	0	3.25432964601518	0.969	0.096	0	5	KLRD1
GZMB1	0	3.16937356959906	0.941	0.145	0	5	GZMB
SPON2	0	3.09822638649961	0.791	0.094	0	5	SPON2
PRF11	0	2.83670868099281	0.928	0.2	0	5	PRF1
KLRF1	0	2.57101405475574	0.743	0.025	0	5	KLRF1
CD247	0	2.39321495022807	0.882	0.271	0	5	CD247
CTSW	0	2.35830805340059	0.803	0.142	0	5	CTSW
NKG72	0	2.34930723286999	0.994	0.36	0	5	NKG7
GZMH1	0	2.2577750986959	0.833	0.148	0	5	GZMH
CLIC3	0	2.17975898370361	0.65	0.084	0	5	CLIC3
TRDC	0	2.00838703038752	0.603	0.035	0	5	TRDC
FCGR3A	0	1.93346702379342	0.806	0.146	0	5	FCGR3A
KLRC1	0	1.90927078946015	0.42	0.032	0	5	KLRC1
HOPX	0	1.90666574165474	0.729	0.141	0	5	HOPX
CCL42	0	1.90578805966174	0.959	0.417	0	5	CCL4
PLAC8	0	1.89795573881112	0.743	0.176	0	5	PLAC8
GZMM1	0	1.8891591946892	0.776	0.166	0	5	GZMM
KLRB11	0	1.80196991328453	0.709	0.131	0	5	KLRB1
EFHD2	0	1.73501661121399	0.838	0.365	0	5	EFHD2
CCL52	0	1.73068545239952	0.912	0.39	0	5	CCL5
IFITM1	0	1.72933503432878	0.792	0.279	0	5	IFITM1
ADGRG1	0	1.6403137920336	0.606	0.115	0	5	ADGRG1
CD7	0	1.56536343622505	0.781	0.244	0	5	CD7
CST71	0	1.51186491153022	0.948	0.371	0	5	CST7
CEP78	0	1.50980961097976	0.471	0.075	0	5	CEP78
MYBL1	0	1.47168065986425	0.523	0.09	0	5	MYBL1
KLRK11	0	1.46257880314302	0.619	0.122	0	5	KLRK1
ARL4C	0	1.43887676509499	0.863	0.43	0	5	ARL4C
S1PR5	0	1.4232267161044	0.428	0.018	0	5	S1PR5
MBP	0	1.41932384607706	0.693	0.255	0	5	MBP
ABHD17A	0	1.40787161957683	0.74	0.326	0	5	ABHD17A
GZMA2	0	1.40714933090096	0.949	0.342	0	5	GZMA
TBX21	0	1.3959421731938	0.471	0.054	0	5	TBX21
SAMD31	0	1.37764203681223	0.589	0.136	0	5	SAMD3
PYHIN1	0	1.37735936297281	0.61	0.168	0	5	PYHIN1
KLRC3	0	1.34419327842927	0.349	0.025	0	5	KLRC3
SYNE1	0	1.33202488473896	0.59	0.199	0	5	SYNE1
IL2RB	0	1.33070388908731	0.53	0.125	0	5	IL2RB
MATK	0	1.32738484259893	0.492	0.074	0	5	MATK
ZEB2	0	1.2979049431052	0.712	0.266	0	5	ZEB2
HCST1	0	1.29055492792769	0.934	0.56	0	5	HCST
C1orf21	0	1.27615929390218	0.425	0.047	0	5	C1orf21
CX3CR1	0	1.27485557232963	0.388	0.047	0	5	CX3CR1
BIN2	0	1.25224912115006	0.631	0.248	0	5	BIN2
TXK	0	1.2448173189957	0.523	0.136	0	5	TXK
LINC00299	0	1.22225476679417	0.31	0.015	0	5	LINC00299
ITGB2	0	1.17613917783497	0.779	0.396	0	5	ITGB2
PTPN4	0	1.17334972068686	0.5	0.137	0	5	PTPN4
TTC382	0	1.17279570888679	0.492	0.131	0	5	TTC38
GK5	0	1.17023215166075	0.381	0.07	0	5	GK5
PTGDR	0	1.16664149056234	0.369	0.033	0	5	PTGDR
NCR3	0	1.13933955182578	0.36	0.041	0	5	NCR3
KLRC2	0	1.12406608453383	0.284	0.022	0	5	KLRC2
PTPN12	0	1.12055026027789	0.434	0.124	0	5	PTPN12
FCRL6	0	1.10755046656499	0.346	0.03	0	5	FCRL6
AC092821.3	0	1.1074364913282	0.416	0.11	0	5	AC092821.3
SH2D1B	0	1.06324083162461	0.309	0.018	0	5	SH2D1B
TRGC1	0	1.0474433665656	0.331	0.043	0	5	TRGC1
CYBA	0	1.04376985286989	0.965	0.792	0	5	CYBA
PRSS23	0	1.00458556316295	0.317	0.031	0	5	PRSS23
ZAP70	0	1.00277219514818	0.431	0.115	0	5	ZAP70
GNPTAB	1.55135766887269e-304	1.18074774298867	0.529	0.182	4.36552048020774e-300	5	GNPTAB
RUNX31	7.16931444130796e-299	1.10412907687122	0.737	0.329	2.01744508378406e-294	5	RUNX3
GNG2	7.8042339082205e-298	1.17891638964318	0.599	0.237	2.19611142177325e-293	5	GNG2
SYTL3	1.54324537986654e-295	1.16812179158797	0.608	0.233	4.34269249894446e-291	5	SYTL3
GPR65	5.46578227635241e-289	1.18495048113656	0.639	0.267	1.53807113256557e-284	5	GPR65
PPP2R5C1	2.0713207368153e-276	1.13598744339386	0.798	0.462	5.82869655339827e-272	5	PPP2R5C
RAP1B	1.0453775679563e-270	1.15876540447981	0.785	0.497	2.94169247622902e-266	5	RAP1B
CCND3	7.12600795632566e-258	1.10196293047848	0.652	0.313	2.00525863891004e-253	5	CCND3
FLNA	2.5986380087581e-256	1.05835134443869	0.701	0.339	7.31256735664529e-252	5	FLNA
CD99	3.93422470692509e-256	1.00701528262959	0.83	0.488	1.10709083252872e-251	5	CD99
TLE5	3.15477456713863e-246	1.01441433066727	0.81	0.51	8.87753563192812e-242	5	TLE5
SYNE21	1.05288011530137e-241	1.02613864693756	0.749	0.367	2.96280464445805e-237	5	SYNE2
MAPK1	1.00760927148905e-237	1.1115323177519	0.551	0.239	2.83541248997018e-233	5	MAPK1
JAK1	3.60268846000511e-236	1.08627008766625	0.77	0.492	1.01379653264544e-231	5	JAK1
XCL2	2.02823225648823e-235	1.05423497272906	0.299	0.07	5.70744556975788e-231	5	XCL2
CDC42SE1	2.71618121913925e-233	1.11547932048085	0.773	0.467	7.64333395065785e-229	5	CDC42SE1
CCL31	6.60304880779973e-229	1.29772611102091	0.595	0.243	1.85809793451484e-224	5	CCL3
PIP4K2A	4.33108072296245e-227	1.0280079925532	0.649	0.327	1.21876611544163e-222	5	PIP4K2A
ITGAL	1.17813121690253e-225	1.00883806109832	0.593	0.266	3.31526124436373e-221	5	ITGAL
CD47	1.9095026942397e-224	1.05665361965148	0.654	0.338	5.37334058159051e-220	5	CD47
TGFB1	2.01945506661353e-222	1.01092821621268	0.666	0.342	5.68274655745047e-218	5	TGFB1
FYN	2.78102364122628e-221	1.00492969487212	0.642	0.32	7.82580052641074e-217	5	FYN
ATM	1.5827435060469e-211	1.05905222918804	0.615	0.309	4.45384022601596e-207	5	ATM
C1orf56	4.84870608206315e-192	1.1040694764929	0.658	0.363	1.36442589149257e-187	5	C1orf56
CMC11	4.31866886503494e-168	1.0040731423755	0.563	0.283	1.21527341862083e-163	5	CMC1
LYZ	0	4.00312726196254	0.994	0.169	0	6	LYZ
IL1B	0	3.69418110527169	0.882	0.092	0	6	IL1B
THBS1	0	3.32413888805807	0.619	0.062	0	6	THBS1
VCAN	0	3.28055509520537	0.753	0.03	0	6	VCAN
EREG	0	3.23979682910832	0.585	0.029	0	6	EREG
FCN1	0	3.19112757949464	0.921	0.072	0	6	FCN1
S100A9	0	3.1366595295304	0.944	0.119	0	6	S100A9
AC020656.1	0	2.97232647949154	0.751	0.088	0	6	AC020656.1
CXCL2	0	2.85068650877888	0.604	0.043	0	6	CXCL2
NLRP3	0	2.83835351876955	0.771	0.085	0	6	NLRP3
CTSS	0	2.71608732336274	0.979	0.362	0	6	CTSS
S100A8	0	2.6477278797692	0.842	0.073	0	6	S100A8
IFI30	0	2.48854714899144	0.932	0.176	0	6	IFI30
IER3	0	2.47752689957259	0.804	0.121	0	6	IER3
CXCL8	0	2.30341382051117	0.767	0.102	0	6	CXCL8
AIF1	0	2.27789483424875	0.962	0.207	0	6	AIF1
PSAP	0	2.22970262271317	0.95	0.374	0	6	PSAP
PLAUR	0	2.20793041624439	0.793	0.138	0	6	PLAUR
CCL20	0	2.15753257213205	0.273	0.029	0	6	CCL20
CYBB	0	2.1303998818157	0.798	0.11	0	6	CYBB
TYROBP	0	2.10960610344617	0.976	0.288	0	6	TYROBP
C5AR1	0	2.08384183348277	0.796	0.097	0	6	C5AR1
FGL2	0	2.0695603612415	0.844	0.163	0	6	FGL2
S100A12	0	2.02019179283854	0.526	0.021	0	6	S100A12
SOD2	0	2.00963889099127	0.902	0.377	0	6	SOD2
CCL3L1	0	1.99383254942048	0.592	0.144	0	6	CCL3L1
TYMP	0	1.94842773445582	0.873	0.299	0	6	TYMP
NAMPT	0	1.93713332734647	0.917	0.319	0	6	NAMPT
CXCL3	0	1.88981599947712	0.292	0.019	0	6	CXCL3
APOBEC3A	0	1.86993612114881	0.529	0.04	0	6	APOBEC3A
SLC11A1	0	1.8649300578796	0.729	0.087	0	6	SLC11A1
MAFB	0	1.85011462631466	0.74	0.089	0	6	MAFB
MPEG1	0	1.83017580581736	0.698	0.084	0	6	MPEG1
BCL2A1	0	1.82356846259462	0.798	0.181	0	6	BCL2A1
TIMP1	0	1.812490667423	0.784	0.227	0	6	TIMP1
AP1S2	0	1.81149893827978	0.75	0.179	0	6	AP1S2
CD163	0	1.79970399161685	0.618	0.038	0	6	CD163
CEBPD	0	1.79752906396439	0.933	0.316	0	6	CEBPD
CD14	0	1.79294830339743	0.624	0.047	0	6	CD14
CSTA	0	1.79251916730041	0.653	0.049	0	6	CSTA
NFKBIA	0	1.77006518504382	0.974	0.66	0	6	NFKBIA
MNDA	0	1.74244029079306	0.795	0.107	0	6	MNDA
ZFAND5	0	1.74045633450859	0.86	0.401	0	6	ZFAND5
FCER1G	0	1.73182349220133	0.897	0.223	0	6	FCER1G
CLEC4E	0	1.72481383755002	0.647	0.052	0	6	CLEC4E
MARCKS	0	1.70992591309257	0.679	0.125	0	6	MARCKS
G0S2	0	1.70195228295095	0.549	0.12	0	6	G0S2
KLF4	0	1.68747108413754	0.745	0.128	0	6	KLF4
GRN	0	1.68504797537635	0.779	0.178	0	6	GRN
LST1	0	1.67930998212637	0.888	0.171	0	6	LST1
CLEC7A	0	1.67669887281914	0.726	0.107	0	6	CLEC7A
SAP30	0	1.6742500146112	0.676	0.147	0	6	SAP30
HBEGF	0	1.65460482618648	0.52	0.047	0	6	HBEGF
IRAK3	0	1.65268048032629	0.665	0.092	0	6	IRAK3
PTGS2	0	1.63709707668515	0.503	0.067	0	6	PTGS2
FGR	0	1.62767383100774	0.7	0.112	0	6	FGR
CD36	0	1.62618507914812	0.546	0.023	0	6	CD36
MS4A6A	0	1.62158270241442	0.673	0.085	0	6	MS4A6A
C1orf162	0	1.60722473098161	0.781	0.177	0	6	C1orf162
CD68	0	1.60588117930231	0.728	0.137	0	6	CD68
DUSP6	0	1.60587476794654	0.617	0.146	0	6	DUSP6
SAT1	0	1.59460817751636	0.989	0.72	0	6	SAT1
ATP2B1-AS1	0	1.58131266160448	0.665	0.143	0	6	ATP2B1-AS1
TNFAIP2	0	1.57691086098695	0.596	0.071	0	6	TNFAIP2
CD302	0	1.57198757688912	0.675	0.105	0	6	CD302
ETS2	0	1.5679961922142	0.696	0.148	0	6	ETS2
NCF2	0	1.55130500301339	0.664	0.074	0	6	NCF2
CD93	0	1.54508267208024	0.574	0.053	0	6	CD93
CST3	0	1.5377043339635	0.977	0.351	0	6	CST3
KCTD12	0	1.53702110588208	0.655	0.089	0	6	KCTD12
CFD	0	1.51549655143377	0.689	0.079	0	6	CFD
FPR1	0	1.50148795019023	0.692	0.08	0	6	FPR1
ZEB21	0	1.49282640606264	0.781	0.264	0	6	ZEB2
CD300E	0	1.47953191699664	0.489	0.023	0	6	CD300E
TSPO	0	1.47306045443143	0.893	0.501	0	6	TSPO
NFKBIZ	0	1.46219275101797	0.791	0.337	0	6	NFKBIZ
APLP2	0	1.45802597214197	0.727	0.239	0	6	APLP2
HLA-DRA	0	1.45466704167885	0.972	0.45	0	6	HLA-DRA
CD55	0	1.44117780686145	0.767	0.335	0	6	CD55
SPI1	0	1.44062064804303	0.727	0.124	0	6	SPI1
NEAT1	0	1.40606645736381	0.974	0.662	0	6	NEAT1
NR4A1	0	1.40584821480042	0.676	0.202	0	6	NR4A1
CEBPB	0	1.39541407186211	0.851	0.403	0	6	CEBPB
CFP	0	1.39429207332601	0.574	0.06	0	6	CFP
TKT	0	1.39142459013649	0.779	0.291	0	6	TKT
S100A6	0	1.38758210275518	0.977	0.72	0	6	S100A6
ZBTB16	0	1.38635222631942	0.598	0.136	0	6	ZBTB16
S100A111	0	1.37102261564536	0.965	0.603	0	6	S100A11
LILRB2	0	1.36616450008711	0.618	0.081	0	6	LILRB2
CPVL	0	1.3660448071981	0.644	0.097	0	6	CPVL
UPP1	0	1.36265401399414	0.659	0.17	0	6	UPP1
TLR2	0	1.35345288362775	0.6	0.067	0	6	TLR2
RETN	0	1.34460610075579	0.337	0.014	0	6	RETN
RNF144B	0	1.33782424676121	0.619	0.108	0	6	RNF144B
LAPTM5	0	1.32779312585473	0.899	0.512	0	6	LAPTM5
CTSB1	0	1.31831487740665	0.78	0.312	0	6	CTSB
JDP2	0	1.31195602736844	0.541	0.062	0	6	JDP2
STXBP2	0	1.29640404800026	0.655	0.18	0	6	STXBP2
ASAH1	0	1.29158512433449	0.779	0.3	0	6	ASAH1
COTL1	0	1.29051823623351	0.924	0.56	0	6	COTL1
DMXL2	0	1.28232628084043	0.513	0.056	0	6	DMXL2
TNFSF13B	0	1.28074626808832	0.593	0.095	0	6	TNFSF13B
HCK	0	1.27480712237903	0.587	0.073	0	6	HCK
ITGAX	0	1.26872397775849	0.591	0.106	0	6	ITGAX
ICAM1	0	1.2573662174903	0.467	0.069	0	6	ICAM1
CD83	0	1.24983064358947	0.643	0.162	0	6	CD83
GLUL	0	1.23717180223268	0.78	0.27	0	6	GLUL
CCL32	0	1.23648824955067	0.675	0.239	0	6	CCL3
IGSF6	0	1.23290394962	0.564	0.09	0	6	IGSF6
RHOB	0	1.22672097392433	0.778	0.328	0	6	RHOB
ACSL1	0	1.22564889793958	0.594	0.141	0	6	ACSL1
DUSP1	0	1.22479441912613	0.978	0.681	0	6	DUSP1
RNF130	0	1.2135914331664	0.641	0.159	0	6	RNF130
FTH11	0	1.21165262633864	0.999	0.973	0	6	FTH1
CLEC12A	0	1.20991807523308	0.508	0.064	0	6	CLEC12A
RILPL2	0	1.20940306943265	0.698	0.269	0	6	RILPL2
RAB31	0	1.20451642673046	0.535	0.078	0	6	RAB31
KLF10	0	1.20330068044012	0.563	0.133	0	6	KLF10
SERPINA1	0	1.19880133098989	0.805	0.229	0	6	SERPINA1
VSIR	0	1.19194006433552	0.723	0.237	0	6	VSIR
LTA4H	0	1.18960017764415	0.583	0.151	0	6	LTA4H
FCGR2A	0	1.18263846897653	0.608	0.1	0	6	FCGR2A
TREM1	0	1.18094658155852	0.489	0.043	0	6	TREM1
WARS	0	1.18006203871738	0.576	0.158	0	6	WARS
PTPRE	0	1.17355749883694	0.638	0.183	0	6	PTPRE
GRINA	0	1.17294715333966	0.587	0.15	0	6	GRINA
PPIF	0	1.17284088999829	0.468	0.107	0	6	PPIF
PLEK	0	1.16942214454644	0.658	0.227	0	6	PLEK
IRS2	0	1.1602371728862	0.601	0.144	0	6	IRS2
YBX3	0	1.15952772112091	0.643	0.216	0	6	YBX3
LILRA5	0	1.15530449727678	0.512	0.055	0	6	LILRA5
CDKN1A	0	1.15356517087031	0.554	0.14	0	6	CDKN1A
FKBP5	0	1.1509570287985	0.836	0.43	0	6	FKBP5
ADA2	0	1.1472725321853	0.572	0.135	0	6	ADA2
SRGN	0	1.14693846900099	0.989	0.733	0	6	SRGN
IFNGR2	0	1.14390187629292	0.57	0.123	0	6	IFNGR2
PLBD1	0	1.13447748366441	0.415	0.052	0	6	PLBD1
S100A4	0	1.12873867011146	0.977	0.667	0	6	S100A4
LRP1	0	1.12857940401742	0.495	0.048	0	6	LRP1
SDCBP	0	1.12637108431413	0.767	0.362	0	6	SDCBP
LGALS1	0	1.11315111246948	0.882	0.413	0	6	LGALS1
LYN	0	1.11221133353961	0.65	0.164	0	6	LYN
LRRK2	0	1.10903068423271	0.52	0.094	0	6	LRRK2
OLR1	0	1.10303393540607	0.263	0.019	0	6	OLR1
POU2F2	0	1.09283374250886	0.548	0.14	0	6	POU2F2
NPC2	0	1.09241952286932	0.786	0.325	0	6	NPC2
MS4A7	0	1.08755809558083	0.601	0.097	0	6	MS4A7
LILRB3	0	1.07779881451259	0.503	0.058	0	6	LILRB3
CALHM6	0	1.07416445371329	0.541	0.121	0	6	CALHM6
MXD1	0	1.07168152606485	0.561	0.144	0	6	MXD1
MEGF9	0	1.06097718404463	0.462	0.072	0	6	MEGF9
NUDT16	0	1.05107618970029	0.599	0.165	0	6	NUDT16
ASGR1	0	1.04842404032471	0.393	0.018	0	6	ASGR1
EMILIN2	0	1.03581145550782	0.483	0.07	0	6	EMILIN2
JAML	0	1.03129837413372	0.576	0.145	0	6	JAML
PLXDC2	0	1.02865907328994	0.483	0.086	0	6	PLXDC2
NAIP	0	1.02654637961762	0.445	0.058	0	6	NAIP
HLA-DMB	0	1.02249904517346	0.549	0.125	0	6	HLA-DMB
GABARAP	0	1.02169273144595	0.906	0.638	0	6	GABARAP
CTSZ	0	1.02127053126511	0.689	0.241	0	6	CTSZ
THBD	0	1.01756915319771	0.283	0.032	0	6	THBD
CD74	0	1.01663408889321	0.967	0.645	0	6	CD74
TGFBI	0	1.01632341964331	0.491	0.071	0	6	TGFBI
PABPC1	0	1.01532332325587	0.94	0.761	0	6	PABPC1
PILRA	0	1.0144074807624	0.533	0.073	0	6	PILRA
LGALS3	0	1.00823678048817	0.677	0.247	0	6	LGALS3
LGALS22	0	1.00316972527672	0.734	0.22	0	6	LGALS2
SLC1A3	0	1.00125162658018	0.389	0.032	0	6	SLC1A3
ARL4A	1.98474323019454e-307	1.07281300972111	0.623	0.217	5.58506744976743e-303	6	ARL4A
MCL1	1.27021128383814e-302	1.05709605658982	0.892	0.574	3.57437455272052e-298	6	MCL1
SAMHD1	3.85634094940002e-300	1.00075529836398	0.699	0.269	1.08517434316117e-295	6	SAMHD1
ANXA2	7.11378349221314e-299	1.07148497137298	0.723	0.303	2.00181867470878e-294	6	ANXA2
PYCARD	2.91741178505734e-294	1.01862105397536	0.69	0.272	8.20959676315135e-290	6	PYCARD
GPR183	1.99074410393595e-287	1.22823551673952	0.632	0.234	5.60195390847577e-283	6	GPR183
AC020916.1	1.13103260252494e-279	1.11062219516199	0.643	0.245	3.18272574350517e-275	6	AC020916.1
H2AFY	3.23936624999376e-274	1.01605822768583	0.703	0.308	9.11557662748245e-270	6	H2AFY
ITGB21	3.19226184780827e-272	1.07550862525822	0.791	0.396	8.98302483973248e-268	6	ITGB2
FOSB	3.74100402875956e-271	1.00030228879667	0.849	0.441	1.05271853369294e-266	6	FOSB
MAP3K8	3.50903476147578e-268	1.01782280219247	0.667	0.269	9.87442381879286e-264	6	MAP3K8
EMP3	3.77606947538056e-266	1.09947458182841	0.823	0.454	1.06258595037209e-261	6	EMP3
SERPINB1	8.97987949515281e-257	1.07582945126534	0.688	0.312	2.526938089936e-252	6	SERPINB1
S100A10	6.76451405085295e-242	1.02398547225054	0.903	0.664	1.90353425391002e-237	6	S100A10
SAMSN1	1.18512658000613e-236	1.21956847649373	0.767	0.416	3.33494619613724e-232	6	SAMSN1
CHMP1B	3.13006866794633e-205	1.08427550764032	0.536	0.219	8.80801323160096e-201	6	CHMP1B
AREG	1.3435585919912e-142	1.26026326934492	0.572	0.299	3.78077387786323e-138	6	AREG
HSPA1A	2.20030617440087e-77	1.22158613883769	0.512	0.304	6.19166157476406e-73	6	HSPA1A
LST11	0	3.63625340004872	0.977	0.169	0	7	LST1
AIF11	0	3.18027353144209	0.98	0.208	0	7	AIF1
FCGR3A1	0	2.99960743909665	0.926	0.143	0	7	FCGR3A
MS4A71	0	2.95743029118998	0.872	0.084	0	7	MS4A7
FCER1G1	0	2.83752704913111	0.965	0.221	0	7	FCER1G
SMIM25	0	2.7474089475921	0.807	0.053	0	7	SMIM25
CTSS1	0	2.73703364089867	0.979	0.364	0	7	CTSS
IFI301	0	2.72392545380422	0.947	0.178	0	7	IFI30
LILRB21	0	2.57756599759385	0.804	0.072	0	7	LILRB2
IFITM3	0	2.36366695540386	0.858	0.19	0	7	IFITM3
MAFB1	0	2.31108746822094	0.78	0.088	0	7	MAFB
CFD1	0	2.28027545778088	0.77	0.076	0	7	CFD
TYROBP1	0	2.25281216090304	0.983	0.29	0	7	TYROBP
PSAP1	0	2.25222964533482	0.943	0.377	0	7	PSAP
RNF144B1	0	2.21037278114084	0.755	0.101	0	7	RNF144B
TCF7L2	0	2.2009364414225	0.703	0.055	0	7	TCF7L2
LYN1	0	2.1598635655599	0.807	0.157	0	7	LYN
ZFAND51	0	2.14807461846682	0.884	0.401	0	7	ZFAND5
RHOB1	0	2.14076711487061	0.889	0.323	0	7	RHOB
FCN11	0	2.13915787716586	0.74	0.085	0	7	FCN1
SPI11	0	2.09800229000649	0.789	0.123	0	7	SPI1
CDKN1C	0	2.09692357337852	0.62	0.066	0	7	CDKN1C
C5AR11	0	2.08233295710382	0.788	0.1	0	7	C5AR1
SAT11	0	2.05702681093408	0.997	0.721	0	7	SAT1
BCL2A11	0	2.02617387018567	0.852	0.18	0	7	BCL2A1
COTL11	0	1.94676789069355	0.962	0.559	0	7	COTL1
LILRA51	0	1.9402199298427	0.658	0.048	0	7	LILRA5
STXBP21	0	1.93333476025167	0.731	0.177	0	7	STXBP2
ARL4A1	0	1.92982464986849	0.763	0.21	0	7	ARL4A
HES4	0	1.91840618908588	0.617	0.044	0	7	HES4
POU2F21	0	1.91830683784876	0.706	0.132	0	7	POU2F2
CALHM61	0	1.91122737536957	0.701	0.113	0	7	CALHM6
FGL21	0	1.83961178244446	0.807	0.167	0	7	FGL2
CYBB1	0	1.81658719630844	0.732	0.116	0	7	CYBB
PILRA1	0	1.81274510436598	0.668	0.066	0	7	PILRA
SERPINA11	0	1.81127336597191	0.865	0.227	0	7	SERPINA1
CD681	0	1.80346661210423	0.741	0.138	0	7	CD68
PECAM1	0	1.78830923682476	0.691	0.14	0	7	PECAM1
MTSS1	0	1.78354764937884	0.693	0.135	0	7	MTSS1
ASAH11	0	1.78058827249696	0.824	0.298	0	7	ASAH1
CLEC7A1	0	1.77550407563848	0.711	0.11	0	7	CLEC7A
TYMP1	0	1.77455036168361	0.849	0.303	0	7	TYMP
S100A112	0	1.74120334413058	0.973	0.604	0	7	S100A11
TIMP11	0	1.73833318977349	0.821	0.227	0	7	TIMP1
LRRC25	0	1.73819538940244	0.616	0.048	0	7	LRRC25
HCK1	0	1.68903815525358	0.634	0.072	0	7	HCK
ZEB22	0	1.67857336073439	0.784	0.265	0	7	ZEB2
TKT1	0	1.66967205640916	0.801	0.291	0	7	TKT
WARS1	0	1.64843606515657	0.668	0.154	0	7	WARS
NAP1L1	0	1.64188735591725	0.892	0.542	0	7	NAP1L1
NFKBIZ1	0	1.63459223491819	0.787	0.339	0	7	NFKBIZ
CSF1R	0	1.62215893075014	0.629	0.066	0	7	CSF1R
SLC11A11	0	1.60396000516791	0.688	0.091	0	7	SLC11A1
ETS21	0	1.60296459411123	0.697	0.15	0	7	ETS2
S100A41	0	1.59499396927398	0.989	0.667	0	7	S100A4
NR4A11	0	1.58114271949217	0.695	0.202	0	7	NR4A1
IL1B1	0	1.57911894145781	0.551	0.113	0	7	IL1B
FGR1	0	1.57478950954637	0.664	0.116	0	7	FGR
LILRB1	0	1.57041838748588	0.551	0.055	0	7	LILRB1
MTPN	0	1.56878486044418	0.779	0.355	0	7	MTPN
CEBPD1	0	1.55833158055475	0.91	0.319	0	7	CEBPD
SIGLEC10	0	1.50428080748046	0.55	0.047	0	7	SIGLEC10
MPEG11	0	1.50421119183179	0.64	0.089	0	7	MPEG1
KLF41	0	1.50302064548167	0.694	0.133	0	7	KLF4
NAAA	0	1.49396421219039	0.586	0.12	0	7	NAAA
CEBPB1	0	1.48900400584686	0.868	0.404	0	7	CEBPB
IRAK31	0	1.46618187670822	0.652	0.095	0	7	IRAK3
CLEC12A1	0	1.46341015192257	0.562	0.062	0	7	CLEC12A
VSIR1	0	1.44899008795554	0.742	0.237	0	7	VSIR
PYCARD1	0	1.43087614979001	0.758	0.27	0	7	PYCARD
C1orf1621	0	1.42072588600797	0.719	0.183	0	7	C1orf162
BID	0	1.4090472802871	0.62	0.141	0	7	BID
TNFRSF1B	0	1.39215448519416	0.811	0.359	0	7	TNFRSF1B
HMOX1	0	1.38556619549856	0.535	0.153	0	7	HMOX1
SLC31A2	0	1.36722274297706	0.543	0.076	0	7	SLC31A2
IFITM2	0	1.36598975418278	0.926	0.486	0	7	IFITM2
CFP1	0	1.36566149794222	0.545	0.063	0	7	CFP
PLAUR1	0	1.34962920191863	0.678	0.147	0	7	PLAUR
LTA4H1	0	1.34268906225955	0.59	0.152	0	7	LTA4H
S100A61	0	1.33477344584999	0.979	0.721	0	7	S100A6
DUSP11	0	1.33354450037525	0.982	0.682	0	7	DUSP1
NUDT161	0	1.3304149324186	0.636	0.164	0	7	NUDT16
APOBEC3A1	0	1.32696291997724	0.404	0.049	0	7	APOBEC3A
NCF21	0	1.3267782640898	0.588	0.08	0	7	NCF2
CNIH4	0	1.32535756717705	0.551	0.15	0	7	CNIH4
EMP31	0	1.32389665223309	0.839	0.455	0	7	EMP3
CMTM6	0	1.31688171665517	0.704	0.274	0	7	CMTM6
PTPN6	0	1.30166031712436	0.682	0.237	0	7	PTPN6
PAG1	0	1.29350158331657	0.607	0.201	0	7	PAG1
FTH12	0	1.28336028316606	0.999	0.973	0	7	FTH1
LGALS11	0	1.27991023915563	0.895	0.414	0	7	LGALS1
CASP1	0	1.27588730767091	0.646	0.185	0	7	CASP1
C19orf38	0	1.26751919496339	0.496	0.039	0	7	C19orf38
NAMPT1	0	1.25802115881853	0.872	0.323	0	7	NAMPT
AC090559.1	0	1.2511982447992	0.477	0.043	0	7	AC090559.1
VASP	0	1.24796917111906	0.685	0.261	0	7	VASP
RGS18	0	1.22965979186702	0.527	0.079	0	7	RGS18
PIK3AP1	0	1.22216586244359	0.517	0.094	0	7	PIK3AP1
RRAS	0	1.20836524638942	0.506	0.074	0	7	RRAS
CST31	0	1.20583608672358	0.959	0.354	0	7	CST3
IGSF61	0	1.20575878715566	0.531	0.093	0	7	IGSF6
CARD16	0	1.20257985462294	0.685	0.275	0	7	CARD16
ADGRE2	0	1.19015692738723	0.489	0.059	0	7	ADGRE2
SNX18	0	1.1790375123089	0.49	0.08	0	7	SNX18
ATP2B1-AS11	0	1.17643725768439	0.554	0.151	0	7	ATP2B1-AS1
LILRA1	0	1.16257887456223	0.44	0.023	0	7	LILRA1
FGD2	0	1.16137409267333	0.51	0.082	0	7	FGD2
SLC2A6	0	1.15580097137653	0.432	0.039	0	7	SLC2A6
ANXA21	0	1.15091125828161	0.734	0.304	0	7	ANXA2
OAZ1	0	1.13722905362872	0.971	0.841	0	7	OAZ1
AP1S21	0	1.13350534797489	0.626	0.188	0	7	AP1S2
ITGAX1	0	1.13090111300016	0.562	0.109	0	7	ITGAX
TNFSF13B1	0	1.1224421675132	0.516	0.101	0	7	TNFSF13B
OAS1	0	1.12204456607303	0.426	0.057	0	7	OAS1
NPC21	0	1.11392086706116	0.77	0.327	0	7	NPC2
GRK3	0	1.11263913731318	0.47	0.078	0	7	GRK3
DUSP61	0	1.11258755251301	0.552	0.152	0	7	DUSP6
RGS19	0	1.10683366788494	0.589	0.188	0	7	RGS19
DMXL21	0	1.10365780395836	0.456	0.06	0	7	DMXL2
SOD21	0	1.08794163367677	0.805	0.384	0	7	SOD2
CXCL16	0	1.08424367229351	0.534	0.111	0	7	CXCL16
C1QA	0	1.08115729094456	0.361	0.06	0	7	C1QA
ABI3	0	1.06900548899766	0.533	0.13	0	7	ABI3
THEMIS2	0	1.06789416430567	0.536	0.127	0	7	THEMIS2
MARCKS1	0	1.06108720853925	0.539	0.135	0	7	MARCKS
FAM49A	0	1.05943115186223	0.471	0.081	0	7	FAM49A
1,00 VNN	0	1.05886788819208	0.305	0.032	0	7	1,00 VNN
CD3021	0	1.05531796932928	0.537	0.114	0	7	CD302
LMO2	0	1.053150715213	0.461	0.076	0	7	LMO2
ARPC3	0	1.04734031912696	0.926	0.761	0	7	ARPC3
SCIMP	0	1.04588543985199	0.449	0.064	0	7	SCIMP
P2RY13	0	1.04358974837731	0.43	0.053	0	7	P2RY13
TCIRG1	0	1.04265951678931	0.577	0.17	0	7	TCIRG1
RNF149	0	1.04013838029343	0.716	0.293	0	7	RNF149
FPR2	0	1.03534593192733	0.361	0.028	0	7	FPR2
LGALS9	0	1.03200103001939	0.492	0.111	0	7	LGALS9
GLUL1	0	1.02391507620245	0.73	0.274	0	7	GLUL
NEAT11	0	1.02063105704596	0.945	0.665	0	7	NEAT1
CD86	0	1.01601088155705	0.442	0.068	0	7	CD86
RASGEF1B	0	1.00422477429747	0.471	0.124	0	7	RASGEF1B
PABPC4	3.99607594871896e-306	1.22552777130037	0.643	0.251	1.12449577196952e-301	7	PABPC4
MYO1G	4.78559258894792e-304	1.04558658613409	0.6	0.201	1.34666575452994e-299	7	MYO1G
GNAI2	2.78154794164761e-303	1.10916334828825	0.858	0.574	7.82727590779638e-299	7	GNAI2
TUT7	1.63630500639038e-300	1.01246211120307	0.539	0.167	4.60456228798253e-296	7	TUT7
MBD2	2.03133674388779e-297	1.103599921526	0.574	0.197	5.71618159730024e-293	7	MBD2
BRI32	4.48973173147824e-294	1.09325217943774	0.833	0.438	1.26341050923798e-289	7	BRI3
ATG3	1.03056226926693e-289	1.0329187546388	0.549	0.18	2.90000222571715e-285	7	ATG3
ARRB2	3.01748616997645e-289	1.02789209250444	0.633	0.231	8.49120608231372e-285	7	ARRB2
ATP6V0C	3.68395085846824e-288	1.15665482968022	0.826	0.535	1.03666377157296e-283	7	ATP6V0C
CD48	2.48135445672932e-287	1.15094002727554	0.819	0.439	6.9825314412363e-283	7	CD48
CSTB	1.95689676260717e-276	1.17734483639434	0.809	0.467	5.50670748997659e-272	7	CSTB
RNASET2	4.01533006911335e-269	1.06648149550048	0.777	0.396	1.1299138814485e-264	7	RNASET2
EVI2B	5.44457490370166e-267	1.05575740129818	0.754	0.373	1.53210337790165e-262	7	EVI2B
LAPTM51	8.89561931292119e-266	1.00187567872018	0.848	0.517	2.50322727465602e-261	7	LAPTM5
ARPC1B	4.42473282586033e-265	1.01938185358878	0.88	0.587	1.2451198171971e-260	7	ARPC1B
SERP1	1.54896077368019e-245	1.06186416265817	0.818	0.526	4.35877561713605e-241	7	SERP1
CD551	3.9206901686716e-239	1.01639001843046	0.723	0.338	1.10328221346419e-234	7	CD55
LRRFIP1	3.91002018922574e-238	1.05503923561838	0.779	0.443	1.10027968124812e-233	7	LRRFIP1
WSB1	1.74844463850612e-237	1.11163577054106	0.735	0.39	4.92012321275622e-233	7	WSB1
ARPC5	2.82750061573985e-232	1.0203266961858	0.802	0.494	7.95658673269193e-228	7	ARPC5
MIS18BP1	3.35147547458936e-232	1.0228687849292	0.624	0.255	9.43105198549447e-228	7	MIS18BP1
KLF2	2.52181886277865e-230	1.01755869858029	0.836	0.432	7.09639827985911e-226	7	KLF2
CYTIP	7.26611721028505e-229	1.02870952395743	0.803	0.466	2.04468538297421e-224	7	CYTIP
IER5	1.52258696607757e-187	1.10713638757265	0.595	0.262	4.28455972254227e-183	7	IER5
VAMP5	9.15747644405838e-170	1.03330813242341	0.588	0.283	2.57691387135803e-165	7	VAMP5
HSPA6	1.24468709856721e-163	1.63354666350733	0.263	0.069	3.50254949536813e-159	7	HSPA6
HSPA1A1	8.12142871314015e-163	1.84879811202025	0.585	0.301	2.28537003987764e-158	7	HSPA1A
MT2A1	1.48183758942321e-150	1.08065424000798	0.885	0.659	4.16989097663691e-146	7	MT2A
HSPA1B	1.9349727405744e-133	1.50312099104537	0.447	0.203	5.44501329197636e-129	7	HSPA1B
HLA-DQA1	0	3.58905438101136	0.904	0.173	0	8	HLA-DQA1
HLA-DRA1	0	3.46548884081348	0.994	0.454	0	8	HLA-DRA
HLA-DPB1	0	3.32249206079123	0.98	0.519	0	8	HLA-DPB1
HLA-DQB1	0	3.29652079819943	0.93	0.215	0	8	HLA-DQB1
HLA-DPA1	0	3.20221805243271	0.979	0.481	0	8	HLA-DPA1
HLA-DRB1	0	3.06959380008548	0.985	0.552	0	8	HLA-DRB1
CST32	0	3.02744613097156	0.974	0.357	0	8	CST3
CD741	0	2.62478454800526	0.986	0.647	0	8	CD74
FCER1A	0	2.58206304265319	0.529	0.021	0	8	FCER1A
LYZ1	0	2.47598686251123	0.904	0.181	0	8	LYZ
C1QB	0	2.30904627967688	0.329	0.04	0	8	C1QB
C1QA1	0	2.28739133395844	0.378	0.061	0	8	C1QA
MS4A6A1	0	2.27554027813242	0.678	0.09	0	8	MS4A6A
CLEC10A	0	2.12175381272628	0.519	0.016	0	8	CLEC10A
GPR1831	0	2.11826476208649	0.755	0.232	0	8	GPR183
CD1C	0	2.11714919241592	0.429	0.012	0	8	CD1C
SGK1	0	2.04269756470466	0.661	0.2	0	8	SGK1
HLA-DMA	0	1.97019506421536	0.801	0.267	0	8	HLA-DMA
C1QC	0	1.96970046829206	0.267	0.026	0	8	C1QC
CEBPD2	0	1.91210968420521	0.868	0.325	0	8	CEBPD
IFI302	0	1.79467944431863	0.742	0.193	0	8	IFI30
C1orf1622	0	1.6908047573869	0.691	0.187	0	8	C1orf162
CPVL1	0	1.6410591198424	0.587	0.105	0	8	CPVL
RNASE6	0	1.6361849740523	0.529	0.059	0	8	RNASE6
FCGR2B	0	1.59758107779142	0.428	0.034	0	8	FCGR2B
HLA-DMB1	0	1.57857558399977	0.617	0.126	0	8	HLA-DMB
CALHM62	0	1.52944800067764	0.591	0.122	0	8	CALHM6
KLF42	0	1.50925483318511	0.623	0.14	0	8	KLF4
TYROBP2	0	1.50643433499052	0.908	0.298	0	8	TYROBP
OGFRL1	0	1.50560212065247	0.56	0.143	0	8	OGFRL1
IL18	0	1.48428048848303	0.509	0.074	0	8	IL18
IGSF62	0	1.47982303782745	0.55	0.095	0	8	IGSF6
AC020656.11	0	1.46240947512355	0.5	0.107	0	8	AC020656.1
IL1B2	0	1.4560324647129	0.558	0.116	0	8	IL1B
CSF2RA	0	1.43884712652122	0.467	0.057	0	8	CSF2RA
GRN1	0	1.41667492818577	0.637	0.191	0	8	GRN
CTSH1	0	1.4129355051669	0.659	0.213	0	8	CTSH
AIF12	0	1.40914937566364	0.853	0.22	0	8	AIF1
CTSZ1	0	1.40910583014506	0.676	0.246	0	8	CTSZ
CD3022	0	1.39203096430661	0.561	0.116	0	8	CD302
KCTD121	0	1.3564381226356	0.522	0.101	0	8	KCTD12
FCGR2A1	0	1.34102365144903	0.501	0.11	0	8	FCGR2A
CXCL161	0	1.27615570191867	0.513	0.115	0	8	CXCL16
FGL22	0	1.26969337324996	0.645	0.179	0	8	FGL2
IL13RA1	0	1.25208946116895	0.487	0.073	0	8	IL13RA1
GSN	0	1.24565072695229	0.498	0.09	0	8	GSN
NLRP31	0	1.2149209172976	0.471	0.107	0	8	NLRP3
BASP1	0	1.19519699323014	0.526	0.111	0	8	BASP1
C12orf45	0	1.16975865017597	0.39	0.077	0	8	C12orf45
LY86	0	1.13825379430467	0.454	0.07	0	8	LY86
MRC1	0	1.09852770655724	0.254	0.02	0	8	MRC1
MSR1	0	1.08541479520115	0.311	0.038	0	8	MSR1
PLXDC21	0	1.08100716667463	0.429	0.092	0	8	PLXDC2
FILIP1L	0	1.07379784386216	0.316	0.025	0	8	FILIP1L
PKIB	0	1.07156249405753	0.319	0.012	0	8	PKIB
FCER1G2	0	1.06935446632447	0.753	0.236	0	8	FCER1G
CD1E	0	1.05416861381055	0.266	0.003	0	8	CD1E
CD861	0	1.04096573372887	0.419	0.072	0	8	CD86
PHACTR1	0	1.02390211071543	0.438	0.099	0	8	PHACTR1
HLA-DQA2	0	1.02161289356025	0.284	0.037	0	8	HLA-DQA2
MEF2C	5.29741197562883e-307	1.06971701044386	0.5	0.128	1.49069172994195e-302	8	MEF2C
AREG1	9.95154591539653e-300	1.91184394019182	0.706	0.295	2.80036502059258e-295	8	AREG
FCGRT1	2.90516227296899e-291	1.34296688113724	0.688	0.266	8.17512663613475e-287	8	FCGRT
NPC22	7.05110195074394e-272	1.47964187335383	0.733	0.332	1.98418008893934e-267	8	NPC2
CCDC88A	2.92256646419245e-269	1.03581894573844	0.476	0.132	8.22410203023755e-265	8	CCDC88A
IER31	2.92811366414072e-262	1.63367865589464	0.489	0.143	8.23971185089198e-258	8	IER3
CD831	8.50068557452273e-254	1.26966226722777	0.538	0.172	2.3920929206707e-249	8	CD83
VIM	7.08951634901619e-233	1.02684676945632	0.92	0.736	1.99498990061315e-228	8	VIM
NR4A3	1.93809521688443e-222	1.03427557844755	0.38	0.101	5.45379994031279e-218	8	NR4A3
YWHAH	1.53481612999111e-217	1.39358207543272	0.551	0.219	4.31897258979497e-213	8	YWHAH
RGS10	4.98416517898027e-195	1.13572691203052	0.669	0.34	1.40254408136505e-190	8	RGS10
MAP3K81	9.96786139910827e-194	1.16991993597847	0.613	0.275	2.80495619770907e-189	8	MAP3K8
HERPUD1	3.18800707740894e-192	1.38686849682111	0.788	0.551	8.97105191582876e-188	8	HERPUD1
RAC1	2.8858100533397e-188	1.09239995690666	0.735	0.445	8.12066949009792e-184	8	RAC1
SAP301	4.06729457222429e-180	1.08899311124562	0.459	0.163	1.14453669262391e-175	8	SAP30
HSPA61	7.87927154532541e-178	1.08186130711152	0.286	0.069	2.21722701285457e-173	8	HSPA6
HSPA1A2	5.33163189581603e-121	1.27711637602376	0.562	0.304	1.50032121548263e-116	8	HSPA1A
CCL3L11	1.73339002380722e-88	1.02853266957455	0.364	0.159	4.87775952699353e-84	8	CCL3L1
FABP5	7.1911987234386e-55	1.15453543581332	0.33	0.163	2.02360332077562e-50	8	FABP5
NDUFA4L2	0	4.92620894360626	0.898	0.03	0	9	NDUFA4L2
NNMT	0	4.32139466023381	0.816	0.021	0	9	NNMT
CD24	0	3.7222013965163	0.855	0.102	0	9	CD24
CRYAB2	0	3.30409020821428	0.879	0.152	0	9	CRYAB
CLU	0	3.22259062627298	0.635	0.073	0	9	CLU
ANXA4	0	2.98207591457251	0.811	0.197	0	9	ANXA4
MIF	0	2.91027816293056	0.979	0.771	0	9	MIF
IFI27	0	2.90646002375734	0.578	0.025	0	9	IFI27
BNIP32	0	2.86455859794068	0.813	0.168	0	9	BNIP3
KRT18	0	2.82437782821198	0.691	0.087	0	9	KRT18
RARRES2	0	2.82002338136408	0.62	0.029	0	9	RARRES2
PLIN2	0	2.79251855118388	0.78	0.318	0	9	PLIN2
VEGFA	0	2.7799319820444	0.539	0.116	0	9	VEGFA
TPM1	0	2.75350587055922	0.718	0.114	0	9	TPM1
HILPDA	0	2.74075244203946	0.553	0.02	0	9	HILPDA
LDHA	0	2.72884954670298	0.922	0.566	0	9	LDHA
IGFBP3	0	2.72697819391828	0.338	0.02	0	9	IGFBP3
EGLN3	0	2.71127382184788	0.626	0.022	0	9	EGLN3
ANGPTL4	0	2.61865979526587	0.414	0.011	0	9	ANGPTL4
SPP12	0	2.61527903976606	0.547	0.137	0	9	SPP1
MT3	0	2.47177349625998	0.427	0.014	0	9	MT3
SERPINA12	0	2.44284803402574	0.696	0.24	0	9	SERPINA1
FXYD22	0	2.44011161003767	0.955	0.339	0	9	FXYD2
CCND1	0	2.38896484789833	0.576	0.089	0	9	CCND1
GAPDH1	0	2.35738197468157	0.967	0.849	0	9	GAPDH
NUPR11	0	2.3012927674161	0.593	0.082	0	9	NUPR1
KRT81	0	2.2827295182078	0.588	0.08	0	9	KRT8
TPI1	0	2.27092909983737	0.888	0.55	0	9	TPI1
ENO1	0	2.20873416566573	0.876	0.588	0	9	ENO1
LINC01320	0	2.19001642168531	0.448	0.042	0	9	LINC01320
POT1-AS1	0	2.16016377400679	0.521	0.034	0	9	POT1-AS1
S100A14	0	2.14429231589845	0.493	0.076	0	9	S100A1
NDRG11	0	2.06879529887205	0.597	0.184	0	9	NDRG1
C19orf33	0	2.05096170547925	0.427	0.022	0	9	C19orf33
S100A13	0	2.02758196423302	0.542	0.072	0	9	S100A13
TMEM176A2	0	2.00386628698385	0.642	0.138	0	9	TMEM176A
ALDH1A12	0	1.99591807299435	0.596	0.132	0	9	ALDH1A1
NDUFC12	0	1.99571829768388	0.817	0.431	0	9	NDUFC1
DEPP1	0	1.95830806963775	0.365	0.009	0	9	DEPP1
CYB5A2	0	1.9523228218351	0.899	0.292	0	9	CYB5A
WFDC2	0	1.94694197305911	0.375	0.012	0	9	WFDC2
CNDP22	0	1.90261051699662	0.685	0.269	0	9	CNDP2
TMEM176B2	0	1.89575105170118	0.661	0.168	0	9	TMEM176B
MGST12	0	1.87300804722634	0.608	0.143	0	9	MGST1
S100A101	0	1.85792495083207	0.913	0.666	0	9	S100A10
PKM	0	1.8579141350862	0.744	0.37	0	9	PKM
PNCK	0	1.85472453154068	0.406	0.003	0	9	PNCK
RBP4	0	1.84859191147375	0.276	0.016	0	9	RBP4
PFKP	0	1.81099958446195	0.52	0.105	0	9	PFKP
VIM1	0	1.78560674860449	0.942	0.735	0	9	VIM
BEX32	0	1.73557878560642	0.559	0.129	0	9	BEX3
CP	0	1.71916541077053	0.266	0.009	0	9	CP
CA9	0	1.70055899010438	0.369	0.002	0	9	CA9
ADIRF2	0	1.67910249706511	0.522	0.117	0	9	ADIRF
FABP6	0	1.66544410169064	0.338	0.002	0	9	FABP6
NOL3	0	1.62373900484474	0.393	0.022	0	9	NOL3
HINT11	0	1.6093127624682	0.919	0.765	0	9	HINT1
LINC02532	0	1.60047563772357	0.424	0.045	0	9	LINC02532
IFITM31	0	1.5225627979518	0.649	0.205	0	9	IFITM3
CAV2	0	1.43133272622996	0.348	0.01	0	9	CAV2
SLC6A8	0	1.42702217543042	0.317	0.026	0	9	SLC6A8
DEFB1	0	1.42025588630918	0.328	0.034	0	9	DEFB1
FHL1	0	1.41817617278312	0.282	0.018	0	9	FHL1
GNG11	0	1.3880288601219	0.358	0.027	0	9	GNG11
TCEAL9	0	1.36407920567507	0.365	0.056	0	9	TCEAL9
AC019117.2	0	1.36006125825837	0.297	0.001	0	9	AC019117.2
TCEA31	0	1.35606363554855	0.417	0.08	0	9	TCEA3
CRNDE	0	1.3274590179592	0.335	0.02	0	9	CRNDE
PDLIM1	0	1.29998270659117	0.354	0.05	0	9	PDLIM1
GAL3ST1	0	1.24574787555225	0.295	0.016	0	9	GAL3ST1
CDH6	0	1.24084602280805	0.254	0.024	0	9	CDH6
CAVIN3	0	1.22378681778225	0.289	0.013	0	9	CAVIN3
RBPMS	0	1.21871948897545	0.355	0.05	0	9	RBPMS
TMEM91	0	1.21646899097752	0.32	0.043	0	9	TMEM91
LINC02802	0	1.17428262572263	0.322	0.056	0	9	LINC02802
ADSSL1	0	1.16169420613501	0.26	0.031	0	9	ADSSL1
CXCL142	0	1.158632556144	0.572	0.152	0	9	CXCL14
CD70	0	1.14843757613277	0.295	0.032	0	9	CD70
SERPING1	0	1.11421700033802	0.25	0.027	0	9	SERPING1
BHLHE41	0	1.10601715087388	0.259	0.022	0	9	BHLHE41
HSPB8	0	1.04807591737039	0.261	0.013	0	9	HSPB8
CALD12	2.25798346154622e-304	1.22110444481087	0.408	0.09	6.35396546079108e-300	9	CALD1
HCFC1R1	8.01259580849199e-295	1.44098043228525	0.421	0.107	2.25474446050965e-290	9	HCFC1R1
RACK1	6.72694528504264e-292	1.33907939108375	0.955	0.899	1.892962403211e-287	9	RACK1
CCDC146	4.11142690717233e-277	1.47810825535607	0.268	0.045	1.15695553167829e-272	9	CCDC146
CNN32	1.13388313017017e-274	1.22751310614511	0.419	0.103	3.19074712829885e-270	9	CNN3
IGFBP71	2.00307379840947e-273	1.35194003587853	0.516	0.158	5.63664966872424e-269	9	IGFBP7
ADM	3.09119321736732e-273	1.05605438327239	0.276	0.046	8.69861771367163e-269	9	ADM
CYSTM12	7.4003171809391e-268	1.47375023365016	0.619	0.231	2.08244925471626e-263	9	CYSTM1
BBOX12	3.69422603177339e-267	1.19205742906292	0.554	0.158	1.03955520534103e-262	9	BBOX1
CD151	8.54171974370727e-259	1.29249746765417	0.367	0.088	2.40363993587923e-254	9	CD151
IMPA22	3.68645373895358e-253	1.32562043842427	0.541	0.174	1.03736808214154e-248	9	IMPA2
LGALS31	3.63606681331599e-249	1.58853336701198	0.611	0.254	1.02318920126712e-244	9	LGALS3
LGALS23	6.07623090449659e-246	1.33634571729498	0.627	0.231	1.70985137652534e-241	9	LGALS2
1,00 PGK	8.26822590700687e-246	1.69932961792689	0.755	0.518	2.32667877023173e-241	9	1,00 PGK
SNHG29	1.3322636437658e-240	1.38533677010782	0.863	0.709	3.74898989355696e-236	9	SNHG29
EMX2	1.54347133037974e-234	1.00224178827351	0.295	0.06	4.34332832368859e-230	9	EMX2
TMEM371	5.37429593654103e-233	1.01831029913481	0.311	0.067	1.51232687654265e-228	9	TMEM37
UQCRQ2	1.81614876253094e-229	1.68469410086162	0.789	0.537	5.11064261776205e-225	9	UQCRQ
VDAC11	2.36394006811544e-228	1.61535925430162	0.691	0.392	6.65212735167683e-224	9	VDAC1
ALDOA	5.57909355226495e-216	1.49251384794984	0.456	0.164	1.56995692560736e-211	9	ALDOA
SEC61G	2.86743841680508e-214	1.48004799747482	0.746	0.53	8.06897170488949e-210	9	SEC61G
PLAAT32	3.96118272726294e-212	1.3586776736587	0.603	0.268	1.11467681945179e-207	9	PLAAT3
SLC22A22	3.53120148718194e-209	1.01355265374054	0.293	0.065	9.93680098492998e-205	9	SLC22A2
ATP1B11	1.04623368008992e-201	1.48725658578017	0.503	0.19	2.94410157577303e-197	9	ATP1B1
HSPB1	3.80774988909349e-200	1.08934895602496	0.665	0.325	1.07150081879091e-195	9	HSPB1
SLC6A132	1.02064971485573e-196	1.04392564718269	0.395	0.113	2.87210829760403e-192	9	SLC6A13
RHOB2	2.80348386649123e-192	1.36241433875134	0.67	0.338	7.88900360030633e-188	9	RHOB
TSPAN11	1.94238110603197e-191	1.15014194147902	0.28	0.065	5.46586043237395e-187	9	TSPAN1
SLC17A31	5.21798792002627e-189	1.14020913499495	0.252	0.054	1.46834180069539e-184	9	SLC17A3
COX7C2	9.75292552035111e-188	1.04547267399095	0.914	0.85	2.7444732414268e-183	9	COX7C
NPM1	3.81909791085017e-187	1.21070031550916	0.862	0.768	1.07469415211324e-182	9	NPM1
TMSB10	1.02661414464667e-185	1.01307610773989	0.993	0.929	2.88889220303572e-181	9	TMSB10
PRDX4	3.34440402744841e-176	1.11614453141461	0.333	0.099	9.41115293323983e-172	9	PRDX4
TCEAL4	2.51851189688549e-175	1.22106157498497	0.421	0.151	7.08709247783577e-171	9	TCEAL4
FAM162A	3.69913425200616e-173	1.406451841573	0.546	0.263	1.04093637851453e-168	9	FAM162A
PRDX22	1.21224644603273e-170	1.29544576997173	0.642	0.352	3.41126149913611e-166	9	PRDX2
DSTN2	3.67216781672925e-170	1.23721167601042	0.681	0.388	1.03334802362761e-165	9	DSTN
ATOX12	1.94042535383294e-169	1.21824366517105	0.635	0.33	5.4603569456859e-165	9	ATOX1
YBX31	1.15696699859699e-166	1.26496780369283	0.518	0.227	3.25570513405194e-162	9	YBX3
SOD22	5.12598713392611e-165	1.41627199419449	0.679	0.393	1.44245277948681e-160	9	SOD2
SELENOM	1.72266428871919e-163	1.17565171388938	0.392	0.139	4.8475773084558e-159	9	SELENOM
BNIP3L	8.57908226997171e-161	1.29088876957207	0.529	0.256	2.41415375077004e-156	9	BNIP3L
NDUFB4	2.06260982759735e-154	1.23790961501485	0.695	0.493	5.80418405485895e-150	9	NDUFB4
GPI	8.8456942769581e-153	1.27819265728238	0.454	0.198	2.48917836953601e-148	9	GPI
PHPT1	5.1245828699647e-150	1.23038868093035	0.616	0.355	1.44205761960807e-145	9	PHPT1
OCIAD22	3.36649325212802e-146	1.13374178207732	0.589	0.302	9.47331201148824e-142	9	OCIAD2
SKP1	1.4510238303424e-144	1.05658546959152	0.791	0.687	4.0831810585835e-140	9	SKP1
PGAM1	1.29730393712659e-142	1.38282757138909	0.559	0.321	3.65061327907423e-138	9	PGAM1
BEX2	1.8873951965172e-142	1.0803106687851	0.351	0.122	5.31113008299939e-138	9	BEX2
PPDPF1	4.07152562130963e-142	1.0866899637991	0.856	0.762	1.14572730983653e-137	9	PPDPF
COX6C	1.03179048536606e-141	1.0123765921559	0.822	0.729	2.90345842582011e-137	9	COX6C
RNASET21	2.76965476715969e-141	1.4971017672129	0.637	0.406	7.79380851478737e-137	9	RNASET2
PGRMC11	5.71368427983415e-141	1.18815186544869	0.394	0.153	1.60783075634533e-136	9	PGRMC1
RPS27L2	9.49900411450634e-140	1.1247482118615	0.719	0.499	2.67301975782208e-135	9	RPS27L
HSBP1	1.45002418530859e-139	1.2640208991356	0.54	0.289	4.08036805745838e-135	9	HSBP1
CISD12	1.63949247082412e-139	1.08801937814954	0.403	0.155	4.61353181289907e-135	9	CISD1
NDUFA21	2.33071741046547e-131	1.1923552562541	0.649	0.437	6.55863879304982e-127	9	NDUFA2
METTL26	2.75756201069881e-128	1.14741252880447	0.5	0.258	7.75977949810644e-124	9	METTL26
YWHAE1	9.04101461760868e-128	1.08179558621437	0.664	0.454	2.54414151339508e-123	9	YWHAE
NDUFS5	5.70968638579166e-127	1.07068905354046	0.749	0.612	1.60670574896177e-122	9	NDUFS5
MZT2B	1.7517136719026e-124	1.07551668418505	0.715	0.571	4.92932227273393e-120	9	MZT2B
HPCAL1	1.18128446476878e-122	1.04418516228336	0.371	0.15	3.32413448385934e-118	9	HPCAL1
ATP5MD2	9.90160625846554e-122	1.00532314924374	0.785	0.664	2.7863120011322e-117	9	ATP5MD
PTTG1IP	2.74800041798011e-121	1.2478327474413	0.404	0.181	7.73287317619604e-117	9	PTTG1IP
C4orf31	6.21178324341497e-119	1.14826380715305	0.715	0.561	1.74799580469697e-114	9	C4orf3
NME2	1.72368002619134e-110	1.03856674882181	0.744	0.606	4.85043559370244e-106	9	NME2
CD63	5.24359757407409e-109	1.19740746075005	0.685	0.537	1.47554835734445e-104	9	CD63
MZT2A	3.00287535042481e-107	1.13996757507863	0.501	0.284	8.45009123609541e-103	9	MZT2A
EGR1	1.06967760791963e-106	1.29460763692039	0.39	0.17	3.01007278868584e-102	9	EGR1
PRDX52	5.8992270888109e-105	1.02005278279647	0.665	0.486	1.66004250279139e-100	9	PRDX5
TBCA	4.06893730948021e-104	1.02510059296306	0.683	0.526	1.14499895888773e-99	9	TBCA
ATP5ME2	1.1813567434646e-100	1.03444707299092	0.777	0.685	3.32433787610938e-96	9	ATP5ME
UQCR101	2.7117519149803e-99	1.04844960477988	0.731	0.605	7.63086988875456e-95	9	UQCR10
ATP5PD1	8.53137793942139e-95	1.08317109084545	0.631	0.46	2.40072975215318e-90	9	ATP5PD
FUNDC2	4.72742938759845e-88	1.00076663455768	0.415	0.22	1.3302986296702e-83	9	FUNDC2
HMGN31	8.9109648347561e-85	1.03626041914985	0.596	0.428	2.50754550450037e-80	9	HMGN3
CYB5R3	6.25962869674265e-84	1.00217674624168	0.367	0.181	1.76145951526338e-79	9	CYB5R3
PLAAT4	2.75353343009691e-64	1.31038810841936	0.602	0.48	7.74844307229271e-60	9	PLAAT4
TNFSF10	3.46429780927608e-50	1.04949986271682	0.351	0.21	9.74853403530289e-46	9	TNFSF10
SNHG25	2.04487726817389e-40	1.07479153587644	0.463	0.354	5.75428463264134e-36	9	SNHG25
MT2A2	4.37243787327386e-20	1.27356914924514	0.678	0.671	1.23040401753927e-15	9	MT2A
XCL21	0	2.69614267528644	0.685	0.058	0	10	XCL2
XCL1	0	2.65541186699275	0.594	0.031	0	10	XCL1
KLRC11	0	2.38696224625374	0.462	0.039	0	10	KLRC1
LINC01871	0	2.08402734255741	0.681	0.123	0	10	LINC01871
ZNF683	0	1.78165829309657	0.458	0.017	0	10	ZNF683
CD71	0	1.7652608809617	0.758	0.256	0	10	CD7
KLRD12	0	1.69904409710695	0.638	0.127	0	10	KLRD1
ITGA1	0	1.67330471753862	0.451	0.042	0	10	ITGA1
CCL53	0	1.63644374158531	0.906	0.401	0	10	CCL5
KLRK12	0	1.57795320684372	0.649	0.131	0	10	KLRK1
TRDC1	0	1.45945474986446	0.374	0.056	0	10	TRDC
KLRC21	0	1.40512674453752	0.319	0.026	0	10	KLRC2
HOPX1	0	1.33720746776109	0.633	0.157	0	10	HOPX
KLRC31	0	1.27964385767733	0.336	0.032	0	10	KLRC3
MATK1	0	1.24230685772866	0.471	0.083	0	10	MATK
CD160	0	1.12945208049976	0.27	0.022	0	10	CD160
TMIGD2	0	1.01409624731098	0.262	0.032	0	10	TMIGD2
LINC01138	5.01915683298566e-287	1.26604076233629	0.568	0.161	1.41239073280216e-282	10	LINC01138
IL2RB1	2.27319102407121e-273	1.25887879768803	0.508	0.135	6.39675954173639e-269	10	IL2RB
CD96	1.22353340652009e-272	1.24372319892822	0.699	0.252	3.44302300594752e-268	10	CD96
ZFP36L21	6.5597601586505e-270	1.27365053485293	0.984	0.748	1.84591650864425e-265	10	ZFP36L2
PARP8	2.30761614737269e-249	1.2553219621871	0.66	0.248	6.49363183870676e-245	10	PARP8
KLRB12	1.24958923027023e-246	1.54104837872299	0.525	0.151	3.51634409398042e-242	10	KLRB1
PTPN22	5.44839588628566e-228	1.12367902713315	0.635	0.233	1.53317860240078e-223	10	PTPN22
CD691	6.21382730566894e-228	1.17855427753771	0.907	0.501	1.74857100381524e-223	10	CD69
CCL43	1.34781853158349e-225	1.464557563359	0.885	0.432	3.79276134787595e-221	10	CCL4
BTG11	9.82318867391143e-216	1.02439900431159	0.991	0.822	2.76424529283868e-211	10	BTG1
OXNAD1	2.62049687078258e-212	1.06516781254626	0.53	0.173	7.37407819438219e-208	10	OXNAD1
STK17A	3.67563337229953e-210	1.11630343069755	0.748	0.349	1.03432323096509e-205	10	STK17A
HCST2	3.50929886339432e-205	1.01137445619798	0.928	0.568	9.87516700159161e-201	10	HCST
PDCD4	2.4717003102765e-179	1.06873998145998	0.734	0.387	6.95536467311807e-175	10	PDCD4
CLIC31	1.83234804251558e-172	1.10033628357404	0.382	0.107	5.15622739163885e-168	10	CLIC3
PIK3R1	7.96054250305511e-161	1.26576864255525	0.722	0.401	2.24009666035971e-156	10	PIK3R1
CTSW1	3.47468638966975e-124	1.01750067953382	0.448	0.171	9.77776750053069e-120	10	CTSW
MS4A1	0	3.31202862496874	0.89	0.014	0	11	MS4A1
CD79A	0	2.88608486531753	0.858	0.01	0	11	CD79A
BANK1	0	2.71400467106286	0.822	0.016	0	11	BANK1
IGHM	0	2.64828293121215	0.71	0.039	0	11	IGHM
LINC00926	0	2.61166522897653	0.749	0.006	0	11	LINC00926
TNFRSF13C	0	2.44888378703801	0.728	0.007	0	11	TNFRSF13C
RALGPS2	0	2.2938661038598	0.723	0.032	0	11	RALGPS2
CD37	0	2.28827182913599	0.969	0.505	0	11	CD37
IGHD	0	1.98327823175065	0.421	0.002	0	11	IGHD
IRF8	0	1.88519980109268	0.732	0.113	0	11	IRF8
PLCG2	0	1.85458675860824	0.789	0.333	0	11	PLCG2
LY9	0	1.77478158506508	0.537	0.051	0	11	LY9
LINC01857	0	1.76399949084473	0.468	0.004	0	11	LINC01857
AFF3	0	1.7495517044011	0.596	0.035	0	11	AFF3
FCRL1	0	1.71985191760146	0.507	0.001	0	11	FCRL1
CD79B	0	1.71762367919389	0.648	0.069	0	11	CD79B
MEF2C1	0	1.6256644857799	0.69	0.124	0	11	MEF2C
BLK	0	1.60417670557637	0.552	0.006	0	11	BLK
ADAM28	0	1.59474275735861	0.528	0.052	0	11	ADAM28
LINC01781	0	1.59012560493069	0.363	0.014	0	11	LINC01781
CD832	0	1.58576877971153	0.689	0.169	0	11	CD83
PAX5	0	1.52436594293619	0.488	0.001	0	11	PAX5
LINC02397	0	1.48190176745713	0.445	0.004	0	11	LINC02397
CD742	0	1.47479098874916	0.998	0.649	0	11	CD74
BCL11A	0	1.41866585544757	0.5	0.041	0	11	BCL11A
P2RX5	0	1.41610332010254	0.457	0.036	0	11	P2RX5
IFT57	0	1.4149784369924	0.578	0.124	0	11	IFT57
VPREB3	0	1.41350176349284	0.438	0.002	0	11	VPREB3
HLA-DQA11	0	1.39683705581241	0.878	0.181	0	11	HLA-DQA1
MARCH1	0	1.35714692215814	0.547	0.086	0	11	MARCH1
TLE1	0	1.34269581969613	0.539	0.07	0	11	TLE1
FCMR	0	1.34081459157378	0.604	0.133	0	11	FCMR
FAM30A	0	1.30413217596315	0.341	0.009	0	11	FAM30A
HLA-DRA2	0	1.30347916591459	0.994	0.459	0	11	HLA-DRA
COBLL1	0	1.25452899785189	0.466	0.054	0	11	COBLL1
HLA-DQB11	0	1.24594886532246	0.849	0.225	0	11	HLA-DQB1
TCF4	0	1.24452448502411	0.484	0.061	0	11	TCF4
CD22	0	1.20232166931074	0.39	0.016	0	11	CD22
NIBAN3	0	1.20058503771273	0.385	0.007	0	11	NIBAN3
FCRL5	0	1.1579436331266	0.3	0.004	0	11	FCRL5
STAG3	0	1.10210798031278	0.288	0.031	0	11	STAG3
GNG7	0	1.06212356404718	0.393	0.033	0	11	GNG7
SWAP70	0	1.06194854494355	0.461	0.085	0	11	SWAP70
HLA-DMB2	0	1.05771888217311	0.551	0.133	0	11	HLA-DMB
RPS271	0	1.01828819154388	0.999	0.983	0	11	RPS27
AIM2	0	1.01584255689218	0.353	0.027	0	11	AIM2
KLF21	1.45134313821846e-278	1.5401930619465	0.898	0.436	4.08407959094674e-274	11	KLF2
POU2F22	5.44991018863365e-273	1.08735012584549	0.549	0.147	1.53360472708151e-268	11	POU2F2
RPS11	1.71991843045887e-267	1.00576716615083	0.981	0.88	4.83985046331125e-263	11	RPS11
TXNIP	2.33222593207089e-267	1.27578751766031	0.982	0.713	6.56288377284749e-263	11	TXNIP
EEF1B2	3.03304872976388e-266	1.04769216671947	0.971	0.842	8.53499912555555e-262	11	EEF1B2
RCSD1	5.57955155225572e-257	1.24026985796233	0.663	0.244	1.57008580680476e-252	11	RCSD1
RPL13A	1.04173448640918e-246	1.00215172086547	0.972	0.846	2.93144084475543e-242	11	RPL13A
PRDM2	7.35207399008837e-246	1.18768842261173	0.587	0.195	2.06887362081087e-241	11	PRDM2
LTB2	4.01682193823163e-235	1.0721413657189	0.823	0.35	1.13033369341838e-230	11	LTB
JUND	1.619363112559e-223	1.19221663390379	0.966	0.78	4.55688779874103e-219	11	JUND
SMIM14	6.51597994477116e-193	1.04321093661331	0.463	0.147	1.83359675645861e-188	11	SMIM14
TP53INP11	2.30687644089172e-185	1.03034811278771	0.409	0.115	6.49155030466931e-181	11	TP53INP1
STMN1	0	3.60656077673498	0.928	0.14	0	12	STMN1
HMGB2	0	2.97788474721752	0.953	0.409	0	12	HMGB2
MKI67	0	2.95565581577279	0.757	0.018	0	12	MKI67
TUBB	0	2.93582370434876	0.858	0.257	0	12	TUBB
TOP2A	0	2.92755320779149	0.685	0.013	0	12	TOP2A
TUBA1B	0	2.92148137541865	0.928	0.41	0	12	TUBA1B
CENPF	0	2.75004275808801	0.652	0.023	0	12	CENPF
PCLAF	0	2.68483642050833	0.732	0.016	0	12	PCLAF
HMGN2	0	2.50284702226622	0.954	0.605	0	12	HMGN2
ASPM	0	2.48665114535589	0.627	0.01	0	12	ASPM
NUSAP1	0	2.45665339636188	0.684	0.033	0	12	NUSAP1
TYMS	0	2.41922405242186	0.667	0.034	0	12	TYMS
UBE2C	0	2.41319106967221	0.589	0.004	0	12	UBE2C
H2AFZ	0	2.28455364541983	0.925	0.494	0	12	H2AFZ
HMGB1	0	2.0914114845523	0.982	0.805	0	12	HMGB1
HIST1H1B	0	2.05881248754855	0.469	0.01	0	12	HIST1H1B
PTTG1	0	2.0551091416558	0.654	0.09	0	12	PTTG1
RRM2	0	1.97291335960424	0.562	0.009	0	12	RRM2
BIRC5	0	1.95971986027454	0.546	0.005	0	12	BIRC5
CKS1B	0	1.93911651725344	0.619	0.084	0	12	CKS1B
PCNA	0	1.8872675741532	0.594	0.097	0	12	PCNA
CCNA2	0	1.78948250215967	0.526	0.019	0	12	CCNA2
SMC4	0	1.73170644938575	0.655	0.128	0	12	SMC4
TPX2	0	1.71829243144906	0.518	0.012	0	12	TPX2
FABP51	0	1.71437006485938	0.665	0.157	0	12	FABP5
ATAD2	0	1.70025066614106	0.57	0.07	0	12	ATAD2
MAD2L1	0	1.67763220348771	0.584	0.035	0	12	MAD2L1
DLGAP5	0	1.66875752293002	0.453	0.002	0	12	DLGAP5
CLSPN	0	1.66087868474776	0.525	0.012	0	12	CLSPN
SMC2	0	1.66066357652678	0.614	0.057	0	12	SMC2
H2AFX	0	1.65748846251534	0.597	0.127	0	12	H2AFX
CDK1	0	1.65130008179918	0.512	0.011	0	12	CDK1
ZWINT	0	1.64173710619585	0.555	0.012	0	12	ZWINT
KIF11	0	1.6341770600943	0.518	0.012	0	12	KIF11
HIST1H3B	0	1.59987836478482	0.404	0.007	0	12	HIST1H3B
EZH2	0	1.55530725715118	0.597	0.089	0	12	EZH2
KNL1	0	1.53490787341119	0.499	0.027	0	12	KNL1
GTSE1	0	1.5010336153372	0.433	0.003	0	12	GTSE1
CENPM	0	1.48617362213391	0.521	0.034	0	12	CENPM
CDKN3	0	1.4684584167791	0.488	0.011	0	12	CDKN3
TK1	0	1.4591379067747	0.461	0.012	0	12	TK1
CENPE	0	1.44397785201908	0.446	0.024	0	12	CENPE
NUDT1	0	1.44104161429134	0.619	0.13	0	12	NUDT1
HELLS	0	1.43416107986522	0.496	0.048	0	12	HELLS
PRC1	0	1.39502446000432	0.482	0.023	0	12	PRC1
TACC3	0	1.39298188179181	0.533	0.079	0	12	TACC3
PHF19	0	1.36646807867741	0.567	0.087	0	12	PHF19
CENPW	0	1.34681763599391	0.491	0.028	0	12	CENPW
KIF20B	0	1.33919884272531	0.507	0.089	0	12	KIF20B
LMNB1	0	1.29246086263978	0.56	0.091	0	12	LMNB1
PTMA	0	1.28953337194039	0.997	0.947	0	12	PTMA
DNAJC9	0	1.25103233044961	0.538	0.094	0	12	DNAJC9
CEP55	0	1.25034142535496	0.429	0.007	0	12	CEP55
CCNB1	0	1.24335708486448	0.29	0.01	0	12	CCNB1
CCNB2	0	1.22687828498084	0.37	0.003	0	12	CCNB2
AURKB	0	1.21365830729077	0.383	0.003	0	12	AURKB
MCM7	0	1.2131387601613	0.448	0.058	0	12	MCM7
NUF2	0	1.20906093960739	0.4	0.007	0	12	NUF2
DTYMK	0	1.20586095901525	0.518	0.078	0	12	DTYMK
HMMR	0	1.20407966149384	0.358	0.005	0	12	HMMR
UBE2T	0	1.16526606353517	0.438	0.018	0	12	UBE2T
HMGB3	0	1.15683791312828	0.424	0.038	0	12	HMGB3
CENPU	0	1.13225047776558	0.43	0.024	0	12	CENPU
RRM1	0	1.12176683708441	0.446	0.056	0	12	RRM1
KIF23	0	1.11938218958816	0.385	0.005	0	12	KIF23
FBXO5	0	1.11377076257219	0.386	0.024	0	12	FBXO5
FANCI	0	1.11317827608224	0.412	0.019	0	12	FANCI
KIFC1	0	1.11197409446071	0.404	0.007	0	12	KIFC1
MCM3	0	1.09827046297669	0.421	0.061	0	12	MCM3
TROAP	0	1.07486648220958	0.328	0.003	0	12	TROAP
HIST1H2AG	0	1.07339789665735	0.31	0.024	0	12	HIST1H2AG
CENPK	0	1.06340371000059	0.433	0.028	0	12	CENPK
BUB1	0	1.06115989700906	0.367	0.01	0	12	BUB1
MYBL2	0	1.0523892935635	0.374	0.007	0	12	MYBL2
BARD1	0	1.0321111638663	0.419	0.048	0	12	BARD1
CKAP2L	0	1.02638995615002	0.366	0.006	0	12	CKAP2L
NCAPG	0	1.02312789305339	0.375	0.006	0	12	NCAPG
MCM4	0	1.01623603134966	0.357	0.027	0	12	MCM4
ECT2	0	1.01611268218415	0.367	0.014	0	12	ECT2
UHRF1	0	1.00776768176451	0.356	0.005	0	12	UHRF1
ASF1B	0	1.00483335797611	0.398	0.008	0	12	ASF1B
TMPO	9.61450879652737e-280	1.80088999893165	0.739	0.258	2.7055227753428e-275	12	TMPO
H2AFV	7.98511240088426e-274	1.80833009862392	0.839	0.413	2.24701062960883e-269	12	H2AFV
SNRNP25	1.44630540132114e-268	1.10350083536236	0.512	0.106	4.0699033993177e-264	12	SNRNP25
CRIP1	9.65019910306719e-265	1.78186488182981	0.934	0.562	2.71556602760311e-260	12	CRIP1
USP1	9.68255060115103e-263	1.28532699925954	0.541	0.123	2.7246697391639e-258	12	USP1
PFN1	1.69911790129928e-262	1.35100073724908	0.976	0.846	4.78131777425618e-258	12	PFN1
MCM5	1.04329774470692e-259	1.15471567835263	0.475	0.095	2.93583985360526e-255	12	MCM5
TMEM106C	3.4261655774242e-250	1.00638607686819	0.457	0.088	9.64122993487171e-246	12	TMEM106C
JPT1	4.39246066809292e-249	1.68956573582205	0.78	0.31	1.23603843200135e-244	12	JPT1
ACTB	3.73439246393336e-247	1.22347676184293	0.997	0.954	1.05085803935085e-242	12	ACTB
CARHSP1	5.65193995179034e-239	1.50805159307625	0.702	0.234	1.5904559024338e-234	12	CARHSP1
DUT	1.44495819277263e-237	1.83659787761592	0.736	0.296	4.06611235446217e-233	12	DUT
SKA2	4.94400192822553e-233	1.21033251513919	0.55	0.139	1.39124214260266e-228	12	SKA2
HIST1H3D	3.9314737943414e-232	1.13964479795933	0.331	0.051	1.10631672572767e-227	12	HIST1H3D
GZMA3	1.01624435018731e-230	1.66820135381451	0.857	0.365	2.85971160142708e-226	12	GZMA
NASP	1.0745115609218e-224	1.4865516842851	0.702	0.256	3.02367553243394e-220	12	NASP
SUB11	2.56957307130759e-223	1.48743487438455	0.928	0.71	7.23077862265955e-219	12	SUB1
DDX39A	1.61491756926502e-221	1.17559079750853	0.587	0.162	4.54437803991176e-217	12	DDX39A
ANP32E	3.35137651227684e-221	1.59076024910503	0.71	0.279	9.43077350554704e-217	12	ANP32E
CFL1	6.64719947006985e-220	1.13816523793503	0.957	0.855	1.87052193087766e-215	12	CFL1
UBE2S	9.1526762593469e-219	1.7432412527545	0.71	0.282	2.57556309938022e-214	12	UBE2S
CKS2	1.93043948009137e-216	1.62039888648444	0.671	0.238	5.43225669697711e-212	12	CKS2
ANP32B	5.99018934473484e-209	1.49483559380184	0.798	0.414	1.68563928160838e-204	12	ANP32B
CBX5	3.81893388843596e-206	1.1891832111304	0.56	0.158	1.07464799620588e-201	12	CBX5
LAG31	7.49653930956556e-205	1.27457169954586	0.547	0.143	2.10952616171175e-200	12	LAG3
DEK	5.92230194662238e-204	1.55927593206803	0.812	0.446	1.66653576777954e-199	12	DEK
DNMT1	6.1785215437868e-204	1.22224356239106	0.573	0.166	1.73863596242161e-199	12	DNMT1
CD8B1	7.95634887060152e-197	1.10194598078575	0.564	0.15	2.23891657218727e-192	12	CD8B
HIST1H4C1	1.14555919384144e-195	2.77498386800684	0.793	0.429	3.22360357146982e-191	12	HIST1H4C
SMC3	3.46684427915114e-194	1.28439427837477	0.615	0.202	9.75569980153132e-190	12	SMC3
ALYREF	1.57409615752938e-191	1.14068072282214	0.568	0.173	4.42950658728769e-187	12	ALYREF
CCDC167	7.44567826231193e-189	1.07196556401179	0.564	0.164	2.09521386301458e-184	12	CCDC167
ACTG1	3.88032058734818e-187	1.09977370582354	0.976	0.883	1.09192221327978e-182	12	ACTG1
CORO1A	1.94485439244054e-186	1.29962377250263	0.895	0.586	5.47282026032767e-182	12	CORO1A
RANBP1	4.74831362564236e-185	1.43481728910928	0.69	0.287	1.33617545425576e-180	12	RANBP1
DUSP41	8.96890997813372e-184	1.25035410241189	0.631	0.201	2.52385126784683e-179	12	DUSP4
KPNA2	1.33630888894871e-183	1.31677766499957	0.479	0.129	3.76037321350168e-179	12	KPNA2
CALM3	7.54488040991105e-180	1.35812704412795	0.793	0.438	2.12312934734897e-175	12	CALM3
GZMK1	3.56728604789489e-178	1.24151920203252	0.724	0.256	1.00383429387762e-173	12	GZMK
RPA3	5.32148680421078e-177	1.25619856663665	0.692	0.281	1.49746638670491e-172	12	RPA3
PPIA	8.63669216947253e-176	1.03333418325784	0.944	0.84	2.43036517648957e-171	12	PPIA
PSMB9	1.60583162330684e-173	1.27684643600651	0.857	0.516	4.51881018798544e-169	12	PSMB9
CD3D2	2.14786693201953e-173	1.26459376606982	0.832	0.396	6.04409754670295e-169	12	CD3D
RAN	2.18841594796306e-172	1.32696262533602	0.818	0.492	6.15820247756804e-168	12	RAN
HNRNPA2B1	3.62911124663848e-171	1.026803346887	0.932	0.775	1.02123190480407e-166	12	HNRNPA2B1
C17orf49	8.36078507421146e-169	1.26734632944057	0.684	0.283	2.35272491988311e-164	12	C17orf49
RAD21	1.34438099698692e-166	1.4144964057638	0.688	0.302	3.7830881255212e-162	12	RAD21
HSPB11	1.02742149295569e-165	1.10917602441396	0.643	0.237	2.89116408117732e-161	12	HSPB11
HNRNPA3	8.08147340806371e-162	1.11515288069735	0.873	0.606	2.27412661702913e-157	12	HNRNPA3
HIST1H1E	5.16509809628356e-159	1.31526708427644	0.471	0.138	1.45345860429419e-154	12	HIST1H1E
CD271	1.73858797143477e-158	1.10778498647849	0.61	0.206	4.89238655161743e-154	12	CD27
HIST1H1D	2.15176238073753e-158	1.56852088841749	0.55	0.19	6.0550593393954e-154	12	HIST1H1D
LBR	7.01455601447664e-158	1.15481180258531	0.618	0.231	1.97389606247373e-153	12	LBR
FAM111A	5.57077967235661e-156	1.05393701314894	0.541	0.175	1.56761739980115e-151	12	FAM111A
SNRPD1	7.1219253917586e-149	1.16354314706714	0.661	0.287	2.00410980524087e-144	12	SNRPD1
HMGN1	3.51309923935963e-143	1.07075323458011	0.845	0.607	9.88586125955801e-139	12	HMGN1
ARL6IP1	1.03145936739256e-142	1.80451937726963	0.722	0.378	2.90252665984265e-138	12	ARL6IP1
TRBC21	4.68856533284073e-141	1.17897947843786	0.793	0.39	1.31936228466138e-136	12	TRBC2
ITM2A1	1.32352259801127e-139	1.13108444081033	0.677	0.279	3.72439259080372e-135	12	ITM2A
NUCKS1	6.56371836628946e-138	1.26434347526169	0.772	0.482	1.84703034827385e-133	12	NUCKS1
HNRNPAB	7.82246020954514e-138	1.2312528970902	0.65	0.302	2.201240302966e-133	12	HNRNPAB
SLBP	2.7047961210344e-136	1.02796116232108	0.488	0.161	7.61129628459079e-132	12	SLBP
ARPC5L	6.28368066067948e-135	1.04879819230019	0.659	0.277	1.76822773791521e-130	12	ARPC5L
BATF	4.65582527831644e-134	1.05999833035008	0.488	0.152	1.31014923331825e-129	12	BATF
CBX3	2.7401290927182e-131	1.10356987448324	0.734	0.401	7.71072326690901e-127	12	CBX3
HIST1H1C	9.05130308947357e-130	1.45946762325713	0.591	0.252	2.54703668937786e-125	12	HIST1H1C
PARK7	1.01501744138118e-128	1.07453176044246	0.854	0.625	2.85625908004665e-124	12	PARK7
APOBEC3G1	1.87136477546516e-128	1.02963408669001	0.671	0.288	5.26602047815895e-124	12	APOBEC3G
SNRPB	3.26917430473125e-126	1.13427345829652	0.732	0.416	9.19945649351374e-122	12	SNRPB
TPM4	2.95278424323429e-123	1.15205669433923	0.668	0.318	8.30913486046129e-119	12	TPM4
SIVA1	1.87918034428768e-122	1.11242324167623	0.661	0.32	5.28801348882554e-118	12	SIVA1
IFI27L21	3.39493541321059e-121	1.02234139191977	0.633	0.283	9.55334825277459e-117	12	IFI27L2
SUZ12	4.31279811196571e-120	1.00201397958779	0.552	0.218	1.21362138870715e-115	12	SUZ12
SNRPF	4.56142758051335e-119	1.04729684867837	0.724	0.406	1.28358572115646e-114	12	SNRPF
PSMB8	9.26246986177478e-117	1.04413991821926	0.756	0.429	2.60645901910342e-112	12	PSMB8
TUBA1C	1.14014186115202e-115	1.04483815844235	0.469	0.166	3.2083591972818e-111	12	TUBA1C
SYNE22	1.13404550993889e-114	1.00657196896941	0.764	0.379	3.19120406496804e-110	12	SYNE2
HNRNPR	1.44436267301953e-110	1.05223416634682	0.69	0.367	4.06443656187695e-106	12	HNRNPR
SNRPG	5.11957709418884e-110	1.0820331446579	0.734	0.476	1.44064899430474e-105	12	SNRPG
PKM1	5.00860309102481e-109	1.00707100594052	0.711	0.378	1.40942090981438e-104	12	PKM
PA2G4	4.41275298055168e-103	1.00313591533573	0.677	0.364	1.24174868872724e-98	12	PA2G4
TUBB4B	2.37299585105671e-84	1.01676955744165	0.661	0.388	6.67761032487359e-80	12	TUBB4B
LGALS12	1.2830620065783e-58	1.06815383317124	0.697	0.432	3.61053648651133e-54	12	LGALS1
TPSAB1	0	6.95067914814472	0.995	0.012	0	13	TPSAB1
TPSB2	0	5.96970915308437	0.989	0.012	0	13	TPSB2
CPA3	0	5.73042624882042	0.986	0.007	0	13	CPA3
MS4A2	0	4.38760903764686	0.95	0.004	0	13	MS4A2
ADCYAP1	0	4.1172610800909	0.558	0.003	0	13	ADCYAP1
HPGDS	0	4.03242445663845	0.934	0.008	0	13	HPGDS
CTSG	0	3.77519611939924	0.542	0.003	0	13	CTSG
KIT	0	3.72265983578919	0.878	0.007	0	13	KIT
GATA2	0	3.67746084177057	0.866	0.006	0	13	GATA2
IL1RL1	0	3.67079105173667	0.868	0.004	0	13	IL1RL1
RHEX	0	3.49685444378273	0.874	0.012	0	13	RHEX
HPGD	0	3.44752043013975	0.801	0.107	0	13	HPGD
LTC4S	0	3.43788186305528	0.876	0.058	0	13	LTC4S
HDC	0	3.38934453627154	0.819	0.003	0	13	HDC
LMNA	0	3.36127913725655	0.845	0.166	0	13	LMNA
AREG2	0	3.32122755455999	0.891	0.299	0	13	AREG
SLC18A2	0	2.95428547235545	0.796	0.004	0	13	SLC18A2
CLU1	0	2.83082208056472	0.892	0.078	0	13	CLU
CD9	0	2.73879746112371	0.866	0.077	0	13	CD9
VWA5A	0	2.66732068823527	0.758	0.016	0	13	VWA5A
EGR11	0	2.65025113284475	0.772	0.165	0	13	EGR1
RGS13	0	2.63460055351428	0.715	0.011	0	13	RGS13
CD692	0	2.61941599814145	0.947	0.505	0	13	CD69
FOSB1	0	2.54181672649038	0.959	0.451	0	13	FOSB
TSC22D1	0	2.52149362893833	0.676	0.168	0	13	TSC22D1
ANXA1	0	2.51177959199654	0.947	0.424	0	13	ANXA1
CAPG	0	2.47872408109251	0.838	0.178	0	13	CAPG
CSF1	0	2.32205233643579	0.518	0.039	0	13	CSF1
LAPTM4A	0	2.27545896719833	0.859	0.348	0	13	LAPTM4A
CD631	0	2.21541857704375	0.958	0.532	0	13	CD63
LMO4	0	2.19793876040363	0.743	0.177	0	13	LMO4
RGS2	0	2.17461803201274	0.881	0.3	0	13	RGS2
CAVIN2	0	2.13406008281662	0.612	0.023	0	13	CAVIN2
VIM2	0	2.09063642097738	0.993	0.738	0	13	VIM
AL157895.1	0	2.07957612024188	0.632	0.001	0	13	AL157895.1
AC020916.11	0	2.07858139448248	0.784	0.253	0	13	AC020916.1
ALOX5	0	2.07286581708684	0.688	0.09	0	13	ALOX5
ARHGAP18	0	2.07208982549675	0.75	0.144	0	13	ARHGAP18
GLUL2	0	2.02567699002389	0.841	0.284	0	13	GLUL
CPM	0	1.98070874116833	0.649	0.081	0	13	CPM
RGS11	0	1.93644878154486	0.966	0.451	0	13	RGS1
ALOX5AP	0	1.90415859967447	0.836	0.248	0	13	ALOX5AP
NSMCE1-DT	0	1.8859780048908	0.553	0.01	0	13	NSMCE1-DT
TPSD1	0	1.86762806765483	0.555	0.001	0	13	TPSD1
SLC26A2	0	1.82600825969898	0.505	0.035	0	13	SLC26A2
SIGLEC6	0	1.77833007588286	0.545	0.006	0	13	SIGLEC6
ACSL4	0	1.73467713152596	0.615	0.142	0	13	ACSL4
CTNNBL1	0	1.72077049892326	0.668	0.156	0	13	CTNNBL1
MLPH	0	1.71352544428275	0.539	0.001	0	13	MLPH
CALB2	0	1.6399390358775	0.488	0	0	13	CALB2
BMP2K	0	1.6073925339013	0.593	0.083	0	13	BMP2K
IL18R1	0	1.58767144317114	0.518	0.075	0	13	IL18R1
BTK	0	1.57486241802843	0.581	0.07	0	13	BTK
LINC02829	0	1.55937976142288	0.315	0.001	0	13	LINC02829
TIMP3	0	1.55238447448143	0.545	0.025	0	13	TIMP3
CTTNBP2	0	1.53030015689688	0.501	0.026	0	13	CTTNBP2
LEO1	0	1.51095759089416	0.511	0.078	0	13	LEO1
CMA1	0	1.50758509922597	0.268	0.001	0	13	CMA1
RAB27B	0	1.45243612466562	0.468	0.023	0	13	RAB27B
PTGS1	0	1.4411644771343	0.488	0.019	0	13	PTGS1
NDST2	0	1.39142314125613	0.497	0.071	0	13	NDST2
SMYD3	0	1.36552406152031	0.493	0.054	0	13	SMYD3
SLC45A3	0	1.35905007729464	0.445	0.003	0	13	SLC45A3
GALC	0	1.34567790291648	0.464	0.067	0	13	GALC
STX3	0	1.3377650633207	0.547	0.085	0	13	STX3
LIF	0	1.33039633589926	0.334	0.006	0	13	LIF
SLC44A1	0	1.31129903330971	0.478	0.058	0	13	SLC44A1
MAOB1	0	1.3084310116284	0.528	0.07	0	13	MAOB
AL359636.2	0	1.28374966870037	0.373	0.003	0	13	AL359636.2
STXBP6	0	1.28118160960394	0.42	0.007	0	13	STXBP6
RHOBTB3	0	1.26108014856171	0.449	0.033	0	13	RHOBTB3
LPCAT2	0	1.24349988119818	0.486	0.067	0	13	LPCAT2
SMIM3	0	1.22621715802603	0.441	0.06	0	13	SMIM3
BACE2	0	1.20588460212977	0.441	0.014	0	13	BACE2
FER	0	1.201117572774	0.424	0.038	0	13	FER
LAT2	0	1.2005641480365	0.499	0.085	0	13	LAT2
GCSAML	0	1.18932241228953	0.378	0	0	13	GCSAML
ATP6V0A2	0	1.1683163143828	0.465	0.073	0	13	ATP6V0A2
P2RX1	0	1.12992504394278	0.396	0.024	0	13	P2RX1
HS6ST1	0	1.11828167953167	0.381	0.021	0	13	HS6ST1
PMP22	0	1.11609722181901	0.373	0.02	0	13	PMP22
ST3GAL4	0	1.0802274094006	0.359	0.035	0	13	ST3GAL4
KIAA1522	0	1.08004062041578	0.385	0.02	0	13	KIAA1522
DHRS9	0	1.06552211890263	0.347	0.01	0	13	DHRS9
[truncated: 1,863 more rows]
