# Supplementary material for: Large-scale analysis of cell-cell communication reveals angiogenin-dependent tumor progression in clear cell renal cell carcinoma
Source: iScience. 2023 Oct 31;26(12):108367. doi: 10.1016/j.isci.2023.108367 (PMC10663819; doi:10.1016/j.isci.2023.108367)
Supplement: Table S2. Number of cells per cluster per tissue in the original scRNAseq data, related to Figure 1 [file mmc3.xlsx]

## Sheet: Feuil1
Cluster	Cell type	Juxtatumor	Tumor
0	CD4T	1608	2748
1	CD8T	639	3236
2	PT_MT1G	1869	482
3	PT_GPX3	1378	337
4	NK_T	654	1046
5	NK	978	685
6	Mono_c	818	769
7	Mono_nc	730	774
8	cDC2	734	594
9	RCC	292	1011
10	NK_CD160	411	694
11	B_cell	607	474
12	Prolif	249	513
13	Mast	379	361
14	Neutrop	457	139
15	Mac_C1QA	226	221
16	Treg	106	258
17	Epith	170	124
18	pDC	159	133
19	cDC1	107	150
20	PlasmaC	128	125
21	Endoth	106	135
22	Fibro	45	104
Total		12850	15113
