# Supplementary material for: Large-scale analysis of cell-cell communication reveals angiogenin-dependent tumor progression in clear cell renal cell carcinoma
Source: iScience. 2023 Oct 31;26(12):108367. doi: 10.1016/j.isci.2023.108367 (PMC10663819; doi:10.1016/j.isci.2023.108367)
Supplement: Table S3. Update of the ICELLNET ligand/receptor database, related to STAR Methods [file mmc4.xlsx]

## Sheet: Feuil1
Ligand 1	Ligand 2	Receptor 1	Receptor 2	Receptor 3	Alias	Family	Cytokines	Checkpoints	Chemokines	Other	Subfamily	Classifications	PubMed ID
ADAM17		ITGA5	ITGB1			Cell adhesion				Integrin		Integrin /Cell adhesion	14970227
ADAM28		ITGA4	ITGB1			Cell adhesion				Integrin		Integrin /Cell adhesion	11724793
ADAM9		ITGA1	ITGB1			Cell adhesion						Cell adhesion	15361064
ADAM9		ITGA3	ITGB1			Cell adhesion				Integrin		Cell adhesion	15361064
ADAM9		ITGA6	ITGB1			Cell adhesion				Integrin		Cell adhesion	15361064
ADAM9		ITGAV	ITGB1			Cell adhesion				Integrin		Cell adhesion	15361064
ADAM9		ITGAV	ITGB5			Cell adhesion				Integrin		Cell adhesion	11162558
ADCYAP1		ADCYAP1R1											10100920, 8703026,10583729, 16930633, 11931347,10583729, 8253796,
ADCYAP1		SCTR											1335692,
ADCYAP1		VIPR1											11897681,9928018, 11931347, 16930633, 8791009,12429744,
ADCYAP1		VIPR2											16930633, 11978642, 9928018, 11931347,8146174,
ADGRE5		CD55											23447688; 11297558
ADM		CALCR											15692146, 12565884,
ADM		CALCRL											9620797,9620797,
ADM		MRGPRX2											16111673,15823563,
ADM		RAMP2											9620797
ADM		RAMP3											30139742
AGT		AGTR1								Hormone		Hormone	15930094; 9797979
AGT		AGTR2								Hormone		Hormone	15930094; 9797979
ALKAL1		ALK											26630010
ALKAL1		LTK											26630010
ALKAL2		ALK											26630010,
ALKAL2		LTK											26630010,
AMH		ACVR1	AMHR2		MIS receptor 3	Cytokine	TGF					Cytokine/TGF	32333774
AMH		BMPR1A	AMHR2		MIS receptor 1	Cytokine	TGF					Cytokine/TGF	32333774
ANG		EGFR				Growth factor				EGFR family		Growth factor	29606349
ANG		PLXNB2										Growth factor	29100074
ANGPT1		TEK			TIE2	Growth factor						Growth factor	9723709
ANGPT2		ITGA5	ITGB1			Cell adhesion				Integrin		Integrin /Cell adhesion	25635707
ANGPT2		TEK				Growth factor						Growth factor	9723709
ANGPT4		TEK				Growth factor						Growth factor	9723709
ANGPTL3		ITGAV	ITGB3			Cell adhesion				Integrin		Integrin /Cell adhesion	11877390
ANPEP		SELE				Cell adhesion						Cell adhesion	29777742
ANXA1		FPR1											10882119,10882119, 12560218,10882119,
ANXA1		FPR2											12368905, 10882119, 12560218, 16278303,
ANXA1		FPR3											15187149,
ANXA2		ROBO4											29786451
ANXA2		TLR2				Innate immune				TLR		Innate immune	26885373
APELA		APLNR											24316148; 28137936
APLN		APLNR											10617103
APOB		ENO1											29997113
APOB		LDLR											24447298
APOB		LRP2			LRP2=megalin								10330424
APOB		LSR											29178324
APOE		LDLR											24447298
APOE		LSR											29178324
APOE		SCARB1											12138091
APP		CD74											19849849,
APP		FPR2											11160457
APP		NCSTN											10993067,
APP		TNFRSF21											19225519
AREG		EGFR				Growth factor				EGFR family		Growth factor	2466334
ARTN		GFRA1	RET							GDNF family			9883723
ARTN		GFRA3	RET							GDNF family			16765900; 9883723
AVP		AVPR1A											10858434
AVP		AVPR1B											10858434
AVP		AVPR2											32360346
AVP		OXTR											10858434
BGN		FGFR3				Growth factor				FGF family		FGF family; Growth factor	25260943
BGN		TLR2				Innate immune				TLR		Innate immune	24480070
BGN		TLR4				Innate immune				TLR		Innate immune	24480070
BMP10		ACVRL1	ACVR2A			Cytokine	TGF					Cytokine/TGF	17878607
BMP10		ACVRL1	ACVR2B			Cytokine	TGF					Cytokine/TGF	17878607
BMP10		ACVRL1	BMPR2			Cytokine	TGF					Cytokine/TGF	17878607
BMP15		BMPR1B	BMPR2		GDF9b	Cytokine	TGF					Cytokine/TGF	17878607
BMP15	GDF9	BMPR1B	BMPR2	ACVR1B	GDF9b	Cytokine	TGF					Cytokine/TGF	23382188
BMP2		BMPR1A	ACVR2A			Cytokine	TGF					Cytokine/TGF	18436533
BMP2		BMPR1A	ACVR2B			Cytokine	TGF					Cytokine/TGF	18436533
BMP2		BMPR1A	BMPR2			Cytokine	TGF					Cytokine/TGF	18436533
BMP2		BMPR1B	ACVR2A			Cytokine	TGF					Cytokine/TGF	18436533
BMP2		BMPR1B	ACVR2B			Cytokine	TGF					Cytokine/TGF	18436533
BMP2		BMPR1B	BMPR2			Cytokine	TGF					Cytokine/TGF	18436533
BMP4		BMPR1A	ACVR2A			Cytokine	TGF					Cytokine/TGF	18436533
BMP4		BMPR1A	ACVR2B			Cytokine	TGF					Cytokine/TGF	18436533
BMP4		BMPR1A	BMPR2			Cytokine	TGF					Cytokine/TGF	18436533
BMP4		BMPR1B	ACVR2A			Cytokine	TGF					Cytokine/TGF	18436533
BMP4		BMPR1B	ACVR2B			Cytokine	TGF					Cytokine/TGF	18436533
BMP4		BMPR1B	BMPR2			Cytokine	TGF					Cytokine/TGF	18436533
BMP5		ACVR1	ACVR2A			Cytokine	TGF					Cytokine/TGF	27481709
BMP5		ACVR1	ACVR2B			Cytokine	TGF					Cytokine/TGF	27481709
BMP5		ACVR1	BMPR2			Cytokine	TGF					Cytokine/TGF	27481709
BMP5		BMPR1A	ACVR2A			Cytokine	TGF					Cytokine/TGF	27481709
BMP5		BMPR1A	ACVR2B			Cytokine	TGF					Cytokine/TGF	27481709
BMP5		BMPR1A	BMPR2			Cytokine	TGF					Cytokine/TGF	27481709
BMP5		BMPR1B	ACVR2A			Cytokine	TGF					Cytokine/TGF	27481709
BMP5		BMPR1B	ACVR2B			Cytokine	TGF					Cytokine/TGF	27481709
BMP5		BMPR1B	BMPR2			Cytokine	TGF					Cytokine/TGF	27481709
BMP6		ACVR1	ACVR2A			Cytokine	TGF					Cytokine/TGF	27481709
BMP6		ACVR1	ACVR2B			Cytokine	TGF					Cytokine/TGF	27481709
BMP6		ACVR1	BMPR2			Cytokine	TGF					Cytokine/TGF	27481709
BMP6		BMPR1A	ACVR2A			Cytokine	TGF					Cytokine/TGF	27481709
BMP6		BMPR1A	ACVR2B			Cytokine	TGF					Cytokine/TGF	27481709
BMP6		BMPR1A	BMPR2			Cytokine	TGF					Cytokine/TGF	27481709
BMP6		BMPR1B	ACVR2A			Cytokine	TGF					Cytokine/TGF	27481709
BMP6		BMPR1B	ACVR2B			Cytokine	TGF					Cytokine/TGF	27481709
BMP6		BMPR1B	BMPR2			Cytokine	TGF					Cytokine/TGF	27481709
BMP7		ACVR1	ACVR2A		OP-1	Cytokine	TGF					Cytokine/TGF	27481709
BMP7		ACVR1	ACVR2B			Cytokine	TGF					Cytokine/TGF	27481709
BMP7		ACVR1	BMPR2			Cytokine	TGF					Cytokine/TGF	27481709
BMP7		BMPR1A	ACVR2A			Cytokine	TGF					Cytokine/TGF	27481709
BMP7		BMPR1A	ACVR2B			Cytokine	TGF					Cytokine/TGF	27481709
BMP7		BMPR1A	BMPR2			Cytokine	TGF					Cytokine/TGF	27481709
BMP7		BMPR1B	ACVR2A			Cytokine	TGF					Cytokine/TGF	27481709
BMP7		BMPR1B	ACVR2B			Cytokine	TGF					Cytokine/TGF	27481709
BMP7		BMPR1B	BMPR2			Cytokine	TGF					Cytokine/TGF	27481709
BMP8A		ACVR1	ACVR2A			Cytokine	TGF					Cytokine/TGF	27481709
BMP8A		ACVR1	ACVR2B			Cytokine	TGF					Cytokine/TGF	27481709
BMP8A		ACVR1	BMPR2			Cytokine	TGF					Cytokine/TGF	27481709
BMP8A		BMPR1A	ACVR2A			Cytokine	TGF					Cytokine/TGF	27481709
BMP8A		BMPR1A	ACVR2B			Cytokine	TGF					Cytokine/TGF	27481709
BMP8A		BMPR1A	BMPR2			Cytokine	TGF					Cytokine/TGF	27481709
BMP8A		BMPR1B	ACVR2A			Cytokine	TGF					Cytokine/TGF	27481709
BMP8A		BMPR1B	ACVR2B			Cytokine	TGF					Cytokine/TGF	27481709
BMP8A		BMPR1B	BMPR2			Cytokine	TGF					Cytokine/TGF	27481709
BMP8B		ACVR1	ACVR2A			Cytokine	TGF					Cytokine/TGF	27481709
BMP8B		ACVR1	ACVR2B			Cytokine	TGF					Cytokine/TGF	27481709
BMP8B		ACVR1	BMPR2			Cytokine	TGF					Cytokine/TGF	27481709
BMP8B		BMPR1A	ACVR2A			Cytokine	TGF					Cytokine/TGF	27481709
BMP8B		BMPR1A	ACVR2B			Cytokine	TGF					Cytokine/TGF	27481709
BMP8B		BMPR1A	BMPR2			Cytokine	TGF					Cytokine/TGF	27481709
BMP8B		BMPR1B	ACVR2A			Cytokine	TGF					Cytokine/TGF	27481709
BMP8B		BMPR1B	ACVR2B			Cytokine	TGF					Cytokine/TGF	27481709
BMP8B		BMPR1B	BMPR2			Cytokine	TGF					Cytokine/TGF	27481709
BSG		KDR			BSG= EMMPRIN = CD147	Growth factor				VEGF family		Growth factor	25825981
BST2		LILRA4											19564354
BTC		EGFR				Growth factor				EGFR family		Growth factor	8144591
BTC		ERBB2	ERBB3			Growth factor				EGFR family		Growth factor	9312020
BTC		ERBB3				Growth factor				EGFR family		Growth factor	30249613
BTC		ERBB4				Growth factor				EGFR family		Growth factor	8570211
BTLA		TNFRSF14			TNFRSF14 = HVEM	Checkpoint		B7				Checkpoint	15568026; 12796776
BTLA		VTCN1			VTCN1=B7H4=B7x	Checkpoint		B7				Checkpoint	12796776
C1QA		CD33											28325905
C1QA		CD93											9476117
C1QA		CSPG4				Innate immune				Complement			9013976
C3		C3AR1				Innate immune				Complement		Complement	8702752
C3		CR1				Innate immune				Complement		Complement	9988761, 2551147
C3		CR2				Innate immune				Complement		Complement	6230668
C3		ITGAM	ITGB2		CR3=Mac-1=aMb2 integrin	Innate immune				Complement		Complement	4062888
C3		ITGAX	ITGB2		CR4=CD11c/CD18=aXb2 integrin	Innate immune				Complement		Complement	4062888
C3		NRP1				Innate immune				Complement			31572401
C4A		NRP1				Innate immune				Complement			31572401,
C4BPA		CD40				Cytokine	TNF					Cytokine	12818164
CADM1		CADM1											12826663, 17250899, 22703826, 25268382,
CADM1		CADM3											15741237
CADM1		CRTAM											15811952,
CADM1		NECTIN3											22703826,
CALCA		CALCR								Hormone		Hormone	6148938 ; 1331173
CALCA		CALCRL	RAMP1							Hormone		Hormone	9620797
CALCA		CALCRL	RAMP2							Hormone		Hormone	9620797
CALCA		CALCRL	RAMP3							Hormone		Hormone	9620797
CALR		ITGA3				Cell adhesion				Integrin		Integrin /Cell adhesion	8006073, 11327697,
CCL1		CCR8				Chemokine			CC			Chemokine	9207005
CCL11		ACKR1				Chemokine			CC			Chemokine	22633458
CCL11		ACKR2				Chemokine			CC			Chemokine	22633458
CCL11		CCR2				Chemokine			CC			Chemokine	22633458
CCL11		CCR3				Chemokine			CC			Chemokine	22633458
CCL11		CCR5				Chemokine			CC			Chemokine	22633458
CCL11		CXCR3				Chemokine			CC			Chemokine	22633458
CCL13		ACKR1				Chemokine			CC			Chemokine	22633458
CCL13		ACKR2				Chemokine			CC			Chemokine	22633458
CCL13		CCR2				Chemokine			CC			Chemokine	22633458
CCL13		CCR3				Chemokine			CC			Chemokine	22633458
CCL14		ACKR1				Chemokine			CC			Chemokine	22633458
CCL14		ACKR2				Chemokine			CC			Chemokine	22633458
CCL14		CCR1				Chemokine			CC			Chemokine	22633458
CCL14		CCR5				Chemokine			CC			Chemokine	22633458
CCL15		CCR1				Chemokine			CC			Chemokine	9346309
CCL15		CCR3				Chemokine			CC			Chemokine	9346309
CCL16		CCR1				Chemokine			CC			Chemokine	22633458
CCL16		CCR2				Chemokine			CC			Chemokine	22633458
CCL16		CCR5				Chemokine			CC			Chemokine	22633458
CCL16		CCR8				Chemokine			CC			Chemokine	22633458
CCL16		HRH4				Chemokine			CC			Chemokine	15265943
CCL17		ACKR1				Chemokine			CC			Chemokine	22633458
CCL17		ACKR2				Chemokine			CC			Chemokine	22633458
CCL17		CCR4			CCL17=TARC	Chemokine			CC			Chemokine	22633458; 10540332
CCL18		CCR3				Chemokine			CC			Chemokine	22633458; 23999500
CCL18		CCR8				Chemokine			CC			Chemokine	23999500
CCL18		PITPNM3			PITPNM3=ACKR6	Chemokine			CC			Chemokine	22633458
CCL19		ACKR4				Chemokine			CC			Chemokine	22633458
CCL19		CCR7				Chemokine			CC			Chemokine	22633458
CCL19		CCRL2				Chemokine			CC			Chemokine	22633458
CCL2		ACKR1				Chemokine			CC			Chemokine	22633458
CCL2		ACKR2				Chemokine			CC			Chemokine	22633458
CCL2		CCR2				Chemokine			CC			Chemokine	22633458
CCL20		CCR6				Chemokine			CC			Chemokine	22633458
CCL21		ACKR4				Chemokine			CC			Chemokine	22633458
CCL21		CCR7				Chemokine			CC			Chemokine	22633458
CCL22		ACKR2				Chemokine			CC			Chemokine	22633458
CCL22		CCR4				Chemokine			CC			Chemokine	22633458
CCL23		ACKR2				Chemokine			CC			Chemokine	22633458
CCL23		CCR1				Chemokine			CC			Chemokine	22633458
CCL23		FPR2				Chemokine			CC			Chemokine	22633458
CCL24		ACKR2				Chemokine			CC			Chemokine	22633458
CCL24		CCR3				Chemokine			CC			Chemokine	22633458
CCL25		ACKR4				Chemokine			CC			Chemokine	22633458
CCL25		CCR9				Chemokine			CC			Chemokine	22633458
CCL26		CCR1				Chemokine			CC			Chemokine	22633458, 15039444
CCL26		CCR2				Chemokine			CC			Chemokine	22633458
CCL26		CCR3				Chemokine			CC			Chemokine	22633458
CCL26		CCR5				Chemokine			CC			Chemokine	22633458, 15039444
CCL26		CX3CR1				Chemokine			CC			Chemokine	22633458, 20974991
CCL27		CCR10				Chemokine			CC			Chemokine	22633458
CCL28		CCR10				Chemokine			CC			Chemokine	22633458
CCL28		CCR3				Chemokine			CC			Chemokine	22633458
CCL3		ACKR2				Chemokine			CC			Chemokine	22633458
CCL3		CCR1				Chemokine			CC			Chemokine	22633458
CCL3		CCR5				Chemokine			CC			Chemokine	22633458
CCL3L1		ACKR2				Chemokine			CC			Chemokine	22633458
CCL3L1		CCR1				Chemokine			CC			Chemokine	22633458
CCL3L1		CCR3				Chemokine			CC			Chemokine	22633458
CCL3L1		CCR5				Chemokine			CC			Chemokine	22633458
CCL4		ACKR2				Chemokine			CC			Chemokine	22633458
CCL4		CCR5				Chemokine			CC			Chemokine	22633458
CCL4L1		ACKR2				Chemokine			CC			Chemokine	22633458
CCL5		ACKR1				Chemokine			CC			Chemokine	22633458
CCL5		ACKR2				Chemokine			CC			Chemokine	22633458
CCL5		CCR1			CCL5=RANTES	Chemokine			CC			Chemokine	22633458
CCL5		CCR3			CCL5=RANTES	Chemokine			CC			Chemokine	22633458
CCL5		CCR5			CCL5=RANTES	Chemokine			CC			Chemokine	22633458
CCL5		SDC1				Cell adhesion				proteoglycan		Cell adhesion	14637022
CCL5		SDC4											14637022
CCL7		ACKR2				Chemokine			CC			Chemokine	22633458
CCL7		CCR1				Chemokine			CC			Chemokine	22633458
CCL7		CCR2				Chemokine			CC			Chemokine	22633458
CCL7		CCR3				Chemokine			CC			Chemokine	22633458
CCL7		CCR5				Chemokine			CC			Chemokine	10477718; 22633458
CCL8		ACKR2				Chemokine			CC			Chemokine	22633458
CCL8		CCR1				Chemokine			CC			Chemokine	22633458
CCL8		CCR2				Chemokine			CC			Chemokine	22633458
CCL8		CCR5				Chemokine			CC			Chemokine	22633458
CCN1		SDC4											16275757
CD14		ITGA4	ITGB1			Cell adhesion				Integrin		Integrin /Cell adhesion	17274987
CD160		TNFRSF14				Checkpoint						Checkpoint	18193050
CD200		CD200R1											22020332
CD209		ICAM3			CD209=DC-SIGN=CLEC4L	Cell adhesion						Cell adhesion	10721994
CD24		SIGLEC10											31367043
CD274		CD80				Checkpoint		B7				Checkpoint	26927206
CD274		PDCD1			CD274 = PDL1	Checkpoint		B7				Checkpoint	23954143
CD40LG		CD40			TNFSF5= CD40	Checkpoint	TNF	TNF				Cytokine/Checkpoint	11163401
CD40LG		ITGA2B	ITGB3			Cell adhesion				Integrin		Integrin /Cell adhesion	22461623; 11875495
CD40LG		ITGA5	ITGB1			Cell adhesion				Integrin		Integrin /Cell adhesion	28676852; 22461623
CD40LG		ITGAM	ITGB2		ITGB2=CD18	Cell adhesion				Integrin		Integrin /Cell adhesion	28676852; 22461623
CD44		SELE				Cell adhesion						Cell adhesion	29777742,
CD47		SIRPA											17070842; 15294972
CD47		SIRPG											15383453
CD48		CD2			CD48=SLAMF2					SLAM		SLAM	7691954 ; PMC1384590
CD48		CD244			CD244=SLAMF4					SLAM		SLAM	26794910
CD52		SIGLEC10											29997173
CD58		CD2			CD58=LFA3								7544396;7525848
CD59		CD2											1377404
CD6		ALCAM											26146185
CD70		CD27			CD70=CD27L	Checkpoint	TNF	TNF				Cytokine/Checkpoint	8120384 ; 26697006
CD72		CD5											24950378; 8757302
CD80		CD28			CD80=B7-1	Checkpoint		B7				Checkpoint	7545666
CD80		CTLA4			CD80=B7-1	Checkpoint		B7				Checkpoint	10583602
CD84		CD84			CD84=SLAMF5					SLAM		SLAM	21219180;201553220
CD86		CD28			CD86=B7-2	Checkpoint		B7				Checkpoint	18205792
CD86		CTLA4			CD86=B7-2	Checkpoint		B7				Checkpoint	10583602 ; 11976720
CD99		PILRA											18234675,
CDH1		ITGA2	ITGB1			Cell adhesion						Cell adhesion	12392763
CDH1		ITGAE	ITGB7			Cell adhesion				Integrin		Cell adhesion	9425167
CDH1		KLRG1			CDH1=E-Cadherin = Cadherin 1								16904340
CEACAM1		HAVCR2				Checkpoint		TIM				Checkpoint	25363763; 27192565
CEACAM1		SELE				Cell adhesion						Cell adhesion	1378450
CLCF1	CRLF1	CNTFR	IL6ST		IL6ST=gp130	Cytokine	type 1					Cytokine	7852997
CLEC1B		PDPN			CLEC1B=CLEC2					C-type lectin
CLEC2A		KLRF2											24223577,
CLEC2B		KLRF1											17057721
CLEC2D		KLRB1											24223577
CLEC4G		LAG3			CLEC4G=LSECTIN	Checkpoint		Lag3				Checkpoint	24769443
CNTF		CNTFR	IL6ST			Cytokine	type 1					Cytokine / Cytokine type 1	9143707
CNTF		LIFR	IL6ST			Cytokine	type 1					Cytokine / Cytokine type 1	9143707
COL10A1		ITGA1	ITGB1			Cell adhesion				Collagen		Collagen/Cell adhesion	15147720; 26857815; 16988024; 21421911
COL10A1		ITGA10	ITGB1			Cell adhesion				Collagen		Collagen/Cell adhesion	15147720; 26857815; 16988024; 21421911
COL10A1		ITGA11	ITGB1			Cell adhesion				Collagen		Collagen/Cell adhesion	15147720; 26857815; 16988024; 21421911
COL10A1		ITGA2	ITGB1			Cell adhesion				Collagen		Collagen/Cell adhesion	15147720; 26857815; 16988024; 21421911
COL11A1		ITGA1	ITGB1			Cell adhesion				Collagen		Collagen/Cell adhesion	15147720; 26857815; 16988024; 21421911
COL11A1		ITGA10	ITGB1			Cell adhesion				Collagen		Collagen/Cell adhesion	15147720; 26857815; 16988024; 21421911
COL11A1		ITGA11	ITGB1			Cell adhesion				Collagen		Collagen/Cell adhesion	15147720; 26857815; 16988024; 21421911
COL11A1		ITGA2	ITGB1			Cell adhesion				Collagen		Collagen/Cell adhesion	15147720; 26857815; 16988024; 21421911
COL11A2		ITGA1	ITGB1			Cell adhesion				Collagen		Collagen/Cell adhesion	15147720; 26857815; 16988024; 21421911
COL11A2		ITGA10	ITGB1			Cell adhesion				Collagen		Collagen/Cell adhesion	15147720; 26857815; 16988024; 21421911
COL11A2		ITGA11	ITGB1			Cell adhesion				Collagen		Collagen/Cell adhesion	15147720; 26857815; 16988024; 21421911
COL11A2		ITGA2	ITGB1			Cell adhesion				Collagen		Collagen/Cell adhesion	15147720; 26857815; 16988024; 21421911
COL12A1		ITGA1	ITGB1			Cell adhesion				Collagen		Collagen/Cell adhesion	15147720; 26857815; 16988024; 21421911
COL12A1		ITGA10	ITGB1			Cell adhesion				Collagen		Collagen/Cell adhesion	15147720; 26857815; 16988024; 21421911
COL12A1		ITGA11	ITGB1			Cell adhesion				Collagen		Collagen/Cell adhesion	15147720; 26857815; 16988024; 21421911
COL12A1		ITGA2	ITGB1			Cell adhesion				Collagen		Collagen/Cell adhesion	15147720; 26857815; 16988024; 21421911
COL13A1		ITGA1	ITGB1			Cell adhesion				Collagen		Collagen/Cell adhesion	15147720; 26857815; 16988024; 21421911
COL13A1		ITGA10	ITGB1			Cell adhesion				Collagen		Collagen/Cell adhesion	15147720; 26857815; 16988024; 21421911
COL13A1		ITGA11	ITGB1			Cell adhesion				Collagen		Collagen/Cell adhesion	15147720; 26857815; 16988024; 21421911
COL13A1		ITGA2	ITGB1			Cell adhesion				Collagen		Collagen/Cell adhesion	15147720; 26857815; 16988024; 21421911
COL14A1		ITGA1	ITGB1			Cell adhesion				Collagen		Collagen/Cell adhesion	15147720; 26857815; 16988024; 21421911
COL14A1		ITGA10	ITGB1			Cell adhesion				Collagen		Collagen/Cell adhesion	15147720; 26857815; 16988024; 21421911
COL14A1		ITGA11	ITGB1			Cell adhesion				Collagen		Collagen/Cell adhesion	15147720; 26857815; 16988024; 21421911
COL14A1		ITGA2	ITGB1			Cell adhesion				Collagen		Collagen/Cell adhesion	15147720; 26857815; 16988024; 21421911
COL15A1		ITGA1	ITGB1			Cell adhesion				Collagen		Collagen/Cell adhesion	15147720; 26857815; 16988024; 21421911
COL15A1		ITGA10	ITGB1			Cell adhesion				Collagen		Collagen/Cell adhesion	15147720; 26857815; 16988024; 21421911
COL15A1		ITGA11	ITGB1			Cell adhesion				Collagen		Collagen/Cell adhesion	15147720; 26857815; 16988024; 21421911
COL15A1		ITGA2	ITGB1			Cell adhesion				Collagen		Collagen/Cell adhesion	15147720; 26857815; 16988024; 21421911
COL16A1		ITGA1	ITGB1			Cell adhesion				Collagen		Collagen/Cell adhesion	15147720; 26857815; 16988024; 21421911
COL16A1		ITGA10	ITGB1			Cell adhesion				Collagen		Collagen/Cell adhesion	15147720; 26857815; 16988024; 21421911
COL16A1		ITGA11	ITGB1			Cell adhesion				Collagen		Collagen/Cell adhesion	15147720; 26857815; 16988024; 21421911
COL16A1		ITGA2	ITGB1			Cell adhesion				Collagen		Collagen/Cell adhesion	15147720; 26857815; 16988024; 21421911
COL17A1		ITGA1	ITGB1			Cell adhesion				Collagen		Collagen/Cell adhesion	15147720; 26857815; 16988024; 21421911
COL17A1		ITGA10	ITGB1			Cell adhesion				Collagen		Collagen/Cell adhesion	15147720; 26857815; 16988024; 21421911
COL17A1		ITGA11	ITGB1			Cell adhesion				Collagen		Collagen/Cell adhesion	15147720; 26857815; 16988024; 21421911
COL17A1		ITGA2	ITGB1			Cell adhesion				Collagen		Collagen/Cell adhesion	15147720; 26857815; 16988024; 21421911
COL18A1		ITGA1	ITGB1			Cell adhesion				Collagen		Collagen/Cell adhesion	15147720; 26857815; 16988024; 21421911
COL18A1		ITGA10	ITGB1			Cell adhesion				Collagen		Collagen/Cell adhesion	15147720; 26857815; 16988024; 21421911
COL18A1		ITGA11	ITGB1			Cell adhesion				Collagen		Collagen/Cell adhesion	15147720; 26857815; 16988024; 21421911
COL18A1		ITGA2	ITGB1			Cell adhesion				Collagen		Collagen/Cell adhesion	15147720; 26857815; 16988024; 21421911
COL19A1		ITGA1	ITGB1			Cell adhesion				Collagen		Collagen/Cell adhesion	15147720; 26857815; 16988024; 21421911
COL19A1		ITGA10	ITGB1			Cell adhesion				Collagen		Collagen/Cell adhesion	15147720; 26857815; 16988024; 21421911
COL19A1		ITGA11	ITGB1			Cell adhesion				Collagen		Collagen/Cell adhesion	15147720; 26857815; 16988024; 21421911
COL19A1		ITGA2	ITGB1			Cell adhesion				Collagen		Collagen/Cell adhesion	15147720; 26857815; 16988024; 21421911
COL1A1		DDR1				Cell adhesion				Collagen		Collagen/Cell adhesion	16626936; 9659900; 21421911
COL1A1		DDR2				Cell adhesion				Collagen		Collagen/Cell adhesion	16626936; 9659900
COL1A1		ITGA1	ITGB1			Cell adhesion				Collagen		Collagen/Cell adhesion	15147720; 26857815; 16988024; 21421911
COL1A1		ITGA10	ITGB1			Cell adhesion				Collagen		Collagen/Cell adhesion	15147720; 26857815; 16988024; 21421911
COL1A1		ITGA11	ITGB1			Cell adhesion				Collagen		Collagen/Cell adhesion	15147720; 26857815; 16988024; 21421911
COL1A1		ITGA2	ITGB1			Cell adhesion				Collagen		Collagen/Cell adhesion	15147720; 26857815; 16988024; 21421911
COL1A2		DDR1				Cell adhesion				Collagen		Collagen/Cell adhesion	16626936; 9659900; 21421911
COL1A2		DDR2				Cell adhesion				Collagen		Collagen/Cell adhesion	16626936; 9659900
COL1A2		ITGA1	ITGB1			Cell adhesion				Collagen		Collagen/Cell adhesion	15147720; 26857815; 16988024; 21421911
COL1A2		ITGA10	ITGB1			Cell adhesion				Collagen		Collagen/Cell adhesion	15147720; 26857815; 16988024; 21421911
COL1A2		ITGA11	ITGB1			Cell adhesion				Collagen		Collagen/Cell adhesion	15147720; 26857815; 16988024; 21421911
COL1A2		ITGA2	ITGB1			Cell adhesion				Collagen		Collagen/Cell adhesion	15147720; 26857815; 16988024; 21421911
COL20A1		ITGA1	ITGB1			Cell adhesion				Collagen		Collagen/Cell adhesion	15147720; 26857815; 16988024; 21421911
COL20A1		ITGA10	ITGB1			Cell adhesion				Collagen		Collagen/Cell adhesion	15147720; 26857815; 16988024; 21421911
COL20A1		ITGA11	ITGB1			Cell adhesion				Collagen		Collagen/Cell adhesion	15147720; 26857815; 16988024; 21421911
COL20A1		ITGA2	ITGB1			Cell adhesion				Collagen		Collagen/Cell adhesion	15147720; 26857815; 16988024; 21421911
COL21A1		ITGA1	ITGB1			Cell adhesion				Collagen		Collagen/Cell adhesion	15147720; 26857815; 16988024; 21421911
COL21A1		ITGA10	ITGB1			Cell adhesion				Collagen		Collagen/Cell adhesion	15147720; 26857815; 16988024; 21421911
COL21A1		ITGA11	ITGB1			Cell adhesion				Collagen		Collagen/Cell adhesion	15147720; 26857815; 16988024; 21421911
COL21A1		ITGA2	ITGB1			Cell adhesion				Collagen		Collagen/Cell adhesion	15147720; 26857815; 16988024; 21421911
COL22A1		ITGA1	ITGB1			Cell adhesion				Collagen		Collagen/Cell adhesion	15147720; 26857815; 16988024; 21421911
COL22A1		ITGA10	ITGB1			Cell adhesion				Collagen		Collagen/Cell adhesion	15147720; 26857815; 16988024; 21421911
COL22A1		ITGA11	ITGB1			Cell adhesion				Collagen		Collagen/Cell adhesion	15147720; 26857815; 16988024; 21421911
COL22A1		ITGA2	ITGB1			Cell adhesion				Collagen		Collagen/Cell adhesion	15147720; 26857815; 16988024; 21421911
COL24A1		ITGA1	ITGB1			Cell adhesion				Collagen		Collagen/Cell adhesion	15147720; 26857815; 16988024; 21421911
COL24A1		ITGA10	ITGB1			Cell adhesion				Collagen		Collagen/Cell adhesion	15147720; 26857815; 16988024; 21421911
COL24A1		ITGA11	ITGB1			Cell adhesion				Collagen		Collagen/Cell adhesion	15147720; 26857815; 16988024; 21421911
COL24A1		ITGA2	ITGB1			Cell adhesion				Collagen		Collagen/Cell adhesion	15147720; 26857815; 16988024; 21421911
COL26A1		ITGA1	ITGB1			Cell adhesion				Collagen		Collagen/Cell adhesion	15147720; 26857815; 16988024; 21421911
COL26A1		ITGA10	ITGB1			Cell adhesion				Collagen		Collagen/Cell adhesion	15147720; 26857815; 16988024; 21421911
COL26A1		ITGA11	ITGB1			Cell adhesion				Collagen		Collagen/Cell adhesion	15147720; 26857815; 16988024; 21421911
COL26A1		ITGA2	ITGB1			Cell adhesion				Collagen		Collagen/Cell adhesion	15147720; 26857815; 16988024; 21421911
COL27A1		ITGA1	ITGB1			Cell adhesion				Collagen		Collagen/Cell adhesion	15147720; 26857815; 16988024; 21421911
COL27A1		ITGA10	ITGB1			Cell adhesion				Collagen		Collagen/Cell adhesion	15147720; 26857815; 16988024; 21421911
COL27A1		ITGA11	ITGB1			Cell adhesion				Collagen		Collagen/Cell adhesion	15147720; 26857815; 16988024; 21421911
COL27A1		ITGA2	ITGB1			Cell adhesion				Collagen		Collagen/Cell adhesion	15147720; 26857815; 16988024; 21421911
COL28A1		ITGA1	ITGB1			Cell adhesion				Collagen		Collagen/Cell adhesion	15147720; 26857815; 16988024; 21421911
COL28A1		ITGA10	ITGB1			Cell adhesion				Collagen		Collagen/Cell adhesion	15147720; 26857815; 16988024; 21421911
COL28A1		ITGA11	ITGB1			Cell adhesion				Collagen		Collagen/Cell adhesion	15147720; 26857815; 16988024; 21421911
COL28A1		ITGA2	ITGB1			Cell adhesion				Collagen		Collagen/Cell adhesion	15147720; 26857815; 16988024; 21421911
COL2A1		DDR1				Cell adhesion				Collagen		Collagen/Cell adhesion	16626936; 9659900; 21421911
COL2A1		ITGA1	ITGB1			Cell adhesion				Collagen		Collagen/Cell adhesion	15147720; 26857815; 16988024; 21421911
COL2A1		ITGA10	ITGB1			Cell adhesion				Collagen		Collagen/Cell adhesion	15147720; 26857815; 16988024; 21421911
COL2A1		ITGA11	ITGB1			Cell adhesion				Collagen		Collagen/Cell adhesion	15147720; 26857815; 16988024; 21421911
COL2A1		ITGA2	ITGB1			Cell adhesion				Collagen		Collagen/Cell adhesion	15147720; 26857815; 16988024; 21421911
COL3A1		DDR1				Cell adhesion				Collagen		Collagen/Cell adhesion	16626936; 9659900; 21421911
COL3A1		DDR2				Cell adhesion				Collagen		Collagen/Cell adhesion	16626936; 9659900
COL3A1		ITGA1	ITGB1			Cell adhesion				Collagen		Collagen/Cell adhesion	15147720; 26857815; 16988024; 21421911
COL3A1		ITGA10	ITGB1			Cell adhesion				Collagen		Collagen/Cell adhesion	15147720; 26857815; 16988024; 21421911
COL3A1		ITGA11	ITGB1			Cell adhesion				Collagen		Collagen/Cell adhesion	15147720; 26857815; 16988024; 21421911
COL3A1		ITGA2	ITGB1			Cell adhesion				Collagen		Collagen/Cell adhesion	15147720; 26857815; 16988024; 21421911
COL4A1		DDR1				Cell adhesion				Collagen		Collagen/Cell adhesion	16626936; 9659900
COL4A1		ITGA1	ITGB1			Cell adhesion				Collagen		Collagen/Cell adhesion	15147720; 26857815; 16988024; 21421911
COL4A1		ITGA10	ITGB1			Cell adhesion				Collagen		Collagen/Cell adhesion	15147720; 26857815; 16988024; 21421911
COL4A1		ITGA11	ITGB1			Cell adhesion				Collagen		Collagen/Cell adhesion	15147720; 26857815; 16988024; 21421911
COL4A1		ITGA2	ITGB1			Cell adhesion				Collagen		Collagen/Cell adhesion	15147720; 26857815; 16988024; 21421911
COL4A2		DDR1				Cell adhesion				Collagen		Collagen/Cell adhesion	16626936; 9659900
COL4A2		ITGA1	ITGB1			Cell adhesion				Collagen		Collagen/Cell adhesion	15147720; 26857815; 16988024; 21421911
COL4A2		ITGA10	ITGB1			Cell adhesion				Collagen		Collagen/Cell adhesion	15147720; 26857815; 16988024; 21421911
COL4A2		ITGA11	ITGB1			Cell adhesion				Collagen		Collagen/Cell adhesion	15147720; 26857815; 16988024; 21421911
COL4A2		ITGA2	ITGB1			Cell adhesion				Collagen		Collagen/Cell adhesion	15147720; 26857815; 16988024; 21421911
COL4A3		DDR1				Cell adhesion				Collagen		Collagen/Cell adhesion	16626936; 9659900
COL4A3		ITGA1	ITGB1			Cell adhesion				Collagen		Collagen/Cell adhesion	15147720; 26857815; 16988024; 21421911
COL4A3		ITGA10	ITGB1			Cell adhesion				Collagen		Collagen/Cell adhesion	15147720; 26857815; 16988024; 21421911
COL4A3		ITGA11	ITGB1			Cell adhesion				Collagen		Collagen/Cell adhesion	15147720; 26857815; 16988024; 21421911
COL4A3		ITGA2	ITGB1			Cell adhesion				Collagen		Collagen/Cell adhesion	15147720; 26857815; 16988024; 21421911
COL4A4		DDR1				Cell adhesion				Collagen		Collagen/Cell adhesion	16626936; 9659900
COL4A4		ITGA1	ITGB1			Cell adhesion				Collagen		Collagen/Cell adhesion	15147720; 26857815; 16988024; 21421911
COL4A4		ITGA10	ITGB1			Cell adhesion				Collagen		Collagen/Cell adhesion	15147720; 26857815; 16988024; 21421911
COL4A4		ITGA11	ITGB1			Cell adhesion				Collagen		Collagen/Cell adhesion	15147720; 26857815; 16988024; 21421911
COL4A4		ITGA2	ITGB1			Cell adhesion				Collagen		Collagen/Cell adhesion	15147720; 26857815; 16988024; 21421911
COL4A5		DDR1				Cell adhesion				Collagen		Collagen/Cell adhesion	16626936; 9659900
COL4A5		ITGA1	ITGB1			Cell adhesion				Collagen		Collagen/Cell adhesion	15147720; 26857815; 16988024; 21421911
COL4A5		ITGA10	ITGB1			Cell adhesion				Collagen		Collagen/Cell adhesion	15147720; 26857815; 16988024; 21421911
COL4A5		ITGA11	ITGB1			Cell adhesion				Collagen		Collagen/Cell adhesion	15147720; 26857815; 16988024; 21421911
COL4A5		ITGA2	ITGB1			Cell adhesion				Collagen		Collagen/Cell adhesion	15147720; 26857815; 16988024; 21421911
COL4A6		DDR1				Cell adhesion				Collagen		Collagen/Cell adhesion	16626936; 9659900
COL4A6		ITGA1	ITGB1			Cell adhesion				Collagen		Collagen/Cell adhesion	15147720; 26857815; 16988024; 21421911
COL4A6		ITGA10	ITGB1			Cell adhesion				Collagen		Collagen/Cell adhesion	15147720; 26857815; 16988024; 21421911
COL4A6		ITGA11	ITGB1			Cell adhesion				Collagen		Collagen/Cell adhesion	15147720; 26857815; 16988024; 21421911
COL4A6		ITGA2	ITGB1			Cell adhesion				Collagen		Collagen/Cell adhesion	15147720; 26857815; 16988024; 21421911
COL5A1		DDR1				Cell adhesion				Collagen		Collagen/Cell adhesion	16626936; 9659900
COL5A1		ITGA1	ITGB1			Cell adhesion				Collagen		Collagen/Cell adhesion	15147720; 26857815; 16988024; 21421911
COL5A1		ITGA10	ITGB1			Cell adhesion				Collagen		Collagen/Cell adhesion	15147720; 26857815; 16988024; 21421911
COL5A1		ITGA11	ITGB1			Cell adhesion				Collagen		Collagen/Cell adhesion	15147720; 26857815; 16988024; 21421911
COL5A1		ITGA2	ITGB1			Cell adhesion				Collagen		Collagen/Cell adhesion	15147720; 26857815; 16988024; 21421911
COL5A2		DDR1				Cell adhesion				Collagen		Collagen/Cell adhesion	16626936; 9659900
COL5A2		ITGA1	ITGB1			Cell adhesion				Collagen		Collagen/Cell adhesion	15147720; 26857815; 16988024; 21421911
COL5A2		ITGA10	ITGB1			Cell adhesion				Collagen		Collagen/Cell adhesion	15147720; 26857815; 16988024; 21421911
COL5A2		ITGA11	ITGB1			Cell adhesion				Collagen		Collagen/Cell adhesion	15147720; 26857815; 16988024; 21421911
COL5A2		ITGA2	ITGB1			Cell adhesion				Collagen		Collagen/Cell adhesion	15147720; 26857815; 16988024; 21421911
COL5A3		DDR1				Cell adhesion				Collagen		Collagen/Cell adhesion	16626936; 9659900
COL5A3		ITGA1	ITGB1			Cell adhesion				Collagen		Collagen/Cell adhesion	15147720; 26857815; 16988024; 21421911
COL5A3		ITGA10	ITGB1			Cell adhesion				Collagen		Collagen/Cell adhesion	15147720; 26857815; 16988024; 21421911
COL5A3		ITGA11	ITGB1			Cell adhesion				Collagen		Collagen/Cell adhesion	15147720; 26857815; 16988024; 21421911
COL5A3		ITGA2	ITGB1			Cell adhesion				Collagen		Collagen/Cell adhesion	15147720; 26857815; 16988024; 21421911
COL6A1		DDR1				Cell adhesion				Collagen		Collagen/Cell adhesion	16626936; 9659900
COL6A1		ITGA1	ITGB1			Cell adhesion				Collagen		Collagen/Cell adhesion	15147720; 26857815; 16988024; 21421911
COL6A1		ITGA10	ITGB1			Cell adhesion				Collagen		Collagen/Cell adhesion	15147720; 26857815; 16988024; 21421911
COL6A1		ITGA11	ITGB1			Cell adhesion				Collagen		Collagen/Cell adhesion	15147720; 26857815; 16988024; 21421911
COL6A1		ITGA2	ITGB1			Cell adhesion				Collagen		Collagen/Cell adhesion	15147720; 26857815; 16988024; 21421911
COL6A2		DDR1				Cell adhesion				Collagen		Collagen/Cell adhesion	16626936; 9659900
COL6A2		ITGA1	ITGB1			Cell adhesion				Collagen		Collagen/Cell adhesion	15147720; 26857815; 16988024; 21421911
COL6A2		ITGA10	ITGB1			Cell adhesion				Collagen		Collagen/Cell adhesion	15147720; 26857815; 16988024; 21421911
COL6A2		ITGA11	ITGB1			Cell adhesion				Collagen		Collagen/Cell adhesion	15147720; 26857815; 16988024; 21421911
COL6A2		ITGA2	ITGB1			Cell adhesion				Collagen		Collagen/Cell adhesion	15147720; 26857815; 16988024; 21421911
COL6A3		DDR1				Cell adhesion				Collagen		Collagen/Cell adhesion	16626936; 9659900
COL6A3		ITGA1	ITGB1			Cell adhesion				Collagen		Collagen/Cell adhesion	15147720; 26857815; 16988024; 21421911
COL6A3		ITGA10	ITGB1			Cell adhesion				Collagen		Collagen/Cell adhesion	15147720; 26857815; 16988024; 21421911
COL6A3		ITGA11	ITGB1			Cell adhesion				Collagen		Collagen/Cell adhesion	15147720; 26857815; 16988024; 21421911
COL6A3		ITGA2	ITGB1			Cell adhesion				Collagen		Collagen/Cell adhesion	15147720; 26857815; 16988024; 21421911
COL6A5		DDR1				Cell adhesion				Collagen		Collagen/Cell adhesion	16626936; 9659900
COL6A5		ITGA1	ITGB1		COL6A5=COL29A1	Cell adhesion				Collagen		Collagen/Cell adhesion	15147720; 26857815; 16988024; 21421911
COL6A5		ITGA10	ITGB1			Cell adhesion				Collagen		Collagen/Cell adhesion	15147720; 26857815; 16988024; 21421911
COL6A5		ITGA11	ITGB1			Cell adhesion				Collagen		Collagen/Cell adhesion	15147720; 26857815; 16988024; 21421911
COL6A5		ITGA2	ITGB1			Cell adhesion				Collagen		Collagen/Cell adhesion	15147720; 26857815; 16988024; 21421911
COL6A6		DDR1				Cell adhesion				Collagen		Collagen/Cell adhesion	16626936; 9659900
COL6A6		ITGA1	ITGB1			Cell adhesion				Collagen		Collagen/Cell adhesion	15147720; 26857815; 16988024; 21421911
COL6A6		ITGA10	ITGB1			Cell adhesion				Collagen		Collagen/Cell adhesion	15147720; 26857815; 16988024; 21421911
COL6A6		ITGA11	ITGB1			Cell adhesion				Collagen		Collagen/Cell adhesion	15147720; 26857815; 16988024; 21421911
COL6A6		ITGA2	ITGB1			Cell adhesion				Collagen		Collagen/Cell adhesion	15147720; 26857815; 16988024; 21421911
COL7A1		ITGA1	ITGB1			Cell adhesion				Collagen		Collagen/Cell adhesion	15147720; 26857815; 16988024; 21421911
COL7A1		ITGA10	ITGB1			Cell adhesion				Collagen		Collagen/Cell adhesion	15147720; 26857815; 16988024; 21421911
COL7A1		ITGA11	ITGB1			Cell adhesion				Collagen		Collagen/Cell adhesion	15147720; 26857815; 16988024; 21421911
COL7A1		ITGA2	ITGB1			Cell adhesion				Collagen		Collagen/Cell adhesion	15147720; 26857815; 16988024; 21421911
COL8A1		DDR1				Cell adhesion				Collagen		Collagen/Cell adhesion	16626936; 9659900
COL8A1		ITGA1	ITGB1			Cell adhesion				Collagen		Collagen/Cell adhesion	15147720; 26857815; 16988024; 21421911
COL8A1		ITGA10	ITGB1			Cell adhesion				Collagen		Collagen/Cell adhesion	15147720; 26857815; 16988024; 21421911
COL8A1		ITGA11	ITGB1			Cell adhesion				Collagen		Collagen/Cell adhesion	15147720; 26857815; 16988024; 21421911
COL8A1		ITGA2	ITGB1			Cell adhesion				Collagen		Collagen/Cell adhesion	15147720; 26857815; 16988024; 21421911
COL8A2		ITGA1	ITGB1			Cell adhesion				Collagen		Collagen/Cell adhesion	15147720; 26857815; 16988024; 21421911
COL8A2		ITGA10	ITGB1			Cell adhesion				Collagen		Collagen/Cell adhesion	15147720; 26857815; 16988024; 21421911
COL8A2		ITGA11	ITGB1			Cell adhesion				Collagen		Collagen/Cell adhesion	15147720; 26857815; 16988024; 21421911
COL8A2		ITGA2	ITGB1			Cell adhesion				Collagen		Collagen/Cell adhesion	15147720; 26857815; 16988024; 21421911
COL9A1		ITGA1	ITGB1			Cell adhesion				Collagen		Collagen/Cell adhesion	15147720; 26857815; 16988024; 21421911
COL9A1		ITGA10	ITGB1			Cell adhesion				Collagen		Collagen/Cell adhesion	15147720; 26857815; 16988024; 21421911
COL9A1		ITGA11	ITGB1			Cell adhesion				Collagen		Collagen/Cell adhesion	15147720; 26857815; 16988024; 21421911
COL9A1		ITGA2	ITGB1			Cell adhesion				Collagen		Collagen/Cell adhesion	15147720; 26857815; 16988024; 21421911
COL9A2		ITGA1	ITGB1			Cell adhesion				Collagen		Collagen/Cell adhesion	15147720; 26857815; 16988024; 21421911
COL9A2		ITGA10	ITGB1			Cell adhesion				Collagen		Collagen/Cell adhesion	15147720; 26857815; 16988024; 21421911
COL9A2		ITGA11	ITGB1			Cell adhesion				Collagen		Collagen/Cell adhesion	15147720; 26857815; 16988024; 21421911
COL9A2		ITGA2	ITGB1			Cell adhesion				Collagen		Collagen/Cell adhesion	15147720; 26857815; 16988024; 21421911
COL9A3		ITGA1	ITGB1			Cell adhesion				Collagen		Collagen/Cell adhesion	15147720; 26857815; 16988024; 21421911
COL9A3		ITGA10	ITGB1			Cell adhesion				Collagen		Collagen/Cell adhesion	15147720; 26857815; 16988024; 21421911
COL9A3		ITGA11	ITGB1			Cell adhesion				Collagen		Collagen/Cell adhesion	15147720; 26857815; 16988024; 21421911
COL9A3		ITGA2	ITGB1			Cell adhesion				Collagen		Collagen/Cell adhesion	15147720; 26857815; 16988024; 21421911
CSF1		CSF1R			M-CSF	Cytokine	RTK					Cytokine /RTK	26095744
CSF2		CSF2RA	CSF2RB		GM-CSF=CFS2	Cytokine	type 1					Cytokine /Cytokine type 1	18692472
CSF3		CSF3R				Cytokine	type 1					Cytokine /Cytokine type 1	10537111
CTF1		LIFR	IL6ST		IL6ST=gp130	Cytokine	type 1					Cytokine / Cytokine type 1	9030543
CX3CL1		CX3CR1				Chemokine			CX3C			Chemokine	22633458
CXCL1		ACKR1				Chemokine			CXC			Chemokine	22633458; 24625696
CXCL1		CXCR1				Chemokine			CXC			Chemokine	1379593
CXCL1		CXCR2				Chemokine			CXC			Chemokine	22633458 ; 8702798;24218476
CXCL10		CCR3				Chemokine			CXC			Chemokine	22633458
CXCL10		CXCR3				Chemokine			CXC			Chemokine	12884299
CXCL11		ACKR3			CXCR7=ACKR3	Chemokine			CXC			Chemokine	22633458; 20161793 ; 24218476
CXCL11		CCR3				Chemokine			CXC			Chemokine	22633458; 15178708
CXCL11		CCR5				Chemokine			CXC			Chemokine	22633458; 15178708
CXCL11		CXCR3				Chemokine			CXC			Chemokine	12884299
CXCL12		ACKR3				Chemokine			CXC			Chemokine	22633458; 20161793 ; 24218476
CXCL12		CXCR4				Chemokine			CXC			Chemokine	22633458
CXCL13		ACKR4				Chemokine			CXC				22633458; 706668
CXCL13		CXCR3				Chemokine			CXC			Chemokine	22633458; 11554781
CXCL13		CXCR5				Chemokine			CXC			Chemokine	22633458
CXCL14		CXCR4				Chemokine						Chemokine	28360196
CXCL16		CXCR6				Chemokine			CXC			Chemokine	22633458
CXCL2		ACKR1				Chemokine			CXC			Chemokine	22633458; 30446388
CXCL2		CXCR2				Chemokine			CXC			Chemokine	8702798;22633458
CXCL3		CXCR2				Chemokine			CXC			Chemokine	8702798;22633458
CXCL5		CXCR2				Chemokine			CXC			Chemokine	22633458
CXCL6		CXCR1				Chemokine			CXC			Chemokine	22633458
CXCL6		CXCR2				Chemokine			CXC			Chemokine	22633458
CXCL8		ACKR1				Chemokine			CXC			Chemokine / interleukin	22633458
CXCL8		CXCR1				Chemokine			CXC			Chemokine / interleukin	1840701
CXCL8		CXCR2				Chemokine			CXC			Chemokine / interleukin	1891716
CXCL8		SDC2											14527339
CXCL9		CCR3				Chemokine			CXC			Chemokine	22633458
CXCL9		CXCR3				Chemokine			CXC			Chemokine	12884299
DCN		EGFR				Growth factor				EGFR family		Growth factor	9988678
DCN		ERBB4				Growth factor				EGFR family		Growth factor	10942781
DCN		KDR				Growth factor				VEGF family		Growth factor	21659473
DCN		MET				Growth factor						Growth factor	19433454
DEFB1		CCR6				Chemokine			CC			Chemokine	10521347, 12149255
DKK1		LRP4											19936252
DLK1		NOTCH1				Notch family						Notch family	16921404
DLK1		NOTCH2				Notch family						Notch family	22353464
DLK1		NOTCH3				Notch family						Notch family	22353464
DLK1		NOTCH4				Notch family						Notch family	22353464
DLL1		NOTCH1				Notch family						Notch family	21685328
DLL1		NOTCH2				Notch family						Notch family	21685328
DLL1		NOTCH3				Notch family						Notch family	21685328
DLL1		NOTCH4				Notch family						Notch family	16921404
DLL3		NOTCH1				Notch family						Notch family	16921404
DLL3		NOTCH2				Notch family						Notch family	16921404
DLL3		NOTCH3				Notch family						Notch family	16921404
DLL3		NOTCH4				Notch family						Notch family	16921404
DLL4		NOTCH1				Notch family						Notch family	15137944;19494260
DLL4		NOTCH2				Notch family						Notch family	15137944;19494260
DLL4		NOTCH3				Notch family						Notch family	15137944;19494260
DLL5		NOTCH4				Notch family						Notch family	16921404
DSC1		DSG1				Cell adhesion				adhesive junctions		Cell adhesion	27298358
DSC1		DSG2				Cell adhesion				adhesive junctions		Cell adhesion	27298358
DSC1		DSG3				Cell adhesion				adhesive junctions		Cell adhesion	27298358
DSC1		DSG4				Cell adhesion				adhesive junctions		Cell adhesion	27298358
DSC2		DSG1				Cell adhesion				adhesive junctions		Cell adhesion	27298358
DSC2		DSG2				Cell adhesion				adhesive junctions		Cell adhesion	27298358
DSC2		DSG3				Cell adhesion				adhesive junctions		Cell adhesion	27298358
DSC2		DSG4				Cell adhesion				adhesive junctions		Cell adhesion	27298358
DSC3		DSG1				Cell adhesion				adhesive junctions		Cell adhesion	27298358
DSC3		DSG2				Cell adhesion				adhesive junctions		Cell adhesion	27298358
DSC3		DSG3				Cell adhesion				adhesive junctions		Cell adhesion	27298358
DSC3		DSG4				Cell adhesion				adhesive junctions		Cell adhesion	27298358
EDA		EDA2R				Cytokine	TNF					TNF Family/Cytokine	10484778
EDA		EDAR				Cytokine	TNF					TNF Family/Cytokine	10484778
EDIL3		ITGAV	ITGB3			Cell adhesion				Integrin		Integrin /Cell adhesion	28846069
EDN1		EDNRA								Vasoconstrictor peptide		Vasoconstrictor peptide	15629009; 8440682
EDN1		EDNRB								Vasoconstrictor peptide		Vasoconstrictor peptide	15629009; 8440682
EDN2		EDNRA								Vasoconstrictor peptide		Vasoconstrictor peptide	15629009; 8440682
EDN2		EDNRB								Vasoconstrictor peptide		Vasoconstrictor peptide	15629009
EDN3		EDNRB								Vasoconstrictor peptide		Vasoconstrictor peptide	15629009; 8440682
EFEMP1		EGFR				Growth factor				EGFR family		Growth factor	19804359
EFNA1		EPHA1				Growth factor				Ephrins		Ephrins / RTK	15114347; 24003208
EFNA1		EPHA2				Growth factor				Ephrins		Ephrins / RTK	15114347; 24003208
EFNA1		EPHA3				Growth factor				Ephrins		Ephrins / RTK	15114347; 24003208
EFNA1		EPHA4				Growth factor				Ephrins		Ephrins / RTK	15114347; 24003208
EFNA1		EPHA5				Growth factor				Ephrins		Ephrins / RTK	15114347; 24003208
EFNA1		EPHA7				Growth factor				Ephrins		Ephrins / RTK	15114347; 24003208
EFNA1		EPHA8				Growth factor				Ephrins		Ephrins / RTK	15114347; 24003208
EFNA2		EPHA1				Growth factor				Ephrins		Ephrins / RTK	15114347; 24003208
EFNA2		EPHA2				Growth factor				Ephrins		Ephrins / RTK	15114347; 24003208
EFNA2		EPHA3				Growth factor				Ephrins		Ephrins / RTK	15114347; 24003208
EFNA2		EPHA4				Growth factor				Ephrins		Ephrins / RTK	15114347; 24003208
EFNA2		EPHA5				Growth factor				Ephrins		Ephrins / RTK	15114347; 24003208
EFNA2		EPHA7				Growth factor				Ephrins		Ephrins / RTK	15114347; 24003208
EFNA2		EPHA8				Growth factor				Ephrins		Ephrins / RTK	15114347; 24003208
EFNA3		EPHA1				Growth factor				Ephrins		Ephrins / RTK	15114347; 24003208
EFNA3		EPHA2				Growth factor				Ephrins		Ephrins / RTK	15114347; 24003208
EFNA3		EPHA3				Growth factor				Ephrins		Ephrins / RTK	15114347; 24003208
EFNA3		EPHA4				Growth factor				Ephrins		Ephrins / RTK	15114347; 24003208
EFNA3		EPHA5				Growth factor				Ephrins		Ephrins / RTK	15114347; 24003208
EFNA3		EPHA7				Growth factor				Ephrins		Ephrins / RTK	15114347; 24003208
EFNA3		EPHA8				Growth factor				Ephrins		Ephrins / RTK	15114347; 24003208
EFNA4		EPHA1				Growth factor				Ephrins		Ephrins / RTK	15114347; 24003208
EFNA4		EPHA2				Growth factor				Ephrins		Ephrins / RTK	15114347; 24003208
EFNA4		EPHA3				Growth factor				Ephrins		Ephrins / RTK	15114347; 24003208
EFNA4		EPHA4				Growth factor				Ephrins		Ephrins / RTK	15114347; 24003208
EFNA4		EPHA5				Growth factor				Ephrins		Ephrins / RTK	15114347; 24003208
EFNA4		EPHA7				Growth factor				Ephrins		Ephrins / RTK	15114347; 24003208
EFNA4		EPHA8				Growth factor				Ephrins		Ephrins / RTK	15114347; 24003208
EFNA5		EPHA1				Growth factor				Ephrins		Ephrins / RTK	15114347; 24003208
EFNA5		EPHA2				Growth factor				Ephrins		Ephrins / RTK	15114347; 24003208
EFNA5		EPHA3				Growth factor				Ephrins		Ephrins / RTK	15114347; 24003208
EFNA5		EPHA4				Growth factor				Ephrins		Ephrins / RTK	15114347; 24003208
EFNA5		EPHA5				Growth factor				Ephrins		Ephrins / RTK	15114347; 24003208
EFNA5		EPHA7				Growth factor				Ephrins		Ephrins / RTK	15114347; 24003208
EFNA5		EPHA8				Growth factor				Ephrins		Ephrins / RTK	15114347; 24003208
EFNA5		EPHB2				Growth factor				Ephrins		Ephrins / RTK	15114347; 24003208
EFNB1		EPHA4				Growth factor				Ephrins		Ephrins / RTK	15114347; 24003208
EFNB1		EPHB1				Growth factor				Ephrins		Ephrins / RTK	15114347; 24003208
EFNB1		EPHB2				Growth factor				Ephrins		Ephrins / RTK	15114347; 24003208
EFNB1		EPHB3				Growth factor				Ephrins		Ephrins / RTK	15114347; 24003208
EFNB1		EPHB4				Growth factor				Ephrins		Ephrins / RTK	15114347; 24003208
EFNB1		EPHB6				Growth factor				Ephrins		Ephrins / RTK	15114347; 24003208
EFNB1		ERBB2				Growth factor				EGFR family		Growth factor	22279592
EFNB2		EPHA4				Growth factor				Ephrins		Ephrins / RTK	15114347; 24003208
EFNB2		EPHB1				Growth factor				Ephrins		Ephrins / RTK	15114347; 24003208
EFNB2		EPHB2				Growth factor				Ephrins		Ephrins / RTK	15114347; 24003208
EFNB2		EPHB3				Growth factor				Ephrins		Ephrins / RTK	15114347; 24003208
EFNB2		EPHB4				Growth factor				Ephrins		Ephrins / RTK	15114347; 24003208
EFNB2		EPHB6				Growth factor				Ephrins		Ephrins / RTK	15114347; 24003208
EFNB3		EPHA4				Growth factor				Ephrins		Ephrins / RTK	15114347; 24003208
EFNB3		EPHB1				Growth factor				Ephrins		Ephrins / RTK	15114347; 24003208
EFNB3		EPHB2				Growth factor				Ephrins		Ephrins / RTK	15114347; 24003208
EFNB3		EPHB3				Growth factor				Ephrins		Ephrins / RTK	15114347; 24003208
EFNB3		EPHB4				Growth factor				Ephrins		Ephrins / RTK	15114347; 24003208
EFNB3		EPHB6				Growth factor				Ephrins		Ephrins / RTK	15114347; 24003208
EGF		EGFR				Growth factor				EGFR family		Growth factor	8639530
EGF		ERBB2	ERBB4			Growth factor				EGFR family		Growth factor	10214951
EGF		ERBB2	ERBB3			Growth factor				EGFR family		Growth factor	9312020
EGF		ERBB3				Growth factor				EGFR family		Growth factor	12093292
EPGN		EGFR				Growth factor				EGFR family		Growth factor	28988771
EPO		EPHB4				Growth factor				Ephrins		Ephrins / RTK	26481148
EPO		EPOR				Cytokine	type 1					Cytokine /Cytokine type 1	9974393; 2163696
EPO		EPOR	CSF2RB			Cytokine	type 1					Cytokine /Cytokine type 1	15456912
EREG		EGFR			EREG=epiregulin	Growth factor				EGFR family		Growth factor	9419975
EREG		ERBB4				Growth factor				EGFR family		Growth factor	9419975
F11R		ITGAL	ITGB2		F11R=JAM-1	Cell adhesion				Integrin		Integrin /Cell adhesion	11812992
F11R		JAM2											25119047
F13A1		ITGA5	ITGB1			Cell adhesion				Integrin		Integrin /Cell adhesion	10816592
F13A1		ITGA9	ITGB1			Cell adhesion				Integrin		Integrin /Cell adhesion	10816592
FAM3C		LIFR											30692635
FASLG		FAS			TNFSF6 = FasL	Cytokine	TNF					TNF Family/Cytokine	11239407
FASLG		TNFRSF6B				Cytokine	TNF					TNF Family/Cytokine	11239407
FGF1		FGFR1				Growth factor				FGF family		FGF family; Growth factor	25772309
FGF1		FGFR2				Growth factor				FGF family		FGF family; Growth factor	25772309
FGF1		FGFR3				Growth factor				FGF family		FGF family; Growth factor	25772309
FGF1		FGFR4				Growth factor				FGF family		FGF family; Growth factor	25772309
FGF1		ITGAV	ITGB3			Cell adhesion				Integrin		Cell adhesion	18441324
FGF10		FGFR1				Growth factor				FGF family		FGF family; Growth factor	25772309
FGF10		FGFR2				Growth factor				FGF family		FGF family; Growth factor	25772309
FGF16		FGFR1				Growth factor				FGF family		FGF family; Growth factor	25772309
FGF16		FGFR2				Growth factor				FGF family		FGF family; Growth factor	25772309
FGF16		FGFR3				Growth factor				FGF family		FGF family; Growth factor	25772309
FGF16		FGFR4				Growth factor				FGF family		FGF family; Growth factor	25772309
FGF17		FGFR1				Growth factor				FGF family		FGF family; Growth factor	25772309
FGF17		FGFR2				Growth factor				FGF family		FGF family; Growth factor	25772309
FGF17		FGFR3				Growth factor				FGF family		FGF family; Growth factor	25772309
FGF17		FGFR4				Growth factor				FGF family		FGF family; Growth factor	25772309
FGF18		FGFR1				Growth factor				FGF family		FGF family; Growth factor	25772309
FGF18		FGFR2				Growth factor				FGF family		FGF family; Growth factor	25772309
FGF18		FGFR3				Growth factor				FGF family		FGF family; Growth factor	25772309
FGF18		FGFR4				Growth factor				FGF family		FGF family; Growth factor	25772309
FGF19		FGFR1				Growth factor				FGF family		FGF family; Growth factor	25772309
FGF19		FGFR2				Growth factor				FGF family		FGF family; Growth factor	25772309
FGF19		FGFR3				Growth factor				FGF family		FGF family; Growth factor	25772309
FGF19		FGFR4				Growth factor				FGF family		FGF family; Growth factor	25772309
FGF2		FGFR1				Growth factor				FGF family		FGF family; Growth factor	25772309
FGF2		FGFR2				Growth factor				FGF family		FGF family; Growth factor	25772309
FGF2		FGFR3				Growth factor				FGF family		FGF family; Growth factor	25772309
FGF2		FGFR4				Growth factor				FGF family		FGF family; Growth factor	25772309
FGF2		ITGAV	ITGB3			Cell adhesion				Integrin		Cell adhesion	28302677
FGF2		SDC1											8609172; 8621465
FGF2		SDC2											8609172; 8621465
FGF2		SDC4											8609172; 8621465
FGF20		FGFR1				Growth factor				FGF family		FGF family; Growth factor	25772309
FGF20		FGFR2				Growth factor				FGF family		FGF family; Growth factor	25772309
FGF20		FGFR3				Growth factor				FGF family		FGF family; Growth factor	25772309
FGF20		FGFR4				Growth factor				FGF family		FGF family; Growth factor	25772309
FGF21		FGFR1				Growth factor				FGF family		FGF family; Growth factor	25772309
FGF21		FGFR3				Growth factor				FGF family		FGF family; Growth factor	25772309
FGF22		FGFR2				Growth factor				FGF family		FGF family; Growth factor	25772309
FGF23		FGFR1				Growth factor				FGF family		FGF family; Growth factor	25772309
FGF23		FGFR3				Growth factor				FGF family		FGF family; Growth factor	25772309
FGF23		FGFR4				Growth factor				FGF family		FGF family; Growth factor	25772309
FGF3		FGFR1				Growth factor				FGF family		FGF family; Growth factor	25772309
FGF3		FGFR2				Growth factor				FGF family		FGF family; Growth factor	25772309
FGF4		FGFR1				Growth factor				FGF family		FGF family; Growth factor	25772309
FGF4		FGFR2				Growth factor				FGF family		FGF family; Growth factor	25772309
FGF4		FGFR3				Growth factor				FGF family		FGF family; Growth factor	25772309
FGF4		FGFR4				Growth factor				FGF family		FGF family; Growth factor	25772309
FGF5		FGFR1				Growth factor				FGF family		FGF family; Growth factor	25772309
FGF5		FGFR2				Growth factor				FGF family		FGF family; Growth factor	25772309
FGF5		FGFR3				Growth factor				FGF family		FGF family; Growth factor	25772309
FGF5		FGFR4				Growth factor				FGF family		FGF family; Growth factor	25772309
FGF6		FGFR1				Growth factor				FGF family		FGF family; Growth factor	25772309
FGF6		FGFR2				Growth factor				FGF family		FGF family; Growth factor	25772309
FGF6		FGFR3				Growth factor				FGF family		FGF family; Growth factor	25772309
FGF6		FGFR4				Growth factor				FGF family		FGF family; Growth factor	25772309
FGF7		FGFR2				Growth factor				FGF family		FGF family; Growth factor	25772309
FGF8		FGFR1				Growth factor				FGF family		FGF family; Growth factor	25772309
FGF8		FGFR2				Growth factor				FGF family		FGF family; Growth factor	25772309
FGF8		FGFR3				Growth factor				FGF family		FGF family; Growth factor	25772309
FGF8		FGFR4				Growth factor				FGF family		FGF family; Growth factor	25772309
FGF9		FGFR1				Growth factor				FGF family		FGF family; Growth factor	25772309
FGF9		FGFR2				Growth factor				FGF family		FGF family; Growth factor	25772309
FGF9		FGFR3				Growth factor				FGF family		FGF family; Growth factor	25772309
FGF9		FGFR4				Growth factor				FGF family		FGF family; Growth factor	25772309
FGL1		LAG3				Checkpoint		Lag3				Checkpoint	30580966
FLT3LG		FLT3				Cytokine	RTK					Cytokine/ RTK	21389326
FN1		ITGA2B	ITGB3			Cell adhesion				Integrin		Cell adhesion	33731188
FN1		ITGA3	ITGB1			Cell adhesion				Integrin		Cell adhesion	33731188
FN1		ITGA4	ITGB1			Cell adhesion				Integrin		Cell adhesion	33731188
FN1		ITGA4	ITGB7			Cell adhesion				Integrin		Cell adhesion	33731188
FN1		ITGA5	ITGB1			Cell adhesion				Integrin		Cell adhesion	33731188
FN1		ITGA8	ITGB1			Cell adhesion				Integrin		Cell adhesion	33731188
FN1		ITGAV	ITGB1			Cell adhesion				Cell adhesion		Cell adhesion	33731188; 8314844
FN1		ITGAV	ITGB3			Cell adhesion				Cell adhesion		Cell adhesion	33731188
FN1		ITGAV	ITGB6			Cell adhesion				Cell adhesion		Cell adhesion	33731188
FSTL1		DIP2A											20054002
GAL		GALR2								Neuropeptide		Neuropeptide	9685625;9880084
GAS6		AXL											7854420
GAS6		MERTK								Gla-containing protein		Gla-containing protein	9160883
GAS6		TYRO3											25568918
GAST		CCKBR								Hormone		Hormone	8349705
GDF1		ACVR1B	ACVR2A			Cytokine	TGF					Cytokine/TGF	22710174, 27481709
GDF1		ACVR1B	ACVR2B			Cytokine	TGF					Cytokine/TGF	22710174, 27481709
GDF1		ACVR1C	ACVR2A			Cytokine	TGF					Cytokine/TGF	22710174, 27481709
GDF1		ACVR1C	ACVR2B			Cytokine	TGF					Cytokine/TGF	22710174, 27481709
GDF10		ACVR1B	ACVR2B			Cytokine	TGF					Cytokine/TGF	31416681, 17878607
GDF11		ACVR1B	ACVR2A			Cytokine	TGF					Cytokine/TGF	22710174, 27481709
GDF11		ACVR1B	ACVR2B			Cytokine	TGF					Cytokine/TGF	22710174, 27481709
GDF11		TGFBR1	ACVR2A		TGFBR1=ALK5	Cytokine	TGF					Cytokine/TGF	16845371, 12414726
GDF11		TGFBR1	ACVR2B			Cytokine	TGF					Cytokine/TGF	16845371, 12414726
GDF15		GFRAL				Cytokine						Cytokine	28846097; 28953886
GDF2		ACVRL1	ACVR2A		BMP9	Cytokine	TGF					Cytokine/TGF	22710174, 27481709
GDF2		ACVRL1	ACVR2B		BMP9	Cytokine	TGF					Cytokine/TGF	22710174, 27481709
GDF2		ACVRL1	BMPR2		BMP9	Cytokine	TGF					Cytokine/TGF	22710174, 27481709
GDF3		ACVR1B	ACVR2A			Cytokine	TGF					Cytokine/TGF	22710174, 27481709
GDF3		ACVR1B	ACVR2B			Cytokine	TGF					Cytokine/TGF	22710174, 27481709
GDF3		ACVR1C	ACVR2A			Cytokine	TGF					Cytokine/TGF	22710174, 27481709
GDF3		ACVR1C	ACVR2B			Cytokine	TGF					Cytokine/TGF	22710174, 27481709
GDF5		BMPR1A	ACVR2A		BMP14 / CDMP-1	Cytokine	TGF					Cytokine/TGF	27481709
GDF5		BMPR1A	ACVR2B			Cytokine	TGF					Cytokine/TGF	27481709
GDF5		BMPR1A	BMPR2			Cytokine	TGF					Cytokine/TGF	27481709
GDF5		BMPR1B	ACVR2A		BMP14 / CDMP-1	Cytokine	TGF					Cytokine/TGF	27481709
GDF5		BMPR1B	ACVR2B			Cytokine	TGF					Cytokine/TGF	27481709
GDF5		BMPR1B	BMPR2			Cytokine	TGF					Cytokine/TGF	27481709
GDF6		BMPR1A	ACVR2A			Cytokine	TGF					Cytokine/TGF	27481709
GDF6		BMPR1A	ACVR2B			Cytokine	TGF					Cytokine/TGF	27481709
GDF6		BMPR1A	BMPR2			Cytokine	TGF					Cytokine/TGF	27481709
GDF6		BMPR1B	ACVR2A			Cytokine	TGF					Cytokine/TGF	27481709
GDF6		BMPR1B	ACVR2B			Cytokine	TGF					Cytokine/TGF	27481709
GDF6		BMPR1B	BMPR2			Cytokine	TGF					Cytokine/TGF	27481709
GDF7		BMPR1A	ACVR2A			Cytokine	TGF					Cytokine/TGF	27481709
GDF7		BMPR1A	ACVR2B			Cytokine	TGF					Cytokine/TGF	27481709
GDF7		BMPR1A	BMPR2			Cytokine	TGF					Cytokine/TGF	27481709
GDF7		BMPR1B	ACVR2A			Cytokine	TGF					Cytokine/TGF	27481709
GDF7		BMPR1B	ACVR2B			Cytokine	TGF					Cytokine/TGF	27481709
GDF7		BMPR1B	BMPR2			Cytokine	TGF					Cytokine/TGF	27481709
GDF9		TGFBR1	BMPR2			Cytokine	TGF					Cytokine/TGF	12135884, 1468485
GDNF		GFRA1	RET			Growth factor				GDNF family		Growth factor	25242331
GDNF		GFRA2	RET			Growth factor				GDNF family		Growth factor	9182803
GH1		GHR				Cytokine	type 1					Cytokine/Cytokine type 1	2387255
GH2		GHR				Cytokine	type 1					Cytokine/Cytokine type 1	2387255
GLG1		SELE				Cell adhesion						Cell adhesion	11404363
GPI		AMFR											12527360,16563432,
GRN		SORT1											22361451, 24163244,
GRN		TNFRSF1A											21393509
GRN		TNFRSF1B											21393509,
GRP		BRS3								Peptide			11112777
GRP		GRPR								Peptide			7838118; 19463875
GRP		NMBR								Peptide			10545285
GUCA2A		GUCY2C								C-type lectin receptor			23269669
GZMB		IGF2R											11081635
HAVCR1		HAVCR1											17363299
HBEGF		EGFR				Growth factor				EGFR family		Growth factor	12725245; 12097488; 12621152
HBEGF		ERBB2				Growth factor				EGFR family		Growth factor	12621152
HBEGF		ERBB4				Growth factor				EGFR family		Growth factor	12621152
HGF		MET				Growth factor						Growth factor	15218027
HGF		SDC1											11830493
HHLA2		KIR3DL3				Checkpoint		B7				Checkpoint	33536266
HHLA2		TMIGD2			HHLA2=B7H7 ; TMIGD2=CD28H	Checkpoint		B7				Checkpoint	28679835
HLA-A		KIR3DL2				Checkpoint		KIR		KIR		Checkpoint	11955593;15580655
HLA-A		LILRB1				Antigen binding						Antigen binding	9285411; 9382880
HLA-B		KIR3DL1				Checkpoint		KIR		KIR		Checkpoint	11955593;15580655
HLA-B		LILRB1				Antigen binding						Antigen binding	9285411; 9382880
HLA-C		KIR2DL1				Checkpoint		KIR		KIR		Checkpoint	11955593;15580655
HLA-C		KIR2DL2				Checkpoint		KIR		KIR		Checkpoint	11955593;15580655
HLA-C		KIR2DL3				Checkpoint		KIR		KIR		Checkpoint	11955593;15580655
HLA-C		LILRB1				Antigen binding						Antigen binding	9285411; 9382880
HLA-DPA1		LAG3				Checkpoint		Lag3				Checkpoint	26927206; 22437870
HLA-DPA2		LAG3				Checkpoint		Lag3				Checkpoint	26927206; 22437870
HLA-DPA3		LAG3				Checkpoint		Lag3				Checkpoint	26927206; 22437870
HLA-DPB1		LAG3				Checkpoint		Lag3				Checkpoint	26927206; 22437870
HLA-DPB2		LAG3				Checkpoint		Lag3				Checkpoint	26927206; 22437870
HLA-DQA1		LAG3				Checkpoint		Lag3				Checkpoint	26927206; 22437870
HLA-DQA2		LAG3				Checkpoint		Lag3				Checkpoint	26927206; 22437870
HLA-DQB1		LAG3				Checkpoint		Lag3				Checkpoint	26927206; 22437870
HLA-DQB2		LAG3				Checkpoint		Lag3				Checkpoint	26927206; 22437870
HLA-DQB3		LAG3				Checkpoint		Lag3				Checkpoint	26927206; 22437870
HLA-DRA		LAG3				Checkpoint		Lag3				Checkpoint	26927206; 22437870
HLA-DRB1		LAG3				Checkpoint		Lag3				Checkpoint	26927206; 22437870
HLA-DRB2		LAG3				Checkpoint		Lag3				Checkpoint	26927206; 22437870
HLA-DRB3		LAG3				Checkpoint		Lag3				Checkpoint	26927206; 22437870
HLA-DRB4		LAG3				Checkpoint		Lag3				Checkpoint	26927206; 22437870
HLA-DRB5		LAG3				Checkpoint		Lag3				Checkpoint	26927206; 22437870
HLA-DRB6		LAG3				Checkpoint		Lag3				Checkpoint	26927206; 22437870
HLA-DRB7		LAG3				Checkpoint		Lag3				Checkpoint	26927206; 22437870
HLA-DRB8		LAG3				Checkpoint		Lag3				Checkpoint	26927206; 22437870
HLA-DRB9		LAG3				Checkpoint		Lag3				Checkpoint	26927206; 22437870
HLA-E		KLRD1	KLRC1		KLRC1=NKG2A ; KLRD1 = CD94	Antigen binding						Antigen binding	20567250 ; 11513152
HLA-F		LILRB1				Antigen binding						Antigen binding	9285411; 9382880
HLA-G		KIR2DL4				Checkpoint		KIR		KIR		Checkpoint	17056715; 11955593;15580655
HLA-G		LILRB1			LILRB1=ILT2	Checkpoint						Checkpoint	17056715;19841038
HLA-G		LILRB2			LILRB2=ILT4	Checkpoint						Checkpoint	17056715
HMGB1		HAVCR2				Checkpoint		TIM				Checkpoint	22842346; 27192565
HP		ITGAM	ITGB2		ITGAM=CD11b	Cell adhesion				Integrin		Integrin /Cell adhesion	8786317
HSPG2		COL13A1				Cell adhesion				Collagen		Collagen/Cell adhesion	11956183
HSPG2		ITGA2	ITGB1			Cell adhesion				Integrin		Integrin /Cell adhesion	15240572
ICAM1		ITGAL	ITGB2		ITGAL=LFA-1=CD11a ; ITGB2=CD18 ; ICAM=CD54	Cell adhesion				Integrin		Integrin /Cell adhesion	23418628;10940895
ICAM1		SPN			SPN=CD43								1683685
ICAM2		ITGAL	ITGB2			Cell adhesion				Integrin		Integrin /Cell adhesion	10427988
ICAM3		ITGAD	ITGB2			Cell adhesion				Integrin		Integrin /Cell adhesion	8777714
ICAM3		ITGAL	ITGB2			Cell adhesion				Integrin		Integrin /Cell adhesion	10427988
ICOSLG		CD28				Checkpoint		B7				Checkpoint	21530327
ICOSLG		CTLA4				Checkpoint		B7				Checkpoint	21530327
ICOSLG		ICOS			ICOSL=B7-H2	Checkpoint		B7				Checkpoint	14599850 ; 23954143
IFNA1		IFNAR1	IFNAR2			Cytokine	type 2					Cytokine/Cytokine type 2	15032600
IFNA10		IFNAR1	IFNAR2			Cytokine	type 2					Cytokine/Cytokine type 2	15032600
IFNA14		IFNAR1	IFNAR2			Cytokine	type 2					Cytokine/Cytokine type 2	15032600
IFNA16		IFNAR1	IFNAR2			Cytokine	type 2					Cytokine/Cytokine type 2	15032600
IFNA17		IFNAR1	IFNAR2			Cytokine	type 2					Cytokine/Cytokine type 2	15032600
IFNA2		IFNAR1	IFNAR2			Cytokine	type 2					Cytokine/Cytokine type 2	15032600
IFNA21		IFNAR1	IFNAR2			Cytokine	type 2					Cytokine/Cytokine type 2	15032600
IFNA4		IFNAR1	IFNAR2			Cytokine	type 2					Cytokine/Cytokine type 2	15032600
IFNA5		IFNAR1	IFNAR2			Cytokine	type 2					Cytokine/Cytokine type 2	15032600
IFNA6		IFNAR1	IFNAR2			Cytokine	type 2					Cytokine/Cytokine type 2	15032600
IFNA7		IFNAR1	IFNAR2			Cytokine	type 2					Cytokine/Cytokine type 2	15032600
IFNA8		IFNAR1	IFNAR2			Cytokine	type 2					Cytokine/Cytokine type 2	15032600
IFNB1		IFNAR1	IFNAR2			Cytokine	type 2					Cytokine/Cytokine type 2	15032600
IFNE		IFNAR1	IFNAR2			Cytokine	type 2					Cytokine/Cytokine type 2	23449591
IFNG		IFNGR1	IFNGR2			Cytokine	type 2					Cytokine/Cytokine type 2	15032600
IFNK		IFNAR1	IFNAR2			Cytokine	type 2					Cytokine/Cytokine type 2	11514542
IFNL1		IL10RB	IFNLR1		IFNL1=IL29	Cytokine	type 2					interleukin /Cytokine/Cytokine type 2	12469119
IFNL2		IL10RB	IFNLR1		IFNL2=IL28A	Cytokine	type 2					interleukin /Cytokine/Cytokine type 2	12469119
IFNL3		IL10RB	IFNLR1		IFNL3=IL28B	Cytokine	type 2					interleukin /Cytokine/Cytokine type 2	12469119
IFNW1		IFNAR1	IFNAR2			Cytokine	type 2					Cytokine/Cytokine type 2	15032600
IGF1		IGF1R				Growth factor				Insulin family		Growth factor	2877871; 1852007
IGF2		IGF1R				Growth factor				Insulin family		Growth factor	9972281
IGF2		IGF2R				Growth factor				Insulin family		Growth factor	2964083;7797478
IGHG1	IGLC1	FCGR2B				Innate immune						Innate immune
IGHG1	IGLC1	FCGR3B				Innate immune						Innate immune	10917521
IHH		PTCH1											29274272
IHH		PTCH2											29274272
IL10		IL10RA	IL10RB			Cytokine	type 2					interleukin /Cytokine/Cytokine type 2	10347215; 15032600
IL11		IL11RA	IL6ST			Cytokine	type 1					Cytokine / Cytokine type 1	9143707
IL12A	IL12B	IL12RB1	IL12RB2			Cytokine	type 1					interleukin/Cytokine/Cytokine type 1	9143707
IL12A	EBI3	IL12RB2	IL6ST		IL35 = IL12A + EBI3	Cytokine	type 1					interleukin / Cytokine/Cytokine type 1	22306691; 25919641
IL13		IL13RA1	IL4R			Cytokine	type 1					interleukin/Cytokine/Cytokine type 1	9013879
IL13		IL13RA2				Cytokine	type 1					interleukin/Cytokine/Cytokine type 1	8663118
IL15		IL15RA	IL2RB	IL2RG		Cytokine	type 1					interleukin/Cytokine/Cytokine type 1	8026467; 15546386
IL16		CD4				Cytokine						Cytokine/Interleukin	10438516 ; 7615501
IL16		CD9				Cytokine						Cytokine/Interleukin	29884309 ; 16144798
IL17A		IL17RA	IL17RC			Cytokine	IL17					interleukin/Cytokine / IL17	24011563
IL17B		IL17RB				Cytokine	IL17					interleukin/Cytokine / IL17	24011563
IL17C		IL17RA	IL17RE			Cytokine	IL17					interleukin/Cytokine / IL17	24011563
IL17F		IL17RA	IL17RC			Cytokine	IL17					interleukin/Cytokine / IL17	24011563
IL18		IL18R1	IL18RAP			Cytokine	IL1.					interleukin /Cytokine/ IL1.	20959797; 24332029
IL19		IL20RA	IL20RB			Cytokine	type 2					interleukin /Cytokine/Cytokine type 2	15032600
IL1A		IL1R1	IL1RAP			Cytokine	IL1.					interleukin /Cytokine/ IL1.	20959797; 24332029
IL1A		IL1R2	IL1RAP			Cytokine	IL1.					interleukin /Cytokine/ IL1.	20959797; 24332029
IL1B		IL1R1	IL1RAP			Cytokine	IL1.					interleukin /Cytokine/ IL1.	20959797; 24332029
IL1B		IL1R2	IL1RAP			Cytokine	IL1.					interleukin /Cytokine/ IL1.	20959797; 24332029
IL1F10		IL1RAPL1			IL1F10 = IL38, IL1RAPL1=TIGIRR-2	Cytokine	IL1.					IL1./ interleukin/Cytokine	22315422 , 31387327
IL1F10		IL1RAPL2			TIGIRR1	Cytokine	IL1.					IL1./ interleukin/Cytokine	22315422 , 31387327
IL1F10		IL1RL2				Cytokine	IL1.					IL1./ interleukin/Cytokine	22315422 , 31387327
IL1F10		SIGIRR			TIR8	Cytokine	IL1.					IL1./ interleukin/Cytokine	22315422 , 31387327
IL1RN		IL1R1				Cytokine	IL1.					interleukin /Cytokine/ IL1.	20959797; 24332029
IL1RN		IL1R2				Cytokine	IL1.					interleukin /Cytokine/ IL1.	20959797; 24332029
IL2		IL2RA	IL2RB	IL2RG		Cytokine	type 1					interleukin /Cytokine / Cytokine type 1	15546386
IL20		IL20RA	IL20RB			Cytokine	type 2					interleukin /Cytokine/Cytokine type 2	15032600
IL20		IL22RA1	IL20RB			Cytokine	type 2					interleukin /Cytokine/Cytokine type 2	15032600
IL21		IL21R	IL2RG			Cytokine	type 1					interleukin/Cytokine/Cytokine type 1	11016959
IL22		IL22RA1	IL20RB			Cytokine	type 2					interleukin /Cytokine/Cytokine type 2	11035029
IL22		IL22RA2				Cytokine	type 2					interleukin /Cytokine/Cytokine type 2	15032600
IL23A	IL12B	IL23R	IL12RB1			Cytokine	type 1					interleukin/Cytokine/Cytokine type 1	12023369
IL24		IL20RA	IL20RB			Cytokine	type 2					interleukin /Cytokine/Cytokine type 2	15032600
IL24		IL22RA1	IL20RB			Cytokine	type 2					interleukin /Cytokine/Cytokine type 2	15032600
IL25		IL17RB			IL17E = IL25	Cytokine	IL17					interleukin/Cytokine / IL17	24011563
IL26		IL20RA	IL10RB			Cytokine	type 2					Cytokine/Cytokine type 2 / interleukin	14764663
IL27	EBI3	IL27RA	IL6ST		IL30=IL27p28 ; IL27=IL27+EBI3	Cytokine	type 1					interleukin / Cytokine/Cytokine type 1	14764690 ; 9143707
IL27	IL12A	IL27RA	IL12RB2		IL12A=p35	Cytokine	type 1					Cytokine/Cytokine type 1	24743305
IL3		IL3RA	CSF2RB			Cytokine	type 1					interleukin/Cytokine / Cytokine type 1	1833064
IL31		IL31RA	OSMR			Cytokine	type 1					Cytokine / Cytokine type 1	18926762
IL32		ITGB3				Cell adhesion				Integrin		Integrin /Cell adhesion	30391782
IL33		IL1RL1	IL1RAP			Cytokine	IL1.					IL1./ interleukin/Cytokine	20959797; 24332029
IL34		CSF1R				Cytokine	RTK					Cytokine / RTK	26095744
IL34	CSF1	CSF1R				Cytokine	RTK					Cytokine / RTK	26095744
IL36A		IL1RL2	IL1RAP			Cytokine	IL1.					IL1./ interleukin/Cytokine	20959797; 24332029, 25673295
IL36B		IL1RL2	IL1RAP			Cytokine	IL1.					IL1./ interleukin/Cytokine	20959797; 24332029, 25673295
IL36G		IL1RL2	IL1RAP			Cytokine	IL1.					IL1./ interleukin/Cytokine	20959797; 24332029, 25673295
IL36RN		IL1RL2			IL1RL2=IL36R	Cytokine	IL1.					IL1./ interleukin/Cytokine	20959797; 24332029
IL37		IL18R1	SIGIRR			Cytokine	IL1.					IL1./ interleukin/Cytokine	20959797; 24332029, 25729923
IL4		IL4R	IL2RG			Cytokine	type 1					interleukin /Cytokine / Cytokine type 1	7795521 ;15546386
IL5		IL5RA	CSF2RB			Cytokine	type 1					interleukin/Cytokine/Cytokine type 1	1833065
IL6		IL6R	IL6ST			Cytokine	type 1					Cytokine/ Checkpoint / interleukin / Cytokine type 1	9143707
IL7		IL7R	IL2RG			Cytokine	type 1					interleukin/Cytokine/Cytokine type 1	15546386
IL9		IL9R	IL2RG			Cytokine	type 1					interleukin / Cytokine/Cytokine type 1	15546386
INHBA		ACVR1B	ACVR2A			Cytokine	TGF					Cytokine/TGF	8622651; 8721982
INHBA		ACVR1B	ACVR2B			Cytokine	TGF					Cytokine/TGF	8622651; 8721982
INHBA	INHBB	ACVR1B	ACVR2A			Cytokine	TGF					Cytokine/TGF	8622651; 8721982
INHBA	INHBB	ACVR1B	ACVR2B			Cytokine	TGF					Cytokine/TGF	8622651; 8721982
INHBA	INHBB	ACVR1C	ACVR2A			Cytokine	TGF					Cytokine/TGF	8622651; 8721982
INHBA	INHBB	ACVR1C	ACVR2B			Cytokine	TGF					Cytokine/TGF	8622651; 8721982
INHBB		ACVR1B	ACVR2A			Cytokine	TGF					Cytokine/TGF	8622651; 8721982
INHBB		ACVR1B	ACVR2B			Cytokine	TGF					Cytokine/TGF	8622651; 8721982
INHBB		ACVR1C	ACVR2A			Cytokine	TGF					Cytokine/TGF	8622651; 8721982
INHBB		ACVR1C	ACVR2B			Cytokine	TGF					Cytokine/TGF	8622651; 8721982
INS		IGF1R				Growth factor				Insulin family		Growth factor	1851182
INS		INSR				Growth factor				Insulin family		Growth factor	24633815
JAG1		NOTCH1			JAG1=CD339	Notch family						Notch family	15137944;18292500;16921404
JAG1		NOTCH2				Notch family						Notch family	16921404
JAG1		NOTCH3				Notch family						Notch family	16921404
JAG1		NOTCH4				Notch family						Notch family	16921404
JAG2		NOTCH1			JAG2=SER2	Notch family						Notch family	22503540;21352254;16921404
JAG2		NOTCH2				Notch family						Notch family	16921404
JAG2		NOTCH3				Notch family				EGFR family		Notch family	16921404
JAG2		NOTCH4				Notch family						Notch family	16921404
JAML		CXADR											15800062
KISS1		KISS1R											12944565
KITLG		KIT			KITLG= SCF = stem cell factor	Cytokine	RTK					Cytokine / RTK	17662946
KMT2E		NCR2											23958951
L1CAM		ERBB3				Growth factor				EGFR family		Growth factor	22815787
L1CAM		ERBB4				Growth factor				EGFR family		Growth factor	22815787
LAMA5		BCAM				Cell adhesion							12244066, 11133776,
LCN1		LMBR1L											11287427
LEP		LEPR				Cytokine	type 1					Cytokine / Cytokine type 1	9463481
LGALS1		CD69			CD69=CLEC2C					Galectin		Galectin	21427408
LGALS1		LGALS1								Galectin		Galectin	20696842;21427408
LGALS1		PTPRC											10369126
LGALS3		LAG3				Checkpoint		Lag3				Checkpoint	25691328
LGALS9		HAVCR2			HAVCR2= Tim-3=TIM3	Checkpoint		TIM				Checkpoint	16286920 ; 27192565
LIF		LIFR	IL6ST			Cytokine	type 1					Cytokine / Cytokine type 1	9143707
LTA		TNFRSF14			TNFRSF14 = HVEM	Cytokine	TNF					TNF Family/Cytokine	7995952
LTA		TNFRSF1A				Cytokine	TNF					TNF Family/Cytokine	7995952
LTA		TNFRSF1B				Cytokine	TNF					TNF Family/Cytokine	7995952
LTB	LTA	LTBR			TNFSF3=LTB / TNFRSF3 = LTBR	Cytokine	TNF					TNF Family/Cytokine	11239407
LY9		LY9			LY9=SLAMF3					SLAM		SLAM	16365421
MADCAM1		ITGA4	ITGB7			Cell adhesion				Integrin		Integrin /Cell adhesion	20118278
MCAM		MCAM											17982057
MDK		ALK											12122009
MDK		LRP1											10772929
MDK		SDC4											8621465
MELTF		PLG											15936756
MICA		KLRK1			KLRK1=NKG2D								11955595
MICB		KLRK1			KLRK1=NKG2D								11955595
MIF		CD74											12782713
MIF		CXCR2				Cytokine						Cytokine	17435771
MIF		CXCR4				Cytokine						Cytokine	17435771
MIF		EGFR										Growth factor	26280537
MMP2		ITGAV	ITGB3							Integrin			20027628
MRC1		PTPRC											27601670
MST1		MST1R				Growth factor						Growth factor	8062829;9045873
MSTN		ACVR1B	ACVR2B			Cytokine	TGF					Cytokine/TGF	29409020
MSTN		TGFBR1	ACVR2B		MSTN = myostatin = GDF8	Cytokine	TGF					Cytokine/TGF	29409020
NCAM1		FGFR1				Growth factor				FGF family			18593816
NCR3LG1		NCR3			NCR3LG1=B7-H6 ; NCR3=NKp30	Checkpoint		B7				Checkpoint	23954143
NECTIN1		CD96				Checkpoint		Nectin				Checkpoint	26927206
NECTIN2		CD226			CD226=DNAM-1	Checkpoint		Nectin				Checkpoint	27192565
NECTIN2		CD96			NECTIN2=PVRL2	Checkpoint		Nectin				Checkpoint	27192565
NECTIN2		PVRIG			PVRIG=CD112R	Checkpoint		Nectin				Checkpoint	26755705
NECTIN2		TIGIT				Checkpoint		Nectin				Checkpoint	27192565
NECTIN3		TIGIT				Checkpoint		Nectin				Checkpoint	26927206
NGF		SORCS3											15710408
NID1		ITGAV	ITGB3			Cell adhesion				Integrin		Integrin /Cell adhesion	9686320
NLGN1		NRXN1											22750515
NMB		BRS3								Peptide			8383682
NMB		GRPR								Peptide			1655761
NMB		NMBR								Peptide			1655761
NODAL		ACVR1B	ACVR2A			Cytokine	TGF					Cytokine/TGF	17878607
NODAL		ACVR1B	ACVR2B			Cytokine	TGF					Cytokine/TGF	17878607
NODAL		ACVR1C	ACVR2A			Cytokine	TGF					Cytokine/TGF	17878607
NODAL		ACVR1C	ACVR2B			Cytokine	TGF					Cytokine/TGF	17878607
NRG1		ERBB3				Growth factor				Neuregulin		Growth factor	10214951
NRG1		ERBB3	ERBB2		NRG1=HRG	Growth factor				Neuregulin		Growth factor	10214951; 7514177
NRG1		ERBB4				Growth factor				Neuregulin		Growth factor	10537356; 10214951
NRG1		ERBB4	ERBB2			Growth factor				Neuregulin		Growth factor	10214951
NRG2		ERBB3				Growth factor				Neuregulin		Growth factor	9168115
NRG2		ERBB4				Growth factor				Neuregulin		Growth factor	9168115
NRG2		ERBB4	ERBB2			Growth factor				Neuregulin		Growth factor	10214951
NRG3		ERBB4	ERBB2			Growth factor				Neuregulin		Growth factor	10214951
NRG3		ERBB4				Growth factor				Neuregulin		Growth factor	9275162
NRG4		ERBB4				Growth factor				Neuregulin		Growth factor	10348342
NRTN		GFRA1	RET							GDNF family			9182803; 9192684
NRTN		GFRA2	RET							GDNF family			9182803 ; 9192684
OSM		OSMR	IL6ST			Cytokine	type 1					Cytokine / Cytokine type 1	9143707
OSTN		NPR3										Growth factor	19244276;17951249
OXT		AVPR1A											30737392
OXT		AVPR1B											30737392
OXT		AVPR2											30737392
OXT		OXTR											30737392
PDCD1LG2		PDCD1				Checkpoint		B7				Checkpoint	23954143
PDGFA		PDGFRA				Cytokine	RTK					RTK/Cytokine	15207811;9739761
PDGFB		PDGFRA				Cytokine	RTK					RTK/Cytokine	15207811;9739761
PDGFB		PDGFRB				Cytokine	RTK					RTK/Cytokine	15207811;9739761
PDGFC		PDGFRA				Cytokine	RTK					RTK/Cytokine	15207811;9739761
PDGFD		PDGFRB											11331881
PECAM1		CD177				Cell adhesion							17580308,
PECAM1		CD38				Cell adhesion							9551996, 26407101,
PF4		CXCR3			CXCL4=PF4	Chemokine			CXC			Chemokine	12782716; 21655676
PF4V1		CXCR3				Chemokine			CXC			Chemokine	22633458
PGF		FLT1	KDR			Growth factor				VEGF family		Growth factor	22828632 ; 8806634
PGF		FLT1			PGF = PIGF	Growth factor				VEGF family		Growth factor	19029957
PGF		NRP1				Growth factor						Growth factor	9712843
PGF		NRP2				Growth factor						Growth factor	12613545
PLAU		PLAUR											11501527
PLG		ITGA9	ITGB1			Cell adhesion				Integrin		Integrin /Cell adhesion	15247268
PLG		PLGRKT											25568918
PLTP		ABCA1											14559902
PPBP		ACKR1				Chemokine			CXC			Chemokine	22633458
PPBP		CXCR1			PPBP=CXCL7	Chemokine			CXC			Chemokine	22633458; 24335961
PPBP		CXCR2			PPBP=CXCL7	Chemokine			CXC			Chemokine	22633458; 24335961
PRL		PRLR				Cytokine	type 1					Cytokine/Cytokine type 1	18467331
PROS1		AXL											29531161
PROS1		MERTK											25568918
PROS1		TYRO3											25568918
PSAP		GPR37											23690594
PSAP		GPR37L1											23690594
PSPN		GFRA4	RET							GDNF family			9491986
PTH		PTH1R								Hormone			12947048
PTH		PTH2R								Hormone			7797535
PTHLH		PTH1R											15361064
PTHLH		PTH2R											8702701
PTN		ALK											11278720
PTN		PTPRZ1											8702927
PTPRC		CD22											7537381
PTPRK		PTPRK											8264577
PTPRM		PTPRM											8394372
PVR		CD226			PVR=CD155 ; CD226=DNAM-1	Checkpoint		Nectin				Checkpoint	15034010
PVR		CD96			PVR=CD155	Checkpoint		Nectin				Checkpoint	9626554
PVR		TIGIT			PVR=CD155	Checkpoint		Nectin				Checkpoint	27192565
RARRES2		CCRL2				Chemokine			CC			Chemokine	14675762
RARRES2		CMKLR1											18794339
RARRES2		GPR1											18165312
RPS19		C5AR1				Innate immune				Complement		Complement	11107061,11733378,
RSPO3		SDC4											21397842
RSPO4		LGR4	LRP5										24639526
RSPO4		LGR4	LRP6										24639526
RSPO4		LGR5	LRP5										21727895
RSPO4		LGR5	LRP6										21727895
S100A8		TLR4				Innate immune				TLR		Innate immune	17767165
S100A9		TLR4				Innate immune				TLR		Innate immune	17767165,
SAA1		CD36											20075072
SAA1		FPR2											26130702 ; 9892621
SCD2		PTPRJ											21813734
SEMA3A		NRP1	PLXNA1							Semaphorin		Semaphorin	22723296
SEMA3A		NRP1	PLXNA2							Semaphorin		Semaphorin	23104057
SEMA3A		NRP1	PLXNA3							Semaphorin		Semaphorin	20026901
SEMA3A		NRP1	PLXNA4							Semaphorin		Semaphorin	20026901
SEMA3A		NRP1								Semaphorin		Semaphorin	29067024
SEMA3C		NRP2								Semaphorin		Semaphorin	29067024
SEMA3F		NRP2								Semaphorin		Semaphorin	29067024 ; 25068647
SEMA4A		NRP1								Semaphorin		Semaphorin	23913274
SEMA4A		PLXNB1								Semaphorin		Semaphorin	29981480
SEMA4A		PLXNB2								Semaphorin		Semaphorin	29981480
SEMA4A		PLXNB3								Semaphorin		Semaphorin	11245885
SEMA4A		PLXND1								Semaphorin		Semaphorin	11245885
SEMA4B		DCBLD2								Semaphorin		Semaphorin	17213806
SEMA4C		PLXNB2								Semaphorin		Semaphorin	11245885
SEMA4D		CD72								Semaphorin		Semaphorin	29971044
SEMA4D		PLXNB1	ERBB2							Semaphorin		Semaphorin	15210733
SEMA4D		PLXNB1	MET							Semaphorin		Semaphorin	12198496
SEMA4D		PLXNB1								Semaphorin		Semaphorin	11245885
SEMA4D		PLXNB2								Semaphorin		Semaphorin	11245885
SEMA5A		PLXNB3								Semaphorin		Semaphorin	15218527
SEMA5A		PLXNB3	MET							Semaphorin		Semaphorin	15218527
SEMA6A		PLXNA4								Semaphorin		Semaphorin	20606624
SEMA7A		ITGA1	ITGB1							Semaphorin		Semaphorin	17671519
SEMA7A		PLXNC1								Semaphorin		Semaphorin	17671519;10520995
SERPINE1		LRP1				Cell adhesion							15001579
SERPING1		SELE				Cell adhesion						Cell adhesion	14568956
SERPING1		SELP				Cell adhesion						Cell adhesion	14568956,
SERTAD1		AR								Hormone		Hormone	30230528
SFTPD		SIRPA											22511785
SHH		PTCH1								? (brain)			27647915
SIGLEC9		MUC1											27595232 ; 24045940
SLAMF1		SLAMF1			SLAMF1=CD150					SLAM		SLAM	15539155
SLAMF6		SLAMF6			SLAMF6=NTBA					SLAM		SLAM	15879084
SLIT1		ROBO1								? (brain)			21600986
SLIT1		ROBO2								?			21600986
SLPI		PLSCR1											19333378
SLPI		PLSCR4											19333378
SOST		LRP4											19936252
SPINK1		EGFR				Growth factor				EGFR family		Growth factor	21368222; 33916984
SPON2		ITGA4	ITGB1			Cell adhesion				Integrin		Integrin /Cell adhesion	29440144
SPON2		ITGA5	ITGB1			Cell adhesion				Integrin		Integrin /Cell adhesion	29440144
SPP1		CD44			SPP1=Osteopontin								8560266
SPP1		ITGA4	ITGB1			Cell adhesion				Integrin		Integrin /Cell adhesion	9547293
SPP1		ITGA5	ITGB1			Cell adhesion				Integrin		Integrin /Cell adhesion	10673366
SPP1		ITGA8	ITGB1			Cell adhesion				Integrin		Integrin /Cell adhesion	9614184
SPP1		ITGA9	ITGB1			Cell adhesion				Integrin		Integrin /Cell adhesion	8910476
SPP1		ITGAV	ITGB3			Cell adhesion				Integrin		Integrin /Cell adhesion	7532190
SPP1		ITGAV	ITGB1			Cell adhesion				Integrin		Integrin /Cell adhesion	10673366
SPP1		ITGAV	ITGB5			Cell adhesion				Integrin		Integrin /Cell adhesion	10673366
SPX		GALR2											30305242, 24517231,
SPX		GALR3											30305242, 24517231,
TFPI		SDC4											8621465
TGFA		EGFR				Growth factor				EGFR family		Growth factor	27635238
TGFA		ERBB2				Growth factor				EGFR family		Growth factor	10918572
TGFA		ERBB4				Growth factor				EGFR family		Growth factor	10918572
TGFB1		SCD2				Cytokine	TGF					Cytokine/ TGF	14976204
TGFB1		TGFBR1	TGFBR2			Cytokine	TGF					Checkpoint/Cytokine/TGF	7693660; 1333888; 8242743
TGFB1		TGFBR1	ACVR1			Cytokine	TGF					Checkpoint/Cytokine/TGF	29376829
TGFB2		TGFBR1	TGFBR2			Cytokine	TGF					Checkpoint/Cytokine/TGF	7693660
TGFB2		TGFBR1	ACVR1			Cytokine	TGF					Checkpoint/Cytokine/TGF	29376829
TGFB3		TGFBR1	TGFBR2			Cytokine	TGF					Checkpoint/Cytokine/TGF	7693660
TGFB3		TGFBR1	ACVR1			Cytokine	TGF					Checkpoint/Cytokine/TGF	29376829
TGM2		ADGRG1											16757564
THBS1		SDC4											17879962
THPO		MPL				Cytokine	type 1					Cytokine / Cytokine type 1	11784712
TIMP1		CD63	ITGB1			Cell adhesion				Integrin		Integrin /Cell adhesion	16917503
TIMP2		ITGA3	ITGB1			Cell adhesion				Integrin		Integrin /Cell adhesion	12887919
TIMP3		AGTR2											18344519
TIMP3		KDR				Growth factor				VEGF family		Growth factor	12652295
TNF		TNFRSF1A				Cytokine	TNF					TNF Family/Cytokine	11239407
TNF		TNFRSF1B				Cytokine	TNF					TNF Family/Cytokine	11239407
TNFSF10		TNFRSF10A			TNFSF10=TRAIL; TNFRSF10A=DR4	Cytokine	TNF					TNF Family/Cytokine	11239407
TNFSF10		TNFRSF10B			TNFRSF10B=DR5	Cytokine	TNF					TNF Family/Cytokine	11239407
TNFSF10		TNFRSF10C				Cytokine	TNF					TNF Family/Cytokine	11239407
TNFSF10		TNFRSF10D				Cytokine	TNF					TNF Family/Cytokine	11239407
TNFSF10		TNFRSF11B				Cytokine	TNF					TNF Family/Cytokine	11239407
TNFSF11		TNFRSF11A			TNFRSF11A=RANK ; TNFSF11=RANKL	Cytokine	TNF					TNF Family/Cytokine	11239407
TNFSF11		TNFRSF11B			TNFRSF11B=OPG	Cytokine	TNF					TNF Family/Cytokine	11239407
TNFSF12		TNFRSF12A			TNFSF12 = TWEAK	Cytokine	TNF					TNF Family/Cytokine	11239407
TNFSF13		TNFRSF13B			TNFRSF13B = TACI /TNFSF13 =APRIL	Cytokine	TNF					TNF Family/Cytokine	11239407
TNFSF13		TNFRSF17			TNFRSF17 = BCMA	Cytokine	TNF					TNF Family/Cytokine	11239407
TNFSF13B		TNFRSF13B			TNFSF13B = BAFF	Cytokine	TNF					TNF Family/Cytokine	11239407
TNFSF13B		TNFRSF13C			TNFSF13C= BAFFR	Cytokine	TNF					TNF Family/Cytokine	11239407
TNFSF13B		TNFRSF17				Cytokine	TNF					TNF Family/Cytokine	11239407
TNFSF14		LTBR				Cytokine	TNF					TNF Family/Cytokine	11239407
TNFSF14		TNFRSF14			TNFSF14=LIGHT ; TNFRSF14=HVEM	Cytokine	TNF					TNF Family/Cytokine	11239407
TNFSF14		TNFRSF6B			TNFRSF6B=DCR3	Cytokine	TNF					TNF Family/Cytokine	11239407
TNFSF15		TNFRSF25				Cytokine	TNF					TNF Family/Cytokine	11239407
TNFSF15		TNFRSF6B			VEGI=TNFSF15	Cytokine	TNF					TNF Family/Cytokine	11239407
TNFSF18		TNFRSF18			TNFRSF18 = GITR	Checkpoint	TNF	TNF				TNF Family/Cytokine/Checkpoint	11239407
TNFSF4		TNFRSF4			TNFSF4 = OX40L	Checkpoint	TNF	TNF				TNF Family/Cytokine/Checkpoint	11239407
TNFSF8		TNFRSF8			CD30L/CD30	Cytokine	TNF					TNF Family/Cytokine	11239407
TNFSF9		TNFRSF9			TNFSF9 = 4-1BBL=CD137L ; TNFRSF9=CD137	Checkpoint	TNF	TNF				TNF Family/Cytokine/Checkpoint	11239407
TSLP		IL7R	CRLF2			Cytokine	type 1					Cytokine/Cytokine type 1	11418668
TXLNA		STX1A				Cytokine						Cytokine	12558796
TXLNA		STX3			TXLNA=IL14	Cytokine						Cytokine	12558796
TXLNA		STX4				Cytokine						Cytokine	12558796
VCAM1		ITGA4	ITGB1		ITGB1=CD29 ; ITGA2=CD49D ; complex= VLA4	Cell adhesion				Integrin		Integrin /Cell adhesion	15263094
VCAM1		ITGA4	ITGB7			Cell adhesion				Integrin		Integrin /Cell adhesion	20118278
VCAM1		ITGA9	ITGB1		ITGB1=CD29 ;	Cell adhesion				Integrin		Integrin /Cell adhesion	10209034
VCAM1		ITGAD	ITGB2			Cell adhesion				Integrin		Integrin /Cell adhesion	16943205
VCAM1		ITGAM	ITGB2			Cell adhesion				Integrin		Integrin /Cell adhesion	6943205
VCAN		CD44				Cell adhesion						Cell adhesion	10950950
VEGFA		FLT1	KDR			Growth factor				VEGF family		Growth factor	8806634 ; 11181169 ; 22828632
VEGFA		FLT1			FLT1=VEGFR1	Growth factor				VEGF family		Growth factor	26285753
VEGFA		KDR			KDR=FLK1=VEGFR2	Growth factor				VEGF family		Growth factor	11181169 ; 1417831
VEGFA		NRP1				Growth factor						Growth factor	11181169 ; 21653826
VEGFA		NRP2				Growth factor						Growth factor	11181169
VEGFB		FLT1	KDR			Growth factor				VEGF family		Growth factor	22828632 ; 8806634
VEGFB		FLT1				Growth factor				VEGF family		Growth factor	11181169 ; 26285753
VEGFB		NRP1				Growth factor						Growth factor	11181169
VEGFC		FLT4			FLT4=VEGFR3	Growth factor				VEGF family		Growth factor	16336962 ; 11532940
VEGFC		KDR			KRD=VEGFR2 ; VEGFD=FIGF	Growth factor				VEGF family		Growth factor	11181169
VEGFC		NRP2				Growth factor						Growth factor	16621967
VEGFD		FLT4				Growth factor				VEGF family		Growth factor	16336962 ; 11532940
VEGFD		KDR			KRD=VEGFR2 ; VEGFD=FIGF	Growth factor				VEGF family		Growth factor	16835467
VTN		ITGAV	ITGB5			Cell adhesion				Integrin		Integrin /Cell adhesion	7685013
VTN		SDC4											14681059
VWF		TNFRSF11B											15799029
WNT2B		FZD4								Wnt family		Wnt family	24032637
WNT5A		FZD5								Wnt family		Wnt family	11029007
WNT5B		FZD1	LRP5							Wnt family		Wnt family	11029007
WNT5B		FZD1	LRP6							Wnt family		Wnt family	11029007
WNT5B		FZD10	LRP5							Wnt family		Wnt family	11029007
WNT5B		FZD10	LRP6							Wnt family		Wnt family	11029007
WNT5B		FZD2	LRP5							Wnt family		Wnt family	11029007
WNT5B		FZD2	LRP6							Wnt family		Wnt family	11029007
WNT5B		FZD3	LRP5							Wnt family		Wnt family	11029007
WNT5B		FZD3	LRP6							Wnt family		Wnt family	11029007
WNT5B		FZD5	LRP5							Wnt family		Wnt family	11029007
WNT5B		FZD5	LRP6							Wnt family		Wnt family	11029007
WNT5B		FZD6	LRP5							Wnt family		Wnt family	11029007
WNT5B		FZD6	LRP6							Wnt family		Wnt family	11029007
WNT5B		FZD7	LRP5							Wnt family		Wnt family	11029007
WNT5B		FZD7	LRP6							Wnt family		Wnt family	11029007
WNT5B		FZD8	LRP5							Wnt family		Wnt family	11029007
WNT5B		FZD8	LRP6							Wnt family		Wnt family	11029007
WNT5B		FZD9	LRP5							Wnt family		Wnt family	11029007
WNT5B		FZD9	LRP6							Wnt family		Wnt family	11029007
XCL1		XCR1				Chemokine			C			Chemokine	22633458
XCL2		XCR1				Chemokine			C			Chemokine	22633458
