# Supplementary material for: Large-scale analysis of cell-cell communication reveals angiogenin-dependent tumor progression in clear cell renal cell carcinoma
Source: iScience. 2023 Oct 31;26(12):108367. doi: 10.1016/j.isci.2023.108367 (PMC10663819; doi:10.1016/j.isci.2023.108367)
Supplement: Table S4. Differential expression analysis between ccRCC1 and ccRCC2 cells in original scRNAseq data, related to Figure 2 and STAR Methods [file mmc5.xlsx]

## Sheet: Feuil1
	p_val	avg_log2FC	pct.1	pct.2	p_val_adj	cluster	gene	Cancer cell identity
TPT1	5.90885771322785e-53	0.994032061710045	0.997	0.977	1.66275256050232e-48	0	TPT1	ccRCC1
FTL	8.49428385999859e-53	1.15093887135624	0.993	0.987	2.3902914782036e-48	0	FTL	ccRCC1
RPL3	1.95037874287432e-50	0.983942388833252	0.996	0.945	5.48836578244833e-46	0	RPL3	ccRCC1
RPS23	3.09379048700232e-46	0.873761946950911	0.994	0.971	8.70592643042452e-42	0	RPS23	ccRCC1
RPL26	7.81443562551593e-45	0.854989590198599	0.987	0.974	2.19898218502018e-40	0	RPL26	ccRCC1
EEF1A1	1.72035711985353e-41	0.789509257467166	0.999	0.987	4.84108493526784e-37	0	EEF1A1	ccRCC1
RPS12	5.67802256828254e-40	0.884128452439177	0.97	0.961	1.59779555071471e-35	0	RPS12	ccRCC1
RPLP1	1.38143527359042e-39	0.710268275201916	0.997	0.987	3.88735885988345e-35	0	RPLP1	ccRCC1
RPL21	1.86845915601573e-37	0.871136662854149	0.98	0.916	5.25784406502828e-33	0	RPL21	ccRCC1
RPS18	2.82543330505237e-37	0.752854089778416	0.994	0.971	7.95076932041736e-33	0	RPS18	ccRCC1
RPL13	8.86960635408822e-37	0.743526256640665	0.994	0.981	2.49590722804042e-32	0	RPL13	ccRCC1
RPL34	9.54088054145662e-36	0.764581449223315	0.993	0.987	2.68480378436589e-31	0	RPL34	ccRCC1
RPS14	4.84160530581458e-35	0.746273776663998	0.993	0.981	1.36242773305622e-30	0	RPS14	ccRCC1
RPS29	1.45203490889889e-34	0.820910047898944	0.98	0.926	4.08602623364149e-30	0	RPS29	ccRCC1
RPS28	3.11123980433159e-34	0.721034825623402	0.99	0.984	8.75502880938909e-30	0	RPS28	ccRCC1
RPS27A	3.89671211532962e-34	0.732026162085452	0.987	0.981	1.09653478925376e-29	0	RPS27A	ccRCC1
RPL37	6.02058796803707e-34	0.729830259083119	0.989	0.971	1.69419345420563e-29	0	RPL37	ccRCC1
RPL11	1.69333805525318e-33	0.737768582807854	0.989	0.968	4.76505328748244e-29	0	RPL11	ccRCC1
RPL12	1.18303813141151e-32	0.805526328859544	0.977	0.945	3.32906930179199e-28	0	RPL12	ccRCC1
RPL7A	2.39288083173309e-32	0.757699986109733	0.976	0.932	6.73356666049692e-28	0	RPL7A	ccRCC1
RPS13	4.98558547815566e-32	0.800032304127676	0.979	0.9	1.402943753553e-27	0	RPS13	ccRCC1
MIF	5.25746987567649e-32	0.708105476119123	0.987	0.961	1.47945202301537e-27	0	MIF	ccRCC1
RPS3A	7.09156424519773e-32	0.810413504489642	0.97	0.935	1.99556617859864e-27	0	RPS3A	ccRCC1
RPL28	1.81615413567527e-31	0.717781394935113	0.987	0.971	5.11065773779021e-27	0	RPL28	ccRCC1
RPS24	3.20054125410676e-31	0.679928925337865	0.99	0.981	9.00632308905641e-27	0	RPS24	ccRCC1
RPL18A	5.64780448369573e-31	0.74251800936594	0.983	0.922	1.58929218171198e-26	0	RPL18A	ccRCC1
RPL19	1.62463899926744e-30	0.673567086956217	0.981	0.955	4.57173414393857e-26	0	RPL19	ccRCC1
RPS25	1.77006252369002e-30	0.777133839519132	0.969	0.935	4.98095594166371e-26	0	RPS25	ccRCC1
COX7C	1.97140772422959e-30	0.764116234805209	0.952	0.913	5.54754133598206e-26	0	COX7C	ccRCC1
RPS15	2.16850780977351e-29	0.662276134163908	0.983	0.951	6.10218097670265e-25	0	RPS15	ccRCC1
RPL8	2.66065594447139e-29	0.72095305125409	0.981	0.919	7.4870858277425e-25	0	RPL8	ccRCC1
RPL24	4.67732107389033e-29	0.728896017213678	0.969	0.922	1.31619815019274e-24	0	RPL24	ccRCC1
RPL32	6.39307290949114e-29	0.767014974360095	0.97	0.951	1.79901071673081e-24	0	RPL32	ccRCC1
RPL15	6.71301418277431e-29	0.81178439623207	0.919	0.841	1.88904219103269e-24	0	RPL15	ccRCC1
RPL30	1.16415840838313e-28	0.727283693410285	0.99	0.964	3.27594176119012e-24	0	RPL30	ccRCC1
RPS8	1.43125387387819e-28	0.68354883308071	0.986	0.971	4.02754840109321e-24	0	RPS8	ccRCC1
RPS9	5.16280979925737e-28	0.724330875112973	0.959	0.926	1.45281467751103e-23	0	RPS9	ccRCC1
ATP5F1E	5.4622523053677e-28	0.881320346785468	0.912	0.874	1.53707779873047e-23	0	ATP5F1E	ccRCC1
RPS7	9.04138167607792e-28	0.745596712785224	0.963	0.909	2.54424480364833e-23	0	RPS7	ccRCC1
UBA52	1.02113614054053e-27	0.755863405539265	0.91	0.877	2.87347709948106e-23	0	UBA52	ccRCC1
RPS15A	2.21339187719164e-27	0.677101103041259	0.983	0.945	6.22848474241726e-23	0	RPS15A	ccRCC1
RPL9	2.35524551097719e-27	0.710331483065201	0.974	0.955	6.62766086788982e-23	0	RPL9	ccRCC1
GAPDH	5.75184293445562e-27	0.739624398899962	0.98	0.961	1.61856860175581e-22	0	GAPDH	ccRCC1
RPL17	2.00336073217001e-26	0.700275738841264	0.96	0.932	5.63745710032641e-22	0	RPL17	ccRCC1
NACA	2.43794967441299e-26	0.73990760767859	0.95	0.906	6.86039038379815e-22	0	NACA	ccRCC1
RPL10	2.80709373797117e-25	0.550870908382347	0.996	0.99	7.89916177865087e-21	0	RPL10	ccRCC1
RPL35A	3.41722486944164e-25	0.683004039324595	0.967	0.913	9.61607078260878e-21	0	RPL35A	ccRCC1
RPS6	4.31517961702891e-25	0.771534909643075	0.97	0.916	1.21429154423193e-20	0	RPS6	ccRCC1
RACK1	6.12820441560507e-25	0.716894333898897	0.967	0.932	1.72447672255127e-20	0	RACK1	ccRCC1
RPLP2	1.12417017478223e-24	0.652971724012793	0.953	0.903	3.1634148718372e-20	0	RPLP2	ccRCC1
CYB5A	1.61466016928899e-24	0.880942534011826	0.91	0.909	4.54365371637923e-20	0	CYB5A	ccRCC1
RPL35	3.27510311660698e-24	0.637671265416932	0.967	0.948	9.21614017013203e-20	0	RPL35	ccRCC1
RPL38	6.22374827200118e-24	0.729475386907773	0.946	0.916	1.75136276374113e-19	0	RPL38	ccRCC1
RPL10A	1.43092464330046e-23	0.757230234587374	0.913	0.858	4.0266219462475e-19	0	RPL10A	ccRCC1
HINT1	1.6212234695143e-23	0.714485264933901	0.946	0.896	4.56212284321324e-19	0	HINT1	ccRCC1
RPS3	2.50632452711797e-23	0.671311391330044	0.967	0.913	7.05279721930996e-19	0	RPS3	ccRCC1
RPS4X	2.55502804647968e-23	0.64999617798706	0.983	0.926	7.18984892279383e-19	0	RPS4X	ccRCC1
RPS10	3.04583562356737e-22	0.733089913723433	0.882	0.799	8.57098144471857e-18	0	RPS10	ccRCC1
SNHG29	3.72198181835445e-22	0.769939156711083	0.909	0.845	1.04736568368494e-17	0	SNHG29	ccRCC1
SERF2	1.09890586725461e-21	0.63234149478568	0.95	0.932	3.09232111045448e-17	0	SERF2	ccRCC1
RPL22	1.3499267713478e-21	0.685818883519181	0.932	0.903	3.79869393457271e-17	0	RPL22	ccRCC1
RPS27	2.66631031956981e-21	0.704412547331034	0.987	0.984	7.50299723926944e-17	0	RPS27	ccRCC1
RPL23A	4.27769058302118e-21	0.658655558203039	0.956	0.919	1.20374213006216e-16	0	RPL23A	ccRCC1
RPL23	5.95150556315843e-21	0.854389463652393	0.893	0.861	1.67475366547278e-16	0	RPL23	ccRCC1
C4orf3	7.49545492633733e-21	1.00882411326273	0.766	0.709	2.10922101627133e-16	0	C4orf3	ccRCC1
RPL27A	1.29707010509883e-20	0.719328473950122	0.916	0.893	3.64995527574811e-16	0	RPL27A	ccRCC1
RPL37A	1.70030389478225e-20	0.655825507982778	0.964	0.948	4.78465515991724e-16	0	RPL37A	ccRCC1
RPS19	3.44771449022705e-20	0.551938238973986	0.976	0.968	9.70186857549891e-16	0	RPS19	ccRCC1
RPL27	5.03123287949096e-20	0.684762301931666	0.875	0.838	1.41578893228876e-15	0	RPL27	ccRCC1
RPL5	8.95117485457403e-20	0.665475987086455	0.916	0.88	2.51886060407713e-15	0	RPL5	ccRCC1
RPL14	1.1351673159203e-19	0.753257047440698	0.89	0.864	3.19436082699971e-15	0	RPL14	ccRCC1
RPL41	1.14044529355354e-19	0.471847343227312	0.997	0.987	3.20921305605967e-15	0	RPL41	ccRCC1
RPS16	1.42458007469542e-19	0.653197426928941	0.893	0.867	4.0087683301929e-15	0	RPS16	ccRCC1
ATP5ME	1.87833520763466e-19	0.853933469047417	0.825	0.828	5.28563527428393e-15	0	ATP5ME	ccRCC1
GPX4	2.05044438041587e-19	1.04112952431591	0.728	0.647	5.76995048649027e-15	0	GPX4	ccRCC1
FTH1	4.13869727187939e-19	0.581817189940367	0.999	0.984	1.16462941230686e-14	0	FTH1	ccRCC1
NDUFC1	5.01644691876202e-19	0.745501963696557	0.875	0.845	1.41162816293963e-14	0	NDUFC1	ccRCC1
RPS26	8.45828937757666e-19	0.560087705154863	0.984	0.942	2.38016263085007e-14	0	RPS26	ccRCC1
RPS5	1.09053735716509e-18	0.672967212348921	0.915	0.845	3.06877212306255e-14	0	RPS5	ccRCC1
ATP5MG	2.77634669076503e-18	0.820119614381586	0.768	0.731	7.8126395878128e-14	0	ATP5MG	ccRCC1
RPL29	5.03008583205999e-18	0.663960732895626	0.903	0.88	1.41546615314168e-13	0	RPL29	ccRCC1
UQCRQ	1.74901719478097e-17	0.819015120107577	0.845	0.835	4.92173438611365e-13	0	UQCRQ	ccRCC1
FXYD2	6.01846415330204e-17	0.595516711314251	0.959	0.961	1.69359581273919e-12	0	FXYD2	ccRCC1
RPS2	6.35490735993301e-17	0.569948010541199	0.946	0.913	1.78827093108515e-12	0	RPS2	ccRCC1
EEF1B2	7.04233781009272e-17	0.806254972634283	0.812	0.783	1.98171385976009e-12	0	EEF1B2	ccRCC1
FAU	1.93444161982028e-16	0.573976061830519	0.937	0.913	5.44351871817427e-12	0	FAU	ccRCC1
ATP5MD	2.7851154939647e-16	0.685360862714223	0.839	0.816	7.83731500001667e-12	0	ATP5MD	ccRCC1
EEF1G	6.83833028047729e-16	0.750371012196959	0.812	0.806	1.92430614092631e-11	0	EEF1G	ccRCC1
NDUFS5	9.07141053515913e-16	0.699987353728809	0.801	0.764	2.55269492459378e-11	0	NDUFS5	ccRCC1
RPL6	9.82661494748187e-16	0.577047125799274	0.937	0.916	2.7652094462214e-11	0	RPL6	ccRCC1
TOMM7	1.46363468421889e-15	0.622100746969564	0.875	0.841	4.11866800139195e-11	0	TOMM7	ccRCC1
RPL36A	4.07339633185155e-15	0.52400810766057	0.96	0.932	1.14625372778303e-10	0	RPL36A	ccRCC1
PRELID1	4.96015915453144e-15	0.905715395812451	0.692	0.621	1.39578878608515e-10	0	PRELID1	ccRCC1
OST4	7.35064329805819e-15	0.709573395751549	0.821	0.832	2.06847102407358e-10	0	OST4	ccRCC1
RPL36	8.43129108711296e-15	0.460823020819738	0.983	0.981	2.37256531191359e-10	0	RPL36	ccRCC1
UQCR10	8.78808750747774e-15	0.794749646071673	0.764	0.751	2.47296782460423e-10	0	UQCR10	ccRCC1
CHCHD10	1.67709232824526e-14	0.922671597887227	0.678	0.599	4.71933781168217e-10	0	CHCHD10	ccRCC1
RPS11	1.91506034122252e-14	0.595466263008715	0.87	0.887	5.38897980020016e-10	0	RPS11	ccRCC1
NME2	6.48228947159797e-14	0.739404785919555	0.776	0.761	1.82411625730767e-09	0	NME2	ccRCC1
EEF1D	8.98190502714347e-14	0.623889760286925	0.785	0.799	2.52750807463817e-09	0	EEF1D	ccRCC1
PPDPF	1.09355538373079e-13	0.684638125377116	0.912	0.896	3.07726484981845e-09	0	PPDPF	ccRCC1
ATP5MC3	1.51264704467565e-13	0.929047103540556	0.702	0.673	4.25658878371728e-09	0	ATP5MC3	ccRCC1
COX4I1	3.10660433588434e-13	0.58965497193219	0.818	0.832	8.74198460117854e-09	0	COX4I1	ccRCC1
ATP5PF	5.2083386289088e-13	0.817249618929072	0.712	0.696	1.46562649017493e-08	0	ATP5PF	ccRCC1
RPL36AL	5.51625197999167e-13	0.648510835001042	0.809	0.751	1.55227330716965e-08	0	RPL36AL	ccRCC1
DNPH1	5.73729984174366e-13	1.09729332142322	0.575	0.489	1.61447617546666e-08	0	DNPH1	ccRCC1
PLIN2	1.04342122366821e-12	0.815165683488177	0.805	0.809	2.93618732340236e-08	0	PLIN2	ccRCC1
RPL7	1.10421517785409e-12	0.529096969042645	0.859	0.822	3.10726151048141e-08	0	RPL7	ccRCC1
YBX1	1.10951408897207e-12	0.747958107771884	0.751	0.735	3.12217264636741e-08	0	YBX1	ccRCC1
RPL31	2.09184895860238e-12	0.677460512279664	0.812	0.822	5.88646296950709e-08	0	RPL31	ccRCC1
RPS4Y1	2.44554928772272e-12	0.750568388996757	0.721	0.644	6.88177569565173e-08	0	RPS4Y1	ccRCC1
RPLP0	2.52479225151027e-12	0.523148637743971	0.9	0.874	7.10476539574989e-08	0	RPLP0	ccRCC1
UQCRB	2.64441746040326e-12	0.725817672336998	0.825	0.828	7.44139073357477e-08	0	UQCRB	ccRCC1
RPL18	3.90918587486028e-12	0.474449699212483	0.94	0.939	1.10004490518568e-07	0	RPL18	ccRCC1
VDAC1	4.86940824107664e-12	0.769586082356934	0.731	0.761	1.37025147903897e-07	0	VDAC1	ccRCC1
ELOB	9.59105607101028e-12	0.723910176126633	0.736	0.731	2.69892317838229e-07	0	ELOB	ccRCC1
GSTA1	1.19582145548034e-11	1.71717135858639	0.581	0.489	3.36504157572168e-07	0	GSTA1	ccRCC1
POLR2L	1.47883046640705e-11	0.732679805200373	0.724	0.699	4.16142893246945e-07	0	POLR2L	ccRCC1
PFDN5	1.82624510914085e-11	0.579799785648369	0.84	0.851	5.13905373712235e-07	0	PFDN5	ccRCC1
COX5B	2.44954734423626e-11	0.552535850878487	0.775	0.783	6.89302622668085e-07	0	COX5B	ccRCC1
UQCR11	2.47218444793062e-11	0.634444722918972	0.771	0.764	6.95672703647677e-07	0	UQCR11	ccRCC1
CHCHD2	2.52025888120331e-11	0.606982604550678	0.793	0.803	7.0920084917061e-07	0	CHCHD2	ccRCC1
PRDX5	4.52062280523128e-11	0.660026773272658	0.701	0.68	1.27210325739208e-06	0	PRDX5	ccRCC1
NPM1	5.44007849616941e-11	0.553372339628539	0.897	0.838	1.53083808882207e-06	0	NPM1	ccRCC1
PEBP1	7.42684100908619e-11	0.691953215758541	0.785	0.806	2.08991305995685e-06	0	PEBP1	ccRCC1
COX8A	7.53229243076916e-11	0.663504059702544	0.752	0.728	2.11958709001844e-06	0	COX8A	ccRCC1
PPIA	8.38978101947381e-11	0.4620275433101	0.896	0.89	2.36088437887993e-06	0	PPIA	ccRCC1
LDHB	1.76226828211693e-10	0.689158426048932	0.691	0.689	4.95902294587703e-06	0	LDHB	ccRCC1
NDUFB2	2.41939806667968e-10	0.723851461352756	0.705	0.722	6.80818615963661e-06	0	NDUFB2	ccRCC1
RPL13A	2.43430984436579e-10	0.551799320208573	0.829	0.835	6.85014790204534e-06	0	RPL13A	ccRCC1
RPS21	3.08380343411861e-10	0.419193356850583	0.972	0.948	8.67782286360977e-06	0	RPS21	ccRCC1
GSTA2	3.4913679794385e-10	1.50031913713917	0.499	0.382	9.82470949413993e-06	0	GSTA2	ccRCC1
NDUFB1	5.361745247939e-10	0.983173091453211	0.608	0.608	1.50879511277003e-05	0	NDUFB1	ccRCC1
SLC25A6	5.56402802533317e-10	0.612364024605559	0.765	0.754	1.56571748632876e-05	0	SLC25A6	ccRCC1
HSPE1	5.57317652952332e-10	0.668176481924209	0.717	0.715	1.56829187540786e-05	0	HSPE1	ccRCC1
SEC61G	6.79510305314092e-10	0.560188515827586	0.786	0.793	1.91214199915385e-05	0	SEC61G	ccRCC1
GABARAP	6.89230803933297e-10	0.592489900708739	0.719	0.712	1.9394954822683e-05	0	GABARAP	ccRCC1
RPS20	8.00382402762651e-10	0.648085687516752	0.798	0.806	2.2522760813741e-05	0	RPS20	ccRCC1
UBB	8.88542473903899e-10	0.482965222596381	0.825	0.845	2.50035852156557e-05	0	UBB	ccRCC1
GUK1	9.0628152492346e-10	0.640983580280819	0.749	0.741	2.55027621113462e-05	0	GUK1	ccRCC1
RPL39	1.16999323796747e-09	0.409138713684994	0.991	0.968	3.29236097164047e-05	0	RPL39	ccRCC1
SRP14	1.27834112410347e-09	0.510436888014496	0.855	0.841	3.59725192322717e-05	0	SRP14	ccRCC1
BRI3	1.61983957419741e-09	0.692759727107634	0.677	0.68	4.55822856179152e-05	0	BRI3	ccRCC1
ATP5F1D	1.72073226852015e-09	0.65683364648256	0.672	0.667	4.84214060361571e-05	0	ATP5F1D	ccRCC1
COMMD6	3.21754206252231e-09	0.704014516347313	0.707	0.725	9.05416336393779e-05	0	COMMD6	ccRCC1
BBOX1	4.15298571232821e-09	1.12283306323776	0.604	0.618	0.000116865017944916	0	BBOX1	ccRCC1
COX6B1	4.39350206811576e-09	0.56250680581299	0.728	0.744	0.000123633148196777	0	COX6B1	ccRCC1
RBP5	4.85524448544702e-09	0.931178665883317	0.614	0.605	0.000136626579820479	0	RBP5	ccRCC1
BNIP3	6.89901082973292e-09	0.590958029962176	0.846	0.848	0.000194138164748684	0	BNIP3	ccRCC1
EIF1	8.27065492271107e-09	0.413060242403693	0.96	0.942	0.00023273622952509	0	EIF1	ccRCC1
ATP5PD	9.2280444141382e-09	0.678145412241824	0.665	0.68	0.000259677169813849	0	ATP5PD	ccRCC1
NDUFB4	1.85729568718398e-08	0.563166041913074	0.732	0.757	0.000522643006373571	0	NDUFB4	ccRCC1
UBL5	1.96449731848515e-08	0.520501380868441	0.756	0.79	0.000552809545421722	0	UBL5	ccRCC1
RPS27L	3.30387236775247e-08	0.550189407951853	0.749	0.773	0.000929709684285544	0	RPS27L	ccRCC1
TXN	3.68632601301458e-08	0.547339331939431	0.791	0.816	0.0010373321400623	0	TXN	ccRCC1
ATOX1	7.60177574428526e-08	0.694746171116676	0.675	0.696	0.00213913969444187	0	ATOX1	ccRCC1
DSTN	7.65136644182211e-08	0.633828687204433	0.724	0.754	0.00215309451672874	0	DSTN	ccRCC1
TPI1	7.71778683447818e-08	0.431228802922735	0.902	0.913	0.00217178521522216	0	TPI1	ccRCC1
PLAAT3	7.84175305089413e-08	0.699039339485636	0.635	0.663	0.00220666930852161	0	PLAAT3	ccRCC1
ROMO1	1.15332024336234e-07	0.653310676741444	0.644	0.66	0.00324544316482163	0	ROMO1	ccRCC1
EDF1	1.24009554302501e-07	0.450162406846249	0.746	0.777	0.00348962885807237	0	EDF1	ccRCC1
ECHS1	1.57936572912488e-07	0.876276536381438	0.571	0.589	0.0044443351617574	0	ECHS1	ccRCC1
COX6C	1.82864436627622e-07	0.415349263649777	0.843	0.835	0.00514580524670129	0	COX6C	ccRCC1
SUMO2	1.97744213181581e-07	0.548311522091355	0.721	0.744	0.00556452215892969	0	SUMO2	ccRCC1
RPSA	2.27211828881774e-07	0.635460931553791	0.685	0.667	0.00639374086473313	0	RPSA	ccRCC1
MYL6	2.2860091338382e-07	0.42615394477781	0.905	0.906	0.00643282970262069	0	MYL6	ccRCC1
DDT	2.84306079783505e-07	0.661235290971819	0.662	0.699	0.00800037308510784	0	DDT	ccRCC1
COX7A2	3.70669044885553e-07	0.495022036755137	0.715	0.731	0.0104306269230795	0	COX7A2	ccRCC1
DBI	4.20547555591722e-07	0.757688419455851	0.628	0.647	0.0118342082143511	0	DBI	ccRCC1
RPS17	4.77017545422921e-07	0.635024509657732	0.721	0.773	0.013423273728201	0	RPS17	ccRCC1
CALM1	5.10197592220213e-07	0.582790156406871	0.711	0.748	0.0143569602450768	0	CALM1	ccRCC1
ATP6V1F	5.35287795364928e-07	0.799556448337841	0.563	0.563	0.0150629985615691	0	ATP6V1F	ccRCC1
TBCA	5.69284252420818e-07	0.570725205391698	0.714	0.777	0.0160196588631218	0	TBCA	ccRCC1
TMA7	5.89977495954056e-07	0.594384999252036	0.652	0.68	0.0166019667361471	0	TMA7	ccRCC1
ATP5MC2	5.98086028789834e-07	0.430904853334958	0.815	0.806	0.0168301408501459	0	ATP5MC2	ccRCC1
SLIRP	6.5065217252983e-07	0.804388156612623	0.538	0.521	0.0183093521349894	0	SLIRP	ccRCC1
IL32	7.11251086647302e-07	0.455786057139368	0.805	0.809	0.0200146055782551	0	IL32	ccRCC1
LGALS2	7.18759155168277e-07	0.589620394594347	0.674	0.66	0.0202258826264353	0	LGALS2	ccRCC1
NDUFA2	7.25120799325372e-07	0.585108661706656	0.677	0.718	0.020404899293016	0	NDUFA2	ccRCC1
ATP5MPL	8.93758482445235e-07	0.768773882052252	0.618	0.654	0.0251503636960089	0	ATP5MPL	ccRCC1
LINC02294	1.04655929944665e-06	0.678734749144535	0.182	0.068	0.0294501786864286	0	LINC02294	ccRCC1
OAZ1	1.37932714933495e-06	0.555300725491192	0.66	0.689	0.0388142659822856	0	OAZ1	ccRCC1
EEF2	1.72151543899845e-06	0.533472994760502	0.715	0.751	0.0484434444534163	0	EEF2	ccRCC1
IGFBP3	1.42490618583184e-79	2.9004780625932	0.722	0.135	4.00968600693079e-75	1	IGFBP3	ccRCC2
CLU	7.01431128314337e-79	2.30219402900455	0.955	0.49	1.97382719507654e-74	1	CLU	ccRCC2
ENPP3	8.30702649505087e-78	1.90067883633398	0.576	0.051	2.33759725570732e-73	1	ENPP3	ccRCC2
VEGFA	6.04841634046681e-77	2.69237459637007	0.871	0.366	1.70202435820736e-72	1	VEGFA	ccRCC2
LGALS3BP	8.42929937779999e-77	1.61589914097276	0.56	0.047	2.37200484491292e-72	1	LGALS3BP	ccRCC2
CD81	4.96561429544547e-76	1.75923666488647	0.848	0.265	1.39732386273836e-71	1	CD81	ccRCC2
ANGPTL4	1.20678253436145e-74	2.52841868227083	0.78	0.226	3.39588605169311e-70	1	ANGPTL4	ccRCC2
IGFBP7	1.19059920472363e-71	1.93143590724714	0.88	0.319	3.35034616209229e-67	1	IGFBP7	ccRCC2
CP	1.46590128998489e-71	2.3146144083219	0.638	0.107	4.12504623001748e-67	1	CP	ccRCC2
HLA-A	7.41475055152046e-71	1.9374488360106	0.958	0.591	2.08651080519786e-66	1	HLA-A	ccRCC2
SERPING1	5.22157271218062e-70	1.60791317692968	0.65	0.105	1.46935056120763e-65	1	SERPING1	ccRCC2
AOC1	1.73808600940517e-69	1.51000115768274	0.56	0.058	4.89097403046616e-65	1	AOC1	ccRCC2
HLA-B	2.45398995754411e-69	1.88340462176116	0.951	0.556	6.90552774052911e-65	1	HLA-B	ccRCC2
APLP2	2.01399527928662e-65	1.37389933251769	0.547	0.061	5.66738271591255e-61	1	APLP2	ccRCC2
ATP1B1	3.87605494737497e-64	1.90905845583735	0.838	0.333	1.09072186219132e-59	1	ATP1B1	ccRCC2
SPP1	4.00065596255263e-64	2.67720680663497	0.845	0.397	1.12578458786231e-59	1	SPP1	ccRCC2
SLC3A1	5.17767165269359e-64	1.74194016688707	0.618	0.11	1.45699680306798e-59	1	SLC3A1	ccRCC2
BSG	1.42664830124608e-62	1.52271505520153	0.751	0.195	4.01458831970647e-58	1	BSG	ccRCC2
APP	2.00538645170438e-62	1.42470081108895	0.528	0.063	5.64315747509613e-58	1	APP	ccRCC2
CA12	1.16427268958539e-61	1.41933694709176	0.508	0.056	3.27626334849328e-57	1	CA12	ccRCC2
ITM2B	6.34245602944934e-61	1.57554796696108	0.935	0.637	1.78476712668704e-56	1	ITM2B	ccRCC2
APOL1	3.66801546642241e-60	1.81792339970095	0.456	0.037	1.03217955225127e-55	1	APOL1	ccRCC2
SLC16A3	4.36876875523443e-60	1.30392087821746	0.592	0.097	1.22937152772297e-55	1	SLC16A3	ccRCC2
PLXNB2	1.56199761474673e-59	1.22966834146683	0.405	0.019	4.39546128789729e-55	1	PLXNB2	ccRCC2
GRN	3.03776053692706e-58	1.11225592369754	0.443	0.036	8.54825815091274e-54	1	GRN	ccRCC2
NEAT1	5.6028740484786e-58	2.52984685936097	0.592	0.127	1.57664875724188e-53	1	NEAT1	ccRCC2
LRP2	1.11086617213644e-57	1.53405919340866	0.508	0.063	3.12597740839195e-53	1	LRP2	ccRCC2
PDIA3	2.74411415858682e-57	1.36987247188951	0.696	0.171	7.72193724226332e-53	1	PDIA3	ccRCC2
TFPI	6.15860194406442e-57	1.43428389732965	0.595	0.113	1.73303058705973e-52	1	TFPI	ccRCC2
HSP90B1	1.94824449585068e-56	1.73664038762973	0.816	0.318	5.48236001132382e-52	1	HSP90B1	ccRCC2
PLOD2	3.120469288813e-56	1.30942113716126	0.476	0.053	8.78100057871979e-52	1	PLOD2	ccRCC2
AHNAK	8.24281015280499e-56	1.37688586183528	0.602	0.114	2.31952677699932e-51	1	AHNAK	ccRCC2
VMP1	2.20403756195132e-55	1.77653418980572	0.518	0.075	6.20216169933101e-51	1	VMP1	ccRCC2
KCNJ16	3.95360756476232e-55	1.32367882253044	0.472	0.056	1.11254516872412e-50	1	KCNJ16	ccRCC2
LAMP2	3.9813526051192e-53	1.08193325007626	0.553	0.093	1.12035262308054e-48	1	LAMP2	ccRCC2
WSB1	4.3832931114836e-53	1.42007237471633	0.485	0.067	1.23345868157149e-48	1	WSB1	ccRCC2
HSPA5	5.94032548520634e-53	1.239989722594	0.528	0.081	1.67160759153706e-48	1	HSPA5	ccRCC2
CDH6	8.90927521057279e-53	1.48002844541891	0.592	0.124	2.50707004425518e-48	1	CDH6	ccRCC2
CTSL	1.31336783994973e-52	1.22025336853569	0.57	0.107	3.69581710161855e-48	1	CTSL	ccRCC2
TCN2	2.14611528157655e-52	1.17399872198141	0.447	0.048	6.03916840235641e-48	1	TCN2	ccRCC2
PGRMC1	3.20601974291547e-52	1.3737959657307	0.738	0.236	9.02173955656414e-48	1	PGRMC1	ccRCC2
TGOLN2	4.24096349155764e-52	1.03425034549523	0.479	0.06	1.19340712652432e-47	1	TGOLN2	ccRCC2
SERPINF2	5.58742837464469e-52	1.45771693918193	0.434	0.047	1.57230234462502e-47	1	SERPINF2	ccRCC2
TMBIM6	8.18678247997287e-52	1.45431387755602	0.777	0.285	2.30376058986436e-47	1	TMBIM6	ccRCC2
CA9	2.49325838744393e-51	1.38227316765863	0.712	0.219	7.01602910226722e-47	1	CA9	ccRCC2
ITGB8	4.78414645109373e-51	0.969887527104943	0.414	0.038	1.34625881133777e-46	1	ITGB8	ccRCC2
TAPBP	5.66119011588335e-51	1.33200215185105	0.566	0.107	1.59305889860957e-46	1	TAPBP	ccRCC2
CD46	7.44191092542507e-51	1.00408780675422	0.476	0.063	2.09415373441462e-46	1	CD46	ccRCC2
ITGB1	2.89659431057841e-50	1.2803294378495	0.544	0.094	8.15101638996763e-46	1	ITGB1	ccRCC2
ATP6AP2	4.78254725743283e-50	1.05731382882704	0.492	0.073	1.3458087982416e-45	1	ATP6AP2	ccRCC2
INSR	4.88687257664385e-50	0.999103782925887	0.382	0.028	1.37516594306758e-45	1	INSR	ccRCC2
CANX	5.27266290961576e-50	1.42129335038808	0.777	0.286	1.48372734276587e-45	1	CANX	ccRCC2
MT-ND5	3.62102811020177e-49	1.75248856016215	0.667	0.197	1.01895731021078e-44	1	MT-ND5	ccRCC2
COL23A1	3.62763974156268e-49	1.02734561340457	0.437	0.053	1.02081782327574e-44	1	COL23A1	ccRCC2
CD151	4.29392014752271e-49	1.22548104777281	0.738	0.225	1.20830912951289e-44	1	CD151	ccRCC2
ENPEP	7.66330162064896e-49	1.11009751725938	0.502	0.083	2.15645307605062e-44	1	ENPEP	ccRCC2
MT-ND2	1.2608566661196e-48	2.21429582863682	0.722	0.306	3.54805065846056e-44	1	MT-ND2	ccRCC2
PSAP	1.375634879524e-48	1.25725495689723	0.592	0.128	3.87103655098053e-44	1	PSAP	ccRCC2
FTX	1.54793955191434e-48	1.30489490280046	0.353	0.021	4.35590189908695e-44	1	FTX	ccRCC2
CTSD	1.81270600454073e-48	1.32563320587338	0.832	0.315	5.1009546967776e-44	1	CTSD	ccRCC2
MT-CO3	2.22844863991507e-48	2.22895674551886	0.764	0.343	6.270854472721e-44	1	MT-CO3	ccRCC2
MT-ND4	5.12797005905704e-48	2.29195287154391	0.767	0.345	1.44301077461865e-43	1	MT-ND4	ccRCC2
ATP11A	9.2773595938304e-48	0.911155431142879	0.395	0.037	2.61064898970387e-43	1	ATP11A	ccRCC2
SPINT2	1.96082082841051e-47	1.22503677998007	0.68	0.204	5.51774981114717e-43	1	SPINT2	ccRCC2
FAT1	2.33665075147851e-47	0.839037891771108	0.337	0.019	6.57533521466054e-43	1	FAT1	ccRCC2
ATP1A1	3.61425849678861e-47	1.13670553220963	0.544	0.11	1.01705234099631e-42	1	ATP1A1	ccRCC2
SYNGR2	3.77696470007887e-47	0.875165651045304	0.424	0.05	1.06283786660219e-42	1	SYNGR2	ccRCC2
SPTBN1	3.789196991451e-47	1.02916489424057	0.469	0.07	1.06628003339431e-42	1	SPTBN1	ccRCC2
MT-ND1	4.19932415677352e-47	1.85217551331632	0.696	0.254	1.18168981771607e-42	1	MT-ND1	ccRCC2
MT-ND4L	4.80216361131813e-47	1.86780918318615	0.634	0.192	1.35132884022492e-42	1	MT-ND4L	ccRCC2
GOLGB1	7.47854665602439e-47	1.25174771394142	0.472	0.074	2.10446302900526e-42	1	GOLGB1	ccRCC2
CFI	1.81023261842841e-46	1.09519182370597	0.492	0.081	5.09399458825753e-42	1	CFI	ccRCC2
RNASET2	2.92460008310287e-46	1.40572369448954	0.893	0.527	8.22982463385149e-42	1	RNASET2	ccRCC2
AC083862.3	3.78749058424901e-46	1.06066612535362	0.353	0.026	1.06579985040767e-41	1	AC083862.3	ccRCC2
CDH2	1.37949713126058e-45	1.03180722003125	0.466	0.071	3.88190492736726e-41	1	CDH2	ccRCC2
CYP2J2	1.49564792383175e-45	0.847501655596575	0.35	0.026	4.20875325766255e-41	1	CYP2J2	ccRCC2
C5orf15	2.7024263928527e-45	0.903407279810599	0.427	0.054	7.60462786948749e-41	1	C5orf15	ccRCC2
ITGAV	8.85118950749235e-45	0.907979578702887	0.324	0.019	2.49072472740835e-40	1	ITGAV	ccRCC2
TIMP1	1.05802772448414e-44	1.0530414424105	0.851	0.4	2.97729001669836e-40	1	TIMP1	ccRCC2
SLC2A1	1.63107407604043e-44	0.755792876908595	0.353	0.028	4.58984244997778e-40	1	SLC2A1	ccRCC2
BCAP31	2.12789829784559e-44	1.21316930801962	0.602	0.162	5.98790581013749e-40	1	BCAP31	ccRCC2
EDN1	4.57107277347886e-44	1.09436952280887	0.456	0.073	1.28629987845695e-39	1	EDN1	ccRCC2
C1R	5.30628505241068e-44	0.909033575051442	0.301	0.013	1.49318861374837e-39	1	C1R	ccRCC2
ITGA3	6.58003648202764e-44	0.894389712529526	0.324	0.02	1.85162226604258e-39	1	ITGA3	ccRCC2
HLA-C	1.30006971803076e-43	1.4533066213474	0.88	0.543	3.65839618653857e-39	1	HLA-C	ccRCC2
PLCG2	1.38676119711962e-43	0.400952093806636	0.495	0.091	3.9023460086946e-39	1	PLCG2	ccRCC2
B2M	1.40009339374978e-43	1.25106734280032	0.987	0.9	3.93986281001189e-39	1	B2M	ccRCC2
MT-CO1	1.56105824562846e-43	2.19765876180456	0.78	0.415	4.39281790319847e-39	1	MT-CO1	ccRCC2
UGT2A3	2.05952936038629e-43	1.14587859569892	0.463	0.081	5.79551562012701e-39	1	UGT2A3	ccRCC2
CRIM1	3.25341029986777e-43	0.962804953957206	0.401	0.05	9.15509658382791e-39	1	CRIM1	ccRCC2
P4HA1	4.12393932129027e-43	0.873492954535986	0.524	0.107	1.16047652501108e-38	1	P4HA1	ccRCC2
IGF1R	4.26271732648521e-43	0.797978628274067	0.327	0.023	1.19952865567294e-38	1	IGF1R	ccRCC2
AKAP9	4.3782403916035e-43	1.00881661715476	0.401	0.051	1.23203684619722e-38	1	AKAP9	ccRCC2
TMEM59	7.18095101505063e-43	1.23651478368671	0.731	0.275	2.02071961563525e-38	1	TMEM59	ccRCC2
DPP4	7.84036679912596e-43	0.955363001679471	0.45	0.074	2.20627921727405e-38	1	DPP4	ccRCC2
MTRNR2L8	1.0351410602623e-42	0.87198302109797	0.372	0.038	2.91288694357811e-38	1	MTRNR2L8	ccRCC2
C3	1.04053593463087e-42	1.58514355013372	0.447	0.08	2.92806812005127e-38	1	C3	ccRCC2
SPARC	1.30558185725808e-42	1.10813293834963	0.408	0.056	3.67390734632423e-38	1	SPARC	ccRCC2
CALR	1.34173918266126e-42	1.25383155758473	0.799	0.33	3.77565406000879e-38	1	CALR	ccRCC2
SLC39A14	1.42380487381883e-42	0.901673416657761	0.346	0.03	4.00658691492618e-38	1	SLC39A14	ccRCC2
CD63	1.49318016148086e-42	1.12766975037631	0.893	0.57	4.20180897440713e-38	1	CD63	ccRCC2
STC1	2.1476294135238e-42	0.998121725826001	0.45	0.074	6.04342916965598e-38	1	STC1	ccRCC2
MUC1	2.17572795694938e-42	0.734975336885924	0.294	0.013	6.12249847085557e-38	1	MUC1	ccRCC2
SYNE2	3.12694641333671e-42	1.20369812251297	0.544	0.123	8.79922720712949e-38	1	SYNE2	ccRCC2
CLDN4	3.98144955878679e-42	1.00002929369526	0.437	0.068	1.1203799058426e-37	1	CLDN4	ccRCC2
LPCAT1	4.12300846185172e-42	0.905285732239137	0.379	0.043	1.16021458116507e-37	1	LPCAT1	ccRCC2
OS9	5.99476706883815e-42	0.779413338990085	0.417	0.057	1.68692745317105e-37	1	OS9	ccRCC2
CD9	7.52457176640138e-42	0.912280045226079	0.476	0.084	2.11741449506535e-37	1	CD9	ccRCC2
MT-CO2	7.56029820890268e-42	2.15352538872629	0.786	0.439	2.12746791598521e-37	1	MT-CO2	ccRCC2
SEMA5B	1.53102745694195e-41	0.776266985952177	0.32	0.023	4.30831126383465e-37	1	SEMA5B	ccRCC2
SCARB1	1.54301834002235e-41	0.763148375181869	0.282	0.011	4.3420536088229e-37	1	SCARB1	ccRCC2
SORBS2	1.7024789977852e-41	0.805122868430551	0.362	0.038	4.79077589976755e-37	1	SORBS2	ccRCC2
COL18A1	1.84423851594087e-41	0.843125286582446	0.366	0.04	5.18968718385762e-37	1	COL18A1	ccRCC2
IL6ST	2.02888533419741e-41	0.926221584663109	0.492	0.094	5.7092833304315e-37	1	IL6ST	ccRCC2
MT-ND3	2.35186254305646e-41	2.28869619448033	0.754	0.399	6.61814119616087e-37	1	MT-ND3	ccRCC2
P3H2	3.64305154363298e-41	0.848330729162028	0.343	0.033	1.02515470437832e-36	1	P3H2	ccRCC2
PROS1	3.88702389857579e-41	0.893428318240376	0.362	0.04	1.09380852505923e-36	1	PROS1	ccRCC2
RPN2	4.64676185397967e-41	0.93140605180781	0.456	0.08	1.30759878570988e-36	1	RPN2	ccRCC2
DSG2	7.62887290777356e-41	0.739299272030065	0.301	0.019	2.14676483624748e-36	1	DSG2	ccRCC2
MT-CYB	9.02251279703042e-41	1.69015329790157	0.725	0.316	2.53893510108436e-36	1	MT-CYB	ccRCC2
ABI3BP	9.88256798277682e-41	0.724064419478067	0.252	0.004	2.7809546303534e-36	1	ABI3BP	ccRCC2
MTDH	1.07429988187801e-40	0.948609204053864	0.531	0.114	3.02307986760473e-36	1	MTDH	ccRCC2
TMED4	1.18039390002339e-40	0.858260946967988	0.612	0.16	3.32162843466581e-36	1	TMED4	ccRCC2
CD47	1.24377898330642e-40	0.677642473424054	0.434	0.067	3.49999405902427e-36	1	CD47	ccRCC2
VCAM1	1.41542033572633e-40	1.2668784610459	0.401	0.058	3.9829928247339e-36	1	VCAM1	ccRCC2
CNKSR3	1.42161873468525e-40	0.971063251410028	0.375	0.047	4.0004351194043e-36	1	CNKSR3	ccRCC2
SERINC1	1.64110584760595e-40	0.896523365513754	0.421	0.064	4.61807185516315e-36	1	SERINC1	ccRCC2
ZNF292	2.66795594671465e-40	0.778205812714755	0.411	0.058	7.50762803405502e-36	1	ZNF292	ccRCC2
STOM	2.78066425895607e-40	0.762557027648364	0.44	0.071	7.82478922470238e-36	1	STOM	ccRCC2
MT-ATP6	5.9048371045587e-40	2.0597551527929	0.757	0.407	1.66162116122282e-35	1	MT-ATP6	ccRCC2
MTRNR2L12	6.48745768459002e-40	1.59760583912646	0.667	0.246	1.82557059244363e-35	1	MTRNR2L12	ccRCC2
TNFSF10	6.53849717986117e-40	1.34003748139411	0.638	0.204	1.83993310641293e-35	1	TNFSF10	ccRCC2
TSPAN1	6.60415233977429e-40	1.2884604076566	0.586	0.165	1.85840846841249e-35	1	TSPAN1	ccRCC2
LAPTM4A	6.96016368251544e-40	1.08482856487747	0.741	0.292	1.95859006025984e-35	1	LAPTM4A	ccRCC2
MMP7	8.8195851617727e-40	1.17343696151981	0.366	0.044	2.48183126452284e-35	1	MMP7	ccRCC2
TSPAN9	2.07916664160985e-39	0.744257219776191	0.34	0.034	5.85077492949011e-35	1	TSPAN9	ccRCC2
AKAP12	2.18107297442783e-39	1.09661180609105	0.489	0.105	6.13753935003991e-35	1	AKAP12	ccRCC2
ADM	3.00497278569929e-39	1.12571009219369	0.573	0.15	8.45599341895781e-35	1	ADM	ccRCC2
RRBP1	3.3472428800754e-39	0.889284010633773	0.388	0.053	9.41914146453219e-35	1	RRBP1	ccRCC2
LMAN1	4.18351084157197e-39	0.925260624331646	0.524	0.12	1.17723995081835e-34	1	LMAN1	ccRCC2
NRP1	5.36731924262006e-39	0.834943491382871	0.353	0.041	1.51036363487329e-34	1	NRP1	ccRCC2
MT-ATP8	6.27966687247298e-39	1.28534369823098	0.45	0.085	1.7670982579139e-34	1	MT-ATP8	ccRCC2
CFB	7.38751205882057e-39	0.893171487956261	0.35	0.04	2.07884589335211e-34	1	CFB	ccRCC2
HLA-DRB1	7.76702131887861e-39	1.59760703725299	0.793	0.393	2.18563979913244e-34	1	HLA-DRB1	ccRCC2
TNFRSF1A	1.00690939802813e-38	0.745472060969349	0.379	0.05	2.83344304605115e-34	1	TNFRSF1A	ccRCC2
EFNA1	1.5626316742819e-38	0.830694429438591	0.379	0.051	4.39724553142927e-34	1	EFNA1	ccRCC2
KCNQ1OT1	2.01256745712756e-38	1.32266902220429	0.265	0.011	5.66336482435694e-34	1	KCNQ1OT1	ccRCC2
NFE2L1	2.06111237156069e-38	0.956008588394275	0.44	0.081	5.79997021357178e-34	1	NFE2L1	ccRCC2
RCN1	2.07123240728418e-38	0.757538751088522	0.421	0.07	5.82844799409768e-34	1	RCN1	ccRCC2
TSPAN4	2.08294664742021e-38	0.809978515056752	0.463	0.091	5.86141186584047e-34	1	TSPAN4	ccRCC2
SELENOS	3.34493768154336e-38	0.840100920306077	0.443	0.081	9.412654635863e-34	1	SELENOS	ccRCC2
AQP3	3.51482470697093e-38	0.821763991868359	0.424	0.071	9.8907167254162e-34	1	AQP3	ccRCC2
LRRC41	5.60591628777473e-38	1.14768561246216	0.408	0.07	1.57750484337981e-33	1	LRRC41	ccRCC2
LRPAP1	8.81613382054678e-38	0.81195006623747	0.618	0.174	2.48086005710186e-33	1	LRPAP1	ccRCC2
MYOCOS	9.03856308547195e-38	1.68546148163136	0.492	0.118	2.54345165225181e-33	1	MYOCOS	ccRCC2
PRDX4	9.9512876404436e-38	0.950631084618633	0.634	0.199	2.80029234202083e-33	1	PRDX4	ccRCC2
RETREG1	1.24130307081417e-37	0.835922579183211	0.401	0.064	3.49302684127107e-33	1	RETREG1	ccRCC2
SDC4	1.51147774162334e-37	0.931344065362918	0.44	0.084	4.25329836492809e-33	1	SDC4	ccRCC2
NEU1	2.07767881724628e-37	0.745254064805179	0.366	0.05	5.84658819173103e-33	1	NEU1	ccRCC2
SLC6A8	2.22513494574862e-37	1.13196422673969	0.625	0.199	6.26152973733662e-33	1	SLC6A8	ccRCC2
METTL7A	2.36969976816718e-37	0.855876914669508	0.382	0.058	6.66833514762243e-33	1	METTL7A	ccRCC2
ADAM9	2.75530770130596e-37	0.698867970901705	0.35	0.043	7.75343587147497e-33	1	ADAM9	ccRCC2
KTN1	5.07895218250346e-37	0.769802377397444	0.537	0.128	1.42921714415647e-32	1	KTN1	ccRCC2
DST	6.15837737882648e-37	0.72205859218927	0.311	0.028	1.73296739440177e-32	1	DST	ccRCC2
LOX	6.31498434730115e-37	1.15603611017423	0.337	0.041	1.77703659533054e-32	1	LOX	ccRCC2
TNS1	7.33681559464123e-37	0.881443022740505	0.479	0.104	2.06457990833204e-32	1	TNS1	ccRCC2
REG1A	1.840381338053e-36	2.48655701302673	0.479	0.115	5.17883308528114e-32	1	REG1A	ccRCC2
CCDC47	2.34932895906082e-36	0.618492946757328	0.324	0.034	6.61101169079714e-32	1	CCDC47	ccRCC2
CPQ	2.46588329620767e-36	0.879255303677912	0.388	0.061	6.93899559552838e-32	1	CPQ	ccRCC2
ATP6V0A1	3.61642187800073e-36	0.744300564820767	0.265	0.016	1.0176611164694e-31	1	ATP6V0A1	ccRCC2
ZBTB20	6.07464662353005e-36	0.94451833031151	0.463	0.1	1.70940555986136e-31	1	ZBTB20	ccRCC2
C1S	7.26429658054369e-36	0.803913471799466	0.252	0.013	2.04417305776499e-31	1	C1S	ccRCC2
DIAPH1	8.92335211526022e-36	0.822933722420018	0.405	0.07	2.51103128523423e-31	1	DIAPH1	ccRCC2
MFSD4B	1.25629515069117e-35	0.838566199717925	0.243	0.01	3.53521455404494e-31	1	MFSD4B	ccRCC2
GALNT14	2.17925500821895e-35	0.705769086931467	0.424	0.08	6.13242359312812e-31	1	GALNT14	ccRCC2
MACF1	2.88328621685746e-35	0.704477135844704	0.327	0.038	8.11356741423689e-31	1	MACF1	ccRCC2
PROM1	6.15023183737116e-35	0.769400879544148	0.249	0.013	1.73067523903624e-30	1	PROM1	ccRCC2
TMEM176B	6.40732550762589e-35	1.00606757154553	0.877	0.554	1.80302139784593e-30	1	TMEM176B	ccRCC2
MFSD10	6.57684849090322e-35	0.665261435265612	0.379	0.063	1.85072516534016e-30	1	MFSD10	ccRCC2
ATRX	7.735244293923e-35	0.924706232849967	0.45	0.097	2.17669774430993e-30	1	ATRX	ccRCC2
OXR1	9.09264952274236e-35	0.605932874017698	0.291	0.027	2.5586715756997e-30	1	OXR1	ccRCC2
CCN1	1.03978858540325e-34	1.10125873017189	0.304	0.033	2.92596507932474e-30	1	CCN1	ccRCC2
DERL1	1.09889697764407e-34	0.666454769213243	0.434	0.083	3.09229609509042e-30	1	DERL1	ccRCC2
AGT	1.53236777131293e-34	0.88154961928764	0.317	0.038	4.3120829084746e-30	1	AGT	ccRCC2
PRUNE2	2.06285996004133e-34	0.906017071452103	0.379	0.066	5.8048879275563e-30	1	PRUNE2	ccRCC2
CTSB	2.37133506896157e-34	0.89270521535742	0.553	0.151	6.67293688405785e-30	1	CTSB	ccRCC2
GNS	2.59144490654196e-34	0.731159535963945	0.269	0.02	7.29232596700906e-30	1	GNS	ccRCC2
N4BP2L2	3.54430840169711e-34	0.980250095813295	0.553	0.157	9.97368384237568e-30	1	N4BP2L2	ccRCC2
OSMR	4.82893036624999e-34	0.643220308414091	0.259	0.017	1.35886100506275e-29	1	OSMR	ccRCC2
P4HA2	5.74794645432835e-34	0.746464772879244	0.33	0.046	1.617472132248e-29	1	P4HA2	ccRCC2
MALAT1	6.34390118436424e-34	2.79925921262486	0.773	0.511	1.7851737932801e-29	1	MALAT1	ccRCC2
SLC22A5	6.77463745798342e-34	0.818460697142196	0.33	0.044	1.90638298067653e-29	1	SLC22A5	ccRCC2
ZMAT1	7.51123076322287e-34	0.865787258579686	0.243	0.013	2.11366033677092e-29	1	ZMAT1	ccRCC2
LRRK2	8.50160589562699e-34	0.794290830461426	0.401	0.075	2.39235189902944e-29	1	LRRK2	ccRCC2
CD59	9.46756958197474e-34	0.862821637274755	0.57	0.168	2.66417408036769e-29	1	CD59	ccRCC2
MESD	1.04933018898835e-33	0.585082476450452	0.398	0.071	2.95281515181323e-29	1	MESD	ccRCC2
PCYOX1	1.25528375172854e-33	0.624568195713925	0.265	0.02	3.53236847736411e-29	1	PCYOX1	ccRCC2
CYP3A5	1.84174988856e-33	0.508690472551448	0.252	0.016	5.18268418640784e-29	1	CYP3A5	ccRCC2
MYO9A	1.89403857605288e-33	0.808809206959257	0.34	0.048	5.32982455301281e-29	1	MYO9A	ccRCC2
C2	2.19971879114891e-33	0.760570328513371	0.327	0.044	6.19000867829304e-29	1	C2	ccRCC2
QSOX1	2.26298079712121e-33	0.534734304784799	0.259	0.019	6.36802796309908e-29	1	QSOX1	ccRCC2
SLC47A1	2.99980173915843e-33	0.72736202613159	0.294	0.031	8.44144209399183e-29	1	SLC47A1	ccRCC2
RNF213	3.40174529217833e-33	1.1923983880622	0.55	0.168	9.57251125218983e-29	1	RNF213	ccRCC2
SGCB	5.85205943871544e-33	0.741515696365409	0.437	0.097	1.64676952605452e-28	1	SGCB	ccRCC2
IGF2R	5.99154655185144e-33	0.553324871192691	0.233	0.011	1.68602119969099e-28	1	IGF2R	ccRCC2
DEGS1	7.43361792667976e-33	0.953257754947618	0.437	0.097	2.09182008456768e-28	1	DEGS1	ccRCC2
TSPAN31	8.78889274770818e-33	0.551142002335529	0.324	0.043	2.47319441920508e-28	1	TSPAN31	ccRCC2
SNHG14	1.03267374621807e-32	0.772725314628916	0.317	0.041	2.90594392185764e-28	1	SNHG14	ccRCC2
SRRM2	1.08474301747276e-32	0.913680860104879	0.544	0.154	3.05246685116834e-28	1	SRRM2	ccRCC2
ASH1L	1.25111159559177e-32	0.64152905360358	0.337	0.048	3.52062802999525e-28	1	ASH1L	ccRCC2
GANAB	1.77480031356909e-32	0.63149296622071	0.239	0.014	4.99428808238342e-28	1	GANAB	ccRCC2
PTPRK	2.45885667341061e-32	0.491224557998068	0.246	0.016	6.91922267897745e-28	1	PTPRK	ccRCC2
PDIA5	2.47326846499117e-32	0.644588684233767	0.359	0.06	6.95977746048514e-28	1	PDIA5	ccRCC2
PRKCSH	2.75844059685297e-32	0.617275825491066	0.417	0.084	7.76225183954426e-28	1	PRKCSH	ccRCC2
FAM153CP	2.9388076969295e-32	1.21989460250411	0.34	0.054	8.26980485915961e-28	1	FAM153CP	ccRCC2
AFF4	3.8470908014145e-32	0.737862657611765	0.405	0.083	1.08257135151804e-27	1	AFF4	ccRCC2
TPP1	4.56268860597921e-32	0.523246642019038	0.311	0.038	1.28394057372255e-27	1	TPP1	ccRCC2
DDR1	8.0827271847962e-32	0.615030251658997	0.256	0.02	2.27447942980165e-27	1	DDR1	ccRCC2
CYB5R3	1.19521480366022e-31	0.88226962265959	0.693	0.271	3.36333445749985e-27	1	CYB5R3	ccRCC2
CST3	1.64942661825965e-31	0.955810032470285	0.796	0.409	4.64148650378266e-27	1	CST3	ccRCC2
SLC15A4	1.71836855963971e-31	0.534536817869518	0.324	0.046	4.83548912682613e-27	1	SLC15A4	ccRCC2
LTBR	2.3954745865321e-31	0.62109292467386	0.317	0.044	6.74086548650134e-27	1	LTBR	ccRCC2
TMEM205	2.70489406825454e-31	0.692193202563688	0.563	0.17	7.61157190806828e-27	1	TMEM205	ccRCC2
DNAJC3	2.94866202047041e-31	0.611641674296958	0.362	0.063	8.29753492560373e-27	1	DNAJC3	ccRCC2
LIMA1	3.03422426345159e-31	0.620673253933377	0.317	0.044	8.53830707735279e-27	1	LIMA1	ccRCC2
MET	3.10490842416704e-31	0.689121646625023	0.372	0.068	8.73721230560604e-27	1	MET	ccRCC2
HLA-E	3.26706389162964e-31	0.877358710927802	0.744	0.319	9.1935177910458e-27	1	HLA-E	ccRCC2
CAV1	3.31916121793981e-31	0.872891811695473	0.485	0.127	9.34011966728263e-27	1	CAV1	ccRCC2
WFDC2	3.44518259648405e-31	1.13453955422154	0.638	0.238	9.6947438265061e-27	1	WFDC2	ccRCC2
POU5F1	3.92126699311713e-31	0.730605269338925	0.227	0.013	1.10344453186316e-26	1	POU5F1	ccRCC2
AGRN	4.37393497211272e-31	0.530820421128187	0.223	0.011	1.23082530115252e-26	1	AGRN	ccRCC2
GLG1	5.10953882806176e-31	0.486835785491143	0.307	0.04	1.43782422621658e-26	1	GLG1	ccRCC2
FLNA	5.21161823740004e-31	0.913555276308611	0.359	0.064	1.46654937200437e-26	1	FLNA	ccRCC2
SDF4	6.18064613619038e-31	0.595162863957429	0.43	0.095	1.73923382272397e-26	1	SDF4	ccRCC2
CD164	6.78700684111014e-31	0.657282941501903	0.469	0.113	1.90986372508839e-26	1	CD164	ccRCC2
NAPSA	8.87904109719099e-31	0.73206435090298	0.311	0.044	2.49856216474955e-26	1	NAPSA	ccRCC2
ADGRG1	9.02965164832793e-31	0.724722318072143	0.34	0.057	2.54094397383948e-26	1	ADGRG1	ccRCC2
ABCA1	9.78153944979753e-31	0.569560589647401	0.275	0.03	2.75252520117303e-26	1	ABCA1	ccRCC2
FUCA1	1.07352000121585e-30	0.490956188249805	0.252	0.021	3.0208852834214e-26	1	FUCA1	ccRCC2
HLA-F	1.07466020526029e-30	1.02696830095906	0.573	0.198	3.02409381760245e-26	1	HLA-F	ccRCC2
IFI6	1.11145527694824e-30	0.870106908436894	0.375	0.074	3.12763514933235e-26	1	IFI6	ccRCC2
ARSD	1.6597714646263e-30	0.499148053604418	0.243	0.019	4.67059690145841e-26	1	ARSD	ccRCC2
ZNF608	1.67165731824955e-30	0.659324257795678	0.278	0.031	4.70404369355423e-26	1	ZNF608	ccRCC2
DSC2	2.39963382226494e-30	0.569407229920422	0.269	0.028	6.75256957585354e-26	1	DSC2	ccRCC2
SLC12A7	2.42163063700416e-30	0.533096199527195	0.265	0.027	6.81446861252971e-26	1	SLC12A7	ccRCC2
RNF149	3.01417868637382e-30	0.641082959275359	0.405	0.084	8.48189882345593e-26	1	RNF149	ccRCC2
LMBRD1	4.13660464310566e-30	0.561214328889352	0.333	0.054	1.16404054656993e-25	1	LMBRD1	ccRCC2
SLC16A12	4.30398895802513e-30	0.840193009029307	0.362	0.071	1.21114249278827e-25	1	SLC16A12	ccRCC2
SLC35F5	4.85192237953373e-30	0.522196262073968	0.327	0.051	1.36533095760079e-25	1	SLC35F5	ccRCC2
MICAL3	4.95909104211792e-30	0.578068094356606	0.243	0.02	1.39548821925198e-25	1	MICAL3	ccRCC2
LNPK	6.95095359538034e-30	0.525695603354887	0.304	0.043	1.95599834174003e-25	1	LNPK	ccRCC2
WDR60	7.08272100227288e-30	0.710863202289604	0.304	0.043	1.99307769003959e-25	1	WDR60	ccRCC2
EMC10	7.39119866026507e-30	0.576067050264501	0.375	0.073	2.07988330299859e-25	1	EMC10	ccRCC2
P4HB	7.87039757181726e-30	0.920829442039665	0.748	0.33	2.21472987670938e-25	1	P4HB	ccRCC2
CTSF	8.4620419574588e-30	0.647515286353144	0.32	0.05	2.38121860682891e-25	1	CTSF	ccRCC2
CLTRN	1.34282685147761e-29	0.832181077262029	0.511	0.152	3.77871476005799e-25	1	CLTRN	ccRCC2
DSP	1.39791701453283e-29	0.592296902568384	0.262	0.027	3.93373847889537e-25	1	DSP	ccRCC2
TSPAN6	2.2637516616316e-29	0.499145747510896	0.294	0.04	6.37019717583133e-25	1	TSPAN6	ccRCC2
RARRES2	2.70181424411681e-29	0.940961646727442	0.88	0.524	7.60290528294472e-25	1	RARRES2	ccRCC2
AQP1	2.778055518714e-29	1.14753805445554	0.392	0.094	7.8174482296612e-25	1	AQP1	ccRCC2
CDH16	3.0648561232355e-29	0.581781064116194	0.262	0.028	8.6245051307847e-25	1	CDH16	ccRCC2
SEZ6L2	3.24614914066405e-29	0.530981163518044	0.23	0.017	9.13466368182863e-25	1	SEZ6L2	ccRCC2
SPINT1	3.91000569679516e-29	0.585990402513216	0.294	0.041	1.10027560307816e-24	1	SPINT1	ccRCC2
PTPRM	4.16224376404095e-29	0.613264237546337	0.291	0.04	1.17125539520112e-24	1	PTPRM	ccRCC2
TAP1	4.21955671014249e-29	0.587238789683778	0.34	0.06	1.1873832582341e-24	1	TAP1	ccRCC2
UGCG	5.53614103605604e-29	0.576422592472695	0.33	0.056	1.55787008754617e-24	1	UGCG	ccRCC2
TM9SF3	5.86696558927311e-29	0.657361275294983	0.369	0.075	1.65096411682145e-24	1	TM9SF3	ccRCC2
CDH1	6.00590239667405e-29	0.449213459941033	0.191	0.006	1.69006093442408e-24	1	CDH1	ccRCC2
OGT	9.80123120260165e-29	0.642306769992249	0.311	0.048	2.7580664604121e-24	1	OGT	ccRCC2
PDIA6	1.029292308206e-28	0.879237890744657	0.625	0.238	2.89642855529169e-24	1	PDIA6	ccRCC2
LEPROT	1.05564536985354e-28	0.824805788041743	0.472	0.131	2.97058607076785e-24	1	LEPROT	ccRCC2
LUC7L3	1.06064377350618e-28	0.736263052522609	0.408	0.094	2.98465157864639e-24	1	LUC7L3	ccRCC2
SEL1L	1.11034940173787e-28	0.548947400600694	0.207	0.011	3.12452321649037e-24	1	SEL1L	ccRCC2
TSPAN3	1.15983803404621e-28	0.583593772903586	0.375	0.078	3.26378422780605e-24	1	TSPAN3	ccRCC2
PLD3	1.49846032148193e-28	0.534674215434335	0.262	0.03	4.21666734465016e-24	1	PLD3	ccRCC2
TMED9	1.56477638868133e-28	0.73729783862915	0.586	0.194	4.40328075774928e-24	1	TMED9	ccRCC2
LINC01320	1.7112764427534e-28	1.45774218465035	0.686	0.345	4.81553190990807e-24	1	LINC01320	ccRCC2
SIRPA	1.89264585685723e-28	0.675745137465549	0.311	0.05	5.32590544119624e-24	1	SIRPA	ccRCC2
ASPH	2.09661591133126e-28	0.615259763766897	0.385	0.084	5.89987717448617e-24	1	ASPH	ccRCC2
SLC16A1	2.21862815491832e-28	0.327110043392924	0.188	0.006	6.24321962794015e-24	1	SLC16A1	ccRCC2
REEP5	2.29225724084385e-28	0.724872437372525	0.612	0.217	6.4504118757346e-24	1	REEP5	ccRCC2
TMEM9	2.56081118506555e-28	0.585001471306873	0.385	0.084	7.20612267477446e-24	1	TMEM9	ccRCC2
GRAMD4	2.67563295626611e-28	0.645042534429203	0.236	0.021	7.52923113893283e-24	1	GRAMD4	ccRCC2
LRP1	2.77478223465547e-28	0.557618733562608	0.21	0.013	7.8082372083205e-24	1	LRP1	ccRCC2
PAM	2.86729408239641e-28	0.660418873610921	0.34	0.064	8.06856554786351e-24	1	PAM	ccRCC2
DHRS7	3.09465926717677e-28	0.497650977051896	0.353	0.067	8.70837117783543e-24	1	DHRS7	ccRCC2
TMEM30A	3.20797602911486e-28	0.524747646880993	0.282	0.038	9.02724454592921e-24	1	TMEM30A	ccRCC2
NUCB1	3.41062854635687e-28	0.670892052825726	0.482	0.135	9.59750872944823e-24	1	NUCB1	ccRCC2
MARCH6	3.62086302969005e-28	0.601016457229812	0.33	0.058	1.01891085655478e-23	1	MARCH6	ccRCC2
LPGAT1	4.17767325233375e-28	0.521936438300788	0.317	0.053	1.17559725320672e-23	1	LPGAT1	ccRCC2
RNASE4	4.62711531003486e-28	0.549239738911246	0.411	0.097	1.30207024824381e-23	1	RNASE4	ccRCC2
COL6A1	5.51253263598645e-28	0.679973481668694	0.214	0.014	1.55122668376659e-23	1	COL6A1	ccRCC2
TMCO1	5.61014972942747e-28	0.571309067419699	0.528	0.158	1.57869613386089e-23	1	TMCO1	ccRCC2
TGFBI	5.70229826897784e-28	1.23071736418364	0.262	0.033	1.60462673289036e-23	1	TGFBI	ccRCC2
IQGAP1	6.62184836174024e-28	0.614920660054541	0.398	0.091	1.8633881289937e-23	1	IQGAP1	ccRCC2
SCARB2	7.18253989750948e-28	0.562786568831865	0.32	0.056	2.02116672715917e-23	1	SCARB2	ccRCC2
MIA2	1.2842703115031e-27	0.545124449449478	0.324	0.057	3.61393665656973e-23	1	MIA2	ccRCC2
ESYT2	1.28971297461515e-27	0.411612193747559	0.23	0.02	3.62925231056703e-23	1	ESYT2	ccRCC2
MLEC	1.29792423677247e-27	0.787968933481277	0.576	0.202	3.65235880227773e-23	1	MLEC	ccRCC2
KIF12	1.32817004680241e-27	0.612217242639842	0.369	0.078	3.73747051170198e-23	1	KIF12	ccRCC2
SLC39A1	1.33099121356874e-27	0.477990912518437	0.333	0.06	3.74540927498242e-23	1	SLC39A1	ccRCC2
CLK4	1.36217274466594e-27	0.694480234433264	0.33	0.061	3.83315410348996e-23	1	CLK4	ccRCC2
ANK3	1.74978863195075e-27	0.754768906873326	0.304	0.051	4.92390521030941e-23	1	ANK3	ccRCC2
SERINC3	2.0474761699646e-27	0.437780548261892	0.282	0.038	5.7615979422804e-23	1	SERINC3	ccRCC2
CHPF	2.55557822680389e-27	0.426534598946101	0.223	0.019	7.19139713022615e-23	1	CHPF	ccRCC2
CD74	2.66812915838506e-27	1.49473600017314	0.806	0.501	7.50811545169556e-23	1	CD74	ccRCC2
CLDN3	2.85374636529068e-27	0.578511973249811	0.375	0.081	8.03044227192797e-23	1	CLDN3	ccRCC2
MYADM	2.98527976980169e-27	0.696495557420388	0.262	0.033	8.40057727222196e-23	1	MYADM	ccRCC2
PTTG1IP	3.08325968414764e-27	0.836249631684431	0.693	0.302	8.67629275119147e-23	1	PTTG1IP	ccRCC2
GPRC5C	3.18087491722582e-27	0.619903877256205	0.307	0.053	8.95098201707346e-23	1	GPRC5C	ccRCC2
CTNND1	3.2511202593722e-27	0.575019142060334	0.356	0.073	9.14865240987336e-23	1	CTNND1	ccRCC2
BST2	3.26724284780353e-27	0.905032873518336	0.634	0.255	9.19402137371914e-23	1	BST2	ccRCC2
IGFBP4	3.41383018148426e-27	0.820823797932795	0.505	0.16	9.6065181306967e-23	1	IGFBP4	ccRCC2
CLSTN1	3.5243059271603e-27	0.480212483611016	0.246	0.027	9.91739687902909e-23	1	CLSTN1	ccRCC2
LGMN	3.67862566722751e-27	0.412299516074563	0.175	0.004	1.03516526275782e-22	1	LGMN	ccRCC2
HEXA	4.1713582968293e-27	0.563946666554762	0.34	0.066	1.17382022472777e-22	1	HEXA	ccRCC2
RBBP6	4.84394570458204e-27	0.498806764590538	0.265	0.034	1.36308632126939e-22	1	RBBP6	ccRCC2
MAGT1	5.35467285170126e-27	0.427341126719172	0.265	0.034	1.50680494046873e-22	1	MAGT1	ccRCC2
PNISR	5.6706134030823e-27	0.705377809953101	0.385	0.09	1.59571061162736e-22	1	PNISR	ccRCC2
SEMA6A	5.71400417350855e-27	0.666177986954418	0.272	0.038	1.60792077442531e-22	1	SEMA6A	ccRCC2
VPS13A	6.5322475109625e-27	0.508137044655531	0.272	0.037	1.83817444958485e-22	1	VPS13A	ccRCC2
RTN4	6.74085233591421e-27	0.782643181104789	0.696	0.298	1.89687584732626e-22	1	RTN4	ccRCC2
CD109	7.52102162933188e-27	0.399923515276928	0.207	0.014	2.11641548649399e-22	1	CD109	ccRCC2
HLA-DQB1	7.77863618352505e-27	0.797054779011777	0.528	0.177	2.18890822204395e-22	1	HLA-DQB1	ccRCC2
CDHR5	8.11692496760639e-27	0.619358651264875	0.227	0.021	2.28410268588444e-22	1	CDHR5	ccRCC2
FZD1	8.53604225430732e-27	0.372153612319498	0.249	0.028	2.40204229036208e-22	1	FZD1	ccRCC2
TMEM41B	8.55469723917749e-27	0.378591476739712	0.207	0.014	2.40729180310454e-22	1	TMEM41B	ccRCC2
TMEM87A	1.00235666439205e-26	0.491591236218393	0.246	0.028	2.82063165359922e-22	1	TMEM87A	ccRCC2
SEMA4B	1.02029690287731e-26	0.454098991234743	0.188	0.009	2.87111548469675e-22	1	SEMA4B	ccRCC2
F11R	1.25239718332195e-26	0.403105373345594	0.21	0.016	3.52424567386797e-22	1	F11R	ccRCC2
MME	1.26967006127355e-26	0.394606412988458	0.243	0.027	3.57285155242376e-22	1	MME	ccRCC2
TRPM7	1.32962536476267e-26	0.40092539947252	0.201	0.013	3.74156577644215e-22	1	TRPM7	ccRCC2
PAX2	1.7744336898653e-26	0.495032085311704	0.35	0.071	4.99325640328095e-22	1	PAX2	ccRCC2
AFDN	1.77665744240397e-26	0.510330145074197	0.333	0.064	4.99951404292477e-22	1	AFDN	ccRCC2
CGNL1	1.85974279119376e-26	0.489767979099771	0.217	0.019	5.23331621441925e-22	1	CGNL1	ccRCC2
COL4A1	1.865584802909e-26	0.6521780266278	0.191	0.01	5.24975563538594e-22	1	COL4A1	ccRCC2
ILVBL	2.40328780521905e-26	0.367093930897049	0.214	0.017	6.76285188388641e-22	1	ILVBL	ccRCC2
DUSP1	2.4925403020942e-26	1.19046069431625	0.835	0.564	7.01400841009307e-22	1	DUSP1	ccRCC2
BX890604.2	2.58240606561165e-26	0.685621686477687	0.307	0.056	7.26689066863118e-22	1	BX890604.2	ccRCC2
FAF2	3.01254757748846e-26	0.42019343028691	0.233	0.024	8.47730888305254e-22	1	FAF2	ccRCC2
SMG1	3.18263398395735e-26	0.547153601074049	0.298	0.05	8.95593203085598e-22	1	SMG1	ccRCC2
SEC61A1	3.62232378105589e-26	0.599260020320741	0.256	0.034	1.01932191198913e-21	1	SEC61A1	ccRCC2
SLC4A4	3.71413894762643e-26	0.521315363031227	0.314	0.058	1.04515869986208e-21	1	SLC4A4	ccRCC2
PDIA4	4.89532957422361e-26	0.623451419892592	0.272	0.04	1.37754574218652e-21	1	PDIA4	ccRCC2
TXNDC12	5.19514941340831e-26	0.443638322709703	0.343	0.07	1.4619150449331e-21	1	TXNDC12	ccRCC2
TP53I13	5.4956260844225e-26	0.348516192849629	0.301	0.051	1.54646918015649e-21	1	TP53I13	ccRCC2
ALPK2	6.15302690985513e-26	0.584670690430937	0.278	0.044	1.73146177243323e-21	1	ALPK2	ccRCC2
WLS	6.70510808471246e-26	0.421590736188596	0.246	0.03	1.88681741503809e-21	1	WLS	ccRCC2
SDC1	7.31762613174734e-26	0.625210490231194	0.23	0.024	2.0591799934737e-21	1	SDC1	ccRCC2
CERS2	7.32679180686333e-26	0.581274109309177	0.424	0.113	2.06175921445134e-21	1	CERS2	ccRCC2
FKBP5	7.48123902211089e-26	0.866249639188265	0.434	0.12	2.105220660822e-21	1	FKBP5	ccRCC2
PKN2	7.6785172994848e-26	0.495635132485748	0.288	0.047	2.16073476807502e-21	1	PKN2	ccRCC2
NPTN	7.97694701743065e-26	0.402486133504259	0.301	0.051	2.24471289070498e-21	1	NPTN	ccRCC2
SGPP2	8.01385044703632e-26	0.488688923866946	0.243	0.028	2.25509751579602e-21	1	SGPP2	ccRCC2
SYNE1	8.85193157866918e-26	0.541749666826576	0.272	0.04	2.49093354623751e-21	1	SYNE1	ccRCC2
NET1	8.99593546417269e-26	0.629745005362501	0.324	0.063	2.5314562396182e-21	1	NET1	ccRCC2
JAG1	1.10043052665516e-25	0.490372183192591	0.181	0.009	3.09661150200761e-21	1	JAG1	ccRCC2
SELENOF	1.12643131998657e-25	0.496667365590481	0.398	0.097	3.16977773444221e-21	1	SELENOF	ccRCC2
ABCC3	1.1478452233157e-25	0.532716320238763	0.285	0.047	3.23003645841037e-21	1	ABCC3	ccRCC2
CX3CL1	1.16390831248545e-25	0.473974401738594	0.194	0.013	3.27523799133406e-21	1	CX3CL1	ccRCC2
POU3F3	1.18836438609537e-25	0.717742263058818	0.456	0.134	3.34405738247237e-21	1	POU3F3	ccRCC2
ZNF638	1.2139714419397e-25	0.653645827586289	0.265	0.038	3.4161156376183e-21	1	ZNF638	ccRCC2
ABCA5	1.31047882434403e-25	0.519650459195008	0.194	0.013	3.68768741170411e-21	1	ABCA5	ccRCC2
ATL3	1.52567762010125e-25	0.538748559050136	0.301	0.054	4.29325682296492e-21	1	ATL3	ccRCC2
LY6E	2.01237783250417e-25	0.999116376127825	0.647	0.295	5.66283122066673e-21	1	LY6E	ccRCC2
EPCAM	2.04496302384527e-25	0.59653085820264	0.398	0.101	5.7545259491006e-21	1	EPCAM	ccRCC2
SBSPON	2.22027647011366e-25	0.510109523821229	0.298	0.053	6.24785798689985e-21	1	SBSPON	ccRCC2
DNASE2	2.27185609153702e-25	0.421105517939968	0.223	0.023	6.39300304158518e-21	1	DNASE2	ccRCC2
LBR	2.28831424734905e-25	0.410330666748004	0.236	0.027	6.43931629204023e-21	1	LBR	ccRCC2
SPTLC1	2.69152920003198e-25	0.396278094363698	0.236	0.027	7.57396316888998e-21	1	SPTLC1	ccRCC2
GINM1	2.85931819512579e-25	0.53662679093239	0.372	0.088	8.04612140108398e-21	1	GINM1	ccRCC2
PKHD1	3.31545363192952e-25	0.484108479554763	0.214	0.02	9.32968652024966e-21	1	PKHD1	ccRCC2
LSR	3.34875922243789e-25	0.399265230486589	0.282	0.046	9.42340845194023e-21	1	LSR	ccRCC2
ACE2	3.50933411140256e-25	0.548204938564801	0.191	0.013	9.8752661894868e-21	1	ACE2	ccRCC2
POLR2J3	4.00189548946328e-25	0.579906908230174	0.285	0.048	1.12613339073497e-20	1	POLR2J3	ccRCC2
ATP11C	4.04676023952243e-25	0.419824563132142	0.188	0.011	1.13875833140161e-20	1	ATP11C	ccRCC2
RBM25	4.31099452241489e-25	0.438973658385268	0.311	0.058	1.21311385860755e-20	1	RBM25	ccRCC2
MARCKS	4.67902222530804e-25	0.597753554885142	0.44	0.124	1.31667685420168e-20	1	MARCKS	ccRCC2
ERBB3	4.8275768983927e-25	0.670676980200841	0.22	0.023	1.3584801392077e-20	1	ERBB3	ccRCC2
ARMCX3	4.97815360154114e-25	0.369899397369244	0.343	0.073	1.40085242347368e-20	1	ARMCX3	ccRCC2
MIGA1	4.99432630540581e-25	0.415862870887198	0.288	0.048	1.40540342234119e-20	1	MIGA1	ccRCC2
MMP14	5.06868128249655e-25	0.45881613090496	0.181	0.01	1.42632691289453e-20	1	MMP14	ccRCC2
ATP13A3	5.36797024345496e-25	0.57238242612056	0.343	0.074	1.51054682650822e-20	1	ATP13A3	ccRCC2
FOS	5.44526443853109e-25	1.31665154845879	0.654	0.333	1.53229741300265e-20	1	FOS	ccRCC2
PPT1	5.49419035402994e-25	0.470675611575268	0.269	0.041	1.54606516562403e-20	1	PPT1	ccRCC2
UFL1	5.58584575192131e-25	0.495487713862996	0.265	0.04	1.57185699459066e-20	1	UFL1	ccRCC2
SPCS3	5.96727141480602e-25	0.626261944501784	0.437	0.123	1.67919017612641e-20	1	SPCS3	ccRCC2
BCAM	6.20395489413622e-25	0.711294664183786	0.259	0.038	1.74579290720993e-20	1	BCAM	ccRCC2
PHF3	6.55067730375444e-25	0.607860484407896	0.424	0.115	1.8433605932765e-20	1	PHF3	ccRCC2
DNAH11	6.6391198551006e-25	0.57290140370773	0.227	0.026	1.86824832722531e-20	1	DNAH11	ccRCC2
MPZL2	6.72288713971454e-25	0.444100947509766	0.194	0.014	1.89182044111567e-20	1	MPZL2	ccRCC2
MPZL1	6.90854712525789e-25	0.411661662820092	0.249	0.034	1.94406516104757e-20	1	MPZL1	ccRCC2
MIR3936HG	7.48522881661979e-25	0.481872332710917	0.304	0.057	2.10634338899681e-20	1	MIR3936HG	ccRCC2
SERPINH1	7.97689676978369e-25	0.40874788774039	0.204	0.017	2.24469875101713e-20	1	SERPINH1	ccRCC2
ATP6AP1	8.19829372857111e-25	0.388498989290555	0.294	0.051	2.30699985521991e-20	1	ATP6AP1	ccRCC2
RNF13	8.3707247336103e-25	0.475695917765452	0.32	0.064	2.35552194003794e-20	1	RNF13	ccRCC2
FLNB	8.66579264036133e-25	0.424999446530911	0.194	0.014	2.43855404899768e-20	1	FLNB	ccRCC2
SMARCA1	1.00070167869395e-24	0.518887206539403	0.256	0.037	2.81597452384478e-20	1	SMARCA1	ccRCC2
TMEM259	1.00724921263518e-24	0.501740473942862	0.278	0.046	2.83439928435538e-20	1	TMEM259	ccRCC2
HPN	1.09511000512043e-24	0.591946047889036	0.492	0.154	3.0816395544089e-20	1	HPN	ccRCC2
CTSC	1.14343423481193e-24	0.420325113559062	0.385	0.094	3.21762393676076e-20	1	CTSC	ccRCC2
ARHGEF28	1.1708471875887e-24	0.519610091670907	0.282	0.048	3.2947639858746e-20	1	ARHGEF28	ccRCC2
GOLGA8B	1.18778145269491e-24	0.488448821976941	0.184	0.011	3.34241700788348e-20	1	GOLGA8B	ccRCC2
EGFR	1.33247825262587e-24	0.56523869278222	0.405	0.107	3.7495938028892e-20	1	EGFR	ccRCC2
KIAA1109	1.46869508591101e-24	0.509246935204688	0.256	0.037	4.13290797175358e-20	1	KIAA1109	ccRCC2
NLGN1	1.48417936370932e-24	0.417692694637981	0.217	0.023	4.17648072947802e-20	1	NLGN1	ccRCC2
KCTD3	1.49333011977376e-24	0.507551910005383	0.288	0.051	4.20223095704336e-20	1	KCTD3	ccRCC2
ITGA1	1.57727716325767e-24	0.319895869853279	0.175	0.009	4.43845793740707e-20	1	ITGA1	ccRCC2
IFNGR1	1.60955750413288e-24	0.435672803391893	0.217	0.023	4.52929481662991e-20	1	IFNGR1	ccRCC2
HSF4	1.66336190040197e-24	0.412246517140279	0.23	0.027	4.68070038773113e-20	1	HSF4	ccRCC2
CCPG1	1.68523186556671e-24	0.349960908212225	0.197	0.016	4.74224246970473e-20	1	CCPG1	ccRCC2
PPIB	1.82755511828081e-24	0.795822161481076	0.819	0.452	5.1427401028422e-20	1	PPIB	ccRCC2
TRIM56	1.8518407350394e-24	0.546504151178841	0.23	0.027	5.21107982840087e-20	1	TRIM56	ccRCC2
PPP1R15A	1.97817938682389e-24	0.628527228412657	0.408	0.11	5.56659679452241e-20	1	PPP1R15A	ccRCC2
VCAN	1.98989053189993e-24	0.729540821207928	0.239	0.031	5.5995519567664e-20	1	VCAN	ccRCC2
PLOD1	2.15067012364717e-24	0.424824297914743	0.201	0.017	6.05198572794315e-20	1	PLOD1	ccRCC2
PKD2	2.15095181359876e-24	0.47324871266048	0.204	0.019	6.05277840346691e-20	1	PKD2	ccRCC2
CCNL1	2.44934965646852e-24	0.657053156694716	0.385	0.098	6.89246993330242e-20	1	CCNL1	ccRCC2
IL6R	2.54702478888847e-24	0.381650827823013	0.168	0.007	7.16732775593214e-20	1	IL6R	ccRCC2
KIDINS220	2.7252387606453e-24	0.487000541688419	0.22	0.024	7.66882187245587e-20	1	KIDINS220	ccRCC2
FKBP9	2.834975246695e-24	0.310382266327552	0.23	0.027	7.97762034419972e-20	1	FKBP9	ccRCC2
SSR1	2.84303591504605e-24	0.475114092972335	0.314	0.063	8.00030306493959e-20	1	SSR1	ccRCC2
KLF7	2.86456353884546e-24	0.533914968371803	0.22	0.024	8.06088179831112e-20	1	KLF7	ccRCC2
THBS1	2.878878202433e-24	0.611267607404047	0.22	0.024	8.10116326164645e-20	1	THBS1	ccRCC2
TM9SF2	2.8979200992038e-24	0.371255078780904	0.282	0.047	8.1547471591595e-20	1	TM9SF2	ccRCC2
FAM13A	3.09381511587098e-24	0.491931838631469	0.382	0.097	8.70599573606094e-20	1	FAM13A	ccRCC2
DDX17	3.25403294419312e-24	0.875023176590684	0.537	0.197	9.15684870495945e-20	1	DDX17	ccRCC2
OFD1	3.26325944373397e-24	0.47149190151664	0.282	0.048	9.18281207466738e-20	1	OFD1	ccRCC2
TENM1	3.33636012878277e-24	0.355395086900655	0.178	0.01	9.38851740239473e-20	1	TENM1	ccRCC2
ARHGEF10	3.52900363683019e-24	0.423594613896153	0.172	0.009	9.93061623404015e-20	1	ARHGEF10	ccRCC2
LINC-PINT	3.62479234373236e-24	0.417369866647805	0.262	0.04	1.02001656552629e-19	1	LINC-PINT	ccRCC2
AUP1	3.66272379773183e-24	0.451844250254587	0.256	0.038	1.03069047668174e-19	1	AUP1	ccRCC2
INTS3	3.80447483757333e-24	0.518830947110735	0.21	0.021	1.07057921929314e-19	1	INTS3	ccRCC2
LGR4	4.1331978186316e-24	0.331415533914265	0.194	0.016	1.16308186616293e-19	1	LGR4	ccRCC2
TMEM245	4.2093186640272e-24	0.400134882517916	0.204	0.019	1.18450227205725e-19	1	TMEM245	ccRCC2
RND3	4.27126424632931e-24	0.71028792956892	0.278	0.048	1.20193375891707e-19	1	RND3	ccRCC2
MYDGF	4.31719201513959e-24	0.568672618383084	0.521	0.177	1.21485783306028e-19	1	MYDGF	ccRCC2
OSBPL11	4.473776988085e-24	0.617708547900464	0.223	0.027	1.25892084444712e-19	1	OSBPL11	ccRCC2
BRD2	4.66529791173351e-24	0.509453181064424	0.453	0.132	1.31281483236181e-19	1	BRD2	ccRCC2
8,00 F	5.00969335469683e-24	0.727064020804745	0.233	0.031	1.40972771001169e-19	1	8,00 F	ccRCC2
MAGED2	5.08158719592638e-24	0.627910778068577	0.489	0.162	1.42995863693368e-19	1	MAGED2	ccRCC2
METTL15	5.24404821507273e-24	0.637869743440608	0.243	0.034	1.47567516772147e-19	1	METTL15	ccRCC2
PRCP	5.52679672158233e-24	0.402755279129808	0.252	0.037	1.55524059745327e-19	1	PRCP	ccRCC2
CALU	5.56354426050331e-24	0.421799984856733	0.246	0.034	1.56558135490563e-19	1	CALU	ccRCC2
SYPL1	5.80209109958227e-24	0.464660575876128	0.456	0.138	1.63270843542245e-19	1	SYPL1	ccRCC2
SNRNP200	5.88538629095533e-24	0.398030966830529	0.298	0.056	1.65614770227483e-19	1	SNRNP200	ccRCC2
NEDD9	6.03202582593617e-24	0.608164539145776	0.411	0.113	1.69741206741844e-19	1	NEDD9	ccRCC2
CHD9	6.06424238060341e-24	0.551575737727262	0.333	0.074	1.7064778059018e-19	1	CHD9	ccRCC2
LINC00472	6.11353960149593e-24	0.59382774090741	0.188	0.014	1.72035004386096e-19	1	LINC00472	ccRCC2
KANSL1	6.12522411277307e-24	0.592732583465712	0.275	0.047	1.72363806533434e-19	1	KANSL1	ccRCC2
SPPL2A	6.16177921559068e-24	0.394314366196478	0.282	0.048	1.73392467126722e-19	1	SPPL2A	ccRCC2
SIL1	6.29269918068658e-24	0.467991493288362	0.33	0.071	1.7707655494452e-19	1	SIL1	ccRCC2
NCOR2	6.60170201761044e-24	0.436137417192214	0.269	0.044	1.85771894775558e-19	1	NCOR2	ccRCC2
HUWE1	7.25876402104912e-24	0.526898888336793	0.291	0.054	2.04261619552322e-19	1	HUWE1	ccRCC2
CLCN5	7.64342793369701e-24	0.400936514228551	0.175	0.01	2.15086062054234e-19	1	CLCN5	ccRCC2
KMT2E	7.7568372668659e-24	0.428286422643916	0.337	0.074	2.18277400689606e-19	1	KMT2E	ccRCC2
TRABD2B	7.99652948561979e-24	0.530558189574712	0.269	0.046	2.25022339725341e-19	1	TRABD2B	ccRCC2
CRIP2	8.03327301514927e-24	0.55112610074126	0.369	0.09	2.260563026463e-19	1	CRIP2	ccRCC2
PTPRF	8.2136671890102e-24	0.540877370695843	0.22	0.026	2.31132594698747e-19	1	PTPRF	ccRCC2
AF117829.1	8.29158529326558e-24	0.337930126456725	0.165	0.007	2.33325210152493e-19	1	AF117829.1	ccRCC2
ARHGAP26	8.30313411371045e-24	0.414667019236368	0.23	0.028	2.33650193959812e-19	1	ARHGAP26	ccRCC2
SLC38A2	8.4888942842409e-24	0.427492381452976	0.43	0.115	2.38877485158539e-19	1	SLC38A2	ccRCC2
PLEKHH2	8.65968031493405e-24	0.418340597228259	0.236	0.031	2.43683404062244e-19	1	PLEKHH2	ccRCC2
ARID1B	8.81281482104989e-24	0.4670191914007	0.246	0.036	2.47992609064344e-19	1	ARID1B	ccRCC2
CALD1	9.52217029866926e-24	0.712911869096725	0.676	0.292	2.67953872204553e-19	1	CALD1	ccRCC2
TLR3	9.70359864503629e-24	0.455151635375218	0.333	0.074	2.73059265871321e-19	1	TLR3	ccRCC2
COL4A2	1.03624617683669e-23	0.619368290495881	0.227	0.028	2.91599674161844e-19	1	COL4A2	ccRCC2
PSORS1C3	1.06314690297367e-23	0.522240176164617	0.178	0.011	2.99169538496791e-19	1	PSORS1C3	ccRCC2
RNF145	1.09436167961164e-23	0.457164930934201	0.343	0.078	3.07953376642717e-19	1	RNF145	ccRCC2
RNF128	1.10429057661402e-23	0.363485504760841	0.175	0.01	3.10747368259185e-19	1	RNF128	ccRCC2
CLDN2	1.17017709686553e-23	0.774774899167811	0.294	0.058	3.29287835057959e-19	1	CLDN2	ccRCC2
IER3	1.19151157522079e-23	0.739879722681712	0.369	0.093	3.35291357267131e-19	1	IER3	ccRCC2
GAL3ST1	1.28952918649776e-23	0.69727136017442	0.573	0.215	3.62873513080469e-19	1	GAL3ST1	ccRCC2
PLPP3	1.31726152098738e-23	0.323886272174104	0.217	0.024	3.70677392005849e-19	1	PLPP3	ccRCC2
COMT	1.42705020760337e-23	0.485304209777045	0.356	0.085	4.01571928419587e-19	1	COMT	ccRCC2
LAMP1	1.49411694686275e-23	0.392577452173501	0.291	0.054	4.20444508847177e-19	1	LAMP1	ccRCC2
LPIN3	1.65898494952074e-23	0.347138556845855	0.191	0.016	4.66838364795136e-19	1	LPIN3	ccRCC2
MCFD2	1.67484554211924e-23	0.400434644473759	0.372	0.093	4.71301535552353e-19	1	MCFD2	ccRCC2
CTNNB1	1.71792122350958e-23	0.500298184319134	0.353	0.084	4.83423032295595e-19	1	CTNNB1	ccRCC2
SEC62	1.75381925114724e-23	0.667067831839606	0.628	0.261	4.93524737272834e-19	1	SEC62	ccRCC2
PIGT	1.98116778525209e-23	0.378906596660638	0.207	0.021	5.57500614769939e-19	1	PIGT	ccRCC2
SREBF1	2.37279080408232e-23	0.58669797300991	0.184	0.014	6.67703332268766e-19	1	SREBF1	ccRCC2
TMEM35B	2.53724877215759e-23	0.402009524731636	0.395	0.104	7.13981804485145e-19	1	TMEM35B	ccRCC2
ARL6IP1	2.62976771163011e-23	0.672849620281639	0.508	0.178	7.40016634052712e-19	1	ARL6IP1	ccRCC2
FUCA2	2.79484011284086e-23	0.469409274104302	0.362	0.088	7.86468007753417e-19	1	FUCA2	ccRCC2
ACTN4	2.91182498834526e-23	0.635665642480265	0.508	0.172	8.19387551720358e-19	1	ACTN4	ccRCC2
TMED5	3.05609716032453e-23	0.463749992834307	0.311	0.064	8.59985740915322e-19	1	TMED5	ccRCC2
GSN	3.16996943835814e-23	0.353256073434191	0.275	0.048	8.92029399953979e-19	1	GSN	ccRCC2
BDP1	3.73193732073584e-23	0.349982914842072	0.262	0.043	1.05016716205507e-18	1	BDP1	ccRCC2
STAT6	3.79448462694465e-23	0.471970242653542	0.249	0.038	1.06776797402222e-18	1	STAT6	ccRCC2
ADCY5	3.81605927893558e-23	0.39879826136819	0.175	0.011	1.07383908109247e-18	1	ADCY5	ccRCC2
CCNL2	4.00735356817826e-23	0.515627585574045	0.188	0.016	1.12766929408536e-18	1	CCNL2	ccRCC2
TTC17	4.01396249446405e-23	0.360605719615702	0.201	0.02	1.12952904594218e-18	1	TTC17	ccRCC2
LPP	4.0470511377097e-23	0.590563461050871	0.405	0.115	1.13884019015151e-18	1	LPP	ccRCC2
HHLA2	4.18231476816541e-23	0.397818341608517	0.269	0.046	1.17690337576175e-18	1	HHLA2	ccRCC2
ANKRD36	4.63097758438751e-23	0.445674760065827	0.165	0.009	1.30315709224664e-18	1	ANKRD36	ccRCC2
EFHC1	4.80734001078912e-23	0.376972527291227	0.155	0.006	1.35278547903606e-18	1	EFHC1	ccRCC2
BIRC3	4.90014282347051e-23	1.1696953708386	0.495	0.182	1.3789001905246e-18	1	BIRC3	ccRCC2
CASC4	5.13001456933984e-23	0.48183888056506	0.291	0.057	1.44358609981223e-18	1	CASC4	ccRCC2
MON2	5.29068608864817e-23	0.458508805672115	0.188	0.016	1.48879906534559e-18	1	MON2	ccRCC2
SLC17A4	5.74876480601995e-23	0.471023980878179	0.139	0.001	1.61770241641401e-18	1	SLC17A4	ccRCC2
MACO1	5.92122471723579e-23	0.299713447947405	0.217	0.026	1.66623263543015e-18	1	MACO1	ccRCC2
USP9X	6.48389789284351e-23	0.392564816229354	0.243	0.036	1.82456886704616e-18	1	USP9X	ccRCC2
ARL6IP5	6.68225689307176e-23	0.537564379135679	0.518	0.177	1.88038708971039e-18	1	ARL6IP5	ccRCC2
JMJD1C	6.76492164919904e-23	0.351425005256622	0.288	0.054	1.90364895208461e-18	1	JMJD1C	ccRCC2
KLF6	7.12361852857227e-23	1.20281233830255	0.689	0.386	2.00458625394024e-18	1	KLF6	ccRCC2
TMC4	7.50679246239393e-23	0.374788286938666	0.168	0.01	2.11241139891765e-18	1	TMC4	ccRCC2
CD40	8.1747013210654e-23	0.375161753720796	0.327	0.073	2.3003609517478e-18	1	CD40	ccRCC2
ANO6	9.25228896779507e-23	0.525985734005697	0.259	0.044	2.60359411553753e-18	1	ANO6	ccRCC2
SLC3A2	9.39019025024053e-23	0.475766886316486	0.333	0.077	2.64239953641769e-18	1	SLC3A2	ccRCC2
EBP	9.82931335306986e-23	0.359801299488405	0.252	0.041	2.76596877755386e-18	1	EBP	ccRCC2
PMP22	1.01640677151469e-22	0.310450786657188	0.22	0.027	2.86016865504233e-18	1	PMP22	ccRCC2
SLC2A3	1.16505079819957e-22	0.45676797864869	0.262	0.044	3.27845294613358e-18	1	SLC2A3	ccRCC2
ACSM2A	1.20885455808489e-22	0.849565228967525	0.314	0.075	3.40171672645089e-18	1	ACSM2A	ccRCC2
ATP2B4	1.2123969328136e-22	0.352515226985318	0.168	0.01	3.41168496893746e-18	1	ATP2B4	ccRCC2
SURF4	1.21468684909614e-22	0.502926199427124	0.275	0.051	3.41812879335654e-18	1	SURF4	ccRCC2
SOX4	1.22871085304152e-22	0.704075744046629	0.34	0.085	3.45759234045884e-18	1	SOX4	ccRCC2
TNFRSF10B	1.3051020463088e-22	0.346385841512196	0.197	0.02	3.67255715831297e-18	1	TNFRSF10B	ccRCC2
CLSTN3	1.49195803736912e-22	0.395657179452656	0.172	0.011	4.1983699171567e-18	1	CLSTN3	ccRCC2
GOLM1	1.49615944609126e-22	0.389419888150246	0.265	0.047	4.21019268130081e-18	1	GOLM1	ccRCC2
PHKA2	1.51490890177437e-22	0.551314287707702	0.249	0.041	4.26295364959308e-18	1	PHKA2	ccRCC2
RERE	1.6542378688715e-22	0.425952547078854	0.314	0.068	4.6550253630044e-18	1	RERE	ccRCC2
LOXL2	1.73495330128938e-22	0.336116675992996	0.172	0.011	4.8821585898283e-18	1	LOXL2	ccRCC2
SPINK13	1.75308465965903e-22	0.640150255659352	0.188	0.017	4.9331802322805e-18	1	SPINK13	ccRCC2
ZEB2	1.7548225446028e-22	0.466198754808256	0.243	0.037	4.93807064051227e-18	1	ZEB2	ccRCC2
SNRNP70	1.75720633956735e-22	0.471278754456016	0.405	0.114	4.94477863954251e-18	1	SNRNP70	ccRCC2
AC092683.1	1.7760410486074e-22	0.452920927690949	0.152	0.006	4.99777951078124e-18	1	AC092683.1	ccRCC2
MLH3	1.77882914000042e-22	0.566515298794609	0.214	0.027	5.00562519996119e-18	1	MLH3	ccRCC2
ATF3	1.78902827041184e-22	0.970125930311907	0.388	0.113	5.03432555293893e-18	1	ATF3	ccRCC2
HSD17B12	1.80348949276229e-22	0.426277370284703	0.307	0.066	5.07501943263308e-18	1	HSD17B12	ccRCC2
GLB1L	1.81972290997237e-22	0.353708630416795	0.152	0.006	5.12070026866224e-18	1	GLB1L	ccRCC2
TXNDC5	1.909637410486e-22	0.495840043397467	0.265	0.048	5.37371967310762e-18	1	TXNDC5	ccRCC2
RSRP1	2.02236393162215e-22	0.51199750614256	0.343	0.084	5.69093210358472e-18	1	RSRP1	ccRCC2
FAM234A	2.17129533095589e-22	0.361595572302834	0.207	0.024	6.11002506130987e-18	1	FAM234A	ccRCC2
JUN	2.64706405489528e-22	1.36204186228883	0.709	0.425	7.44883825047533e-18	1	JUN	ccRCC2
ALG5	2.66834174883897e-22	0.340902716224947	0.32	0.071	7.50871368123287e-18	1	ALG5	ccRCC2
PARP14	2.75124665291062e-22	0.683810109599446	0.35	0.088	7.74200808129047e-18	1	PARP14	ccRCC2
ABCC4	2.85794047327511e-22	0.376987325057707	0.204	0.023	8.04224449179615e-18	1	ABCC4	ccRCC2
RHEX	2.88449592016947e-22	0.534161495678652	0.304	0.066	8.11697151935689e-18	1	RHEX	ccRCC2
CTSA	3.1042171370413e-22	0.578091624495302	0.327	0.077	8.73526702363422e-18	1	CTSA	ccRCC2
WWC3	3.20511564412196e-22	0.40512013486648	0.217	0.028	9.01919542255919e-18	1	WWC3	ccRCC2
H6PD	3.38756206109921e-22	0.483775737532286	0.214	0.027	9.53259963993319e-18	1	H6PD	ccRCC2
ADAMTS9-AS2	3.77317189985784e-22	0.437919640376469	0.181	0.016	1.06177057262e-17	1	ADAMTS9-AS2	ccRCC2
KANSL1L	3.83867560762213e-22	0.430488005388144	0.246	0.04	1.08020331598487e-17	1	KANSL1L	ccRCC2
VIRMA	3.84260381985306e-22	0.339888021742538	0.165	0.01	1.08130871490665e-17	1	VIRMA	ccRCC2
TMEM50A	3.89535394835215e-22	0.405526727015413	0.434	0.128	1.0961526010663e-17	1	TMEM50A	ccRCC2
VLDLR	3.96262244643575e-22	0.373457593517353	0.168	0.011	1.11508195642702e-17	1	VLDLR	ccRCC2
WDFY3	4.19120853843499e-22	0.378001056670396	0.197	0.021	1.17940608271561e-17	1	WDFY3	ccRCC2
MED13L	4.24944726144288e-22	0.411474599138545	0.236	0.036	1.19579445937003e-17	1	MED13L	ccRCC2
MDM4	4.66351288642814e-22	0.562298442264355	0.294	0.061	1.31231252624088e-17	1	MDM4	ccRCC2
THOC2	4.8831115470673e-22	0.433252191666755	0.285	0.057	1.37410758934474e-17	1	THOC2	ccRCC2
HNRNPH1	5.09534335735431e-22	0.763662926135223	0.663	0.315	1.4338296207595e-17	1	HNRNPH1	ccRCC2
SF1	5.39173894625958e-22	0.52788292270406	0.388	0.108	1.51723533947744e-17	1	SF1	ccRCC2
CNIH4	5.60581805753422e-22	0.449021947669905	0.447	0.138	1.57747720139013e-17	1	CNIH4	ccRCC2
PER1	5.65170357281028e-22	0.524637302773417	0.272	0.051	1.59038938538881e-17	1	PER1	ccRCC2
LMF2	5.79022248561488e-22	0.337498633151895	0.217	0.028	1.62936860745203e-17	1	LMF2	ccRCC2
TCTN3	5.99076771181798e-22	0.424640072991442	0.184	0.017	1.68580203410558e-17	1	TCTN3	ccRCC2
MFSD1	6.13469045469052e-22	0.299385754534149	0.168	0.011	1.72630189394991e-17	1	MFSD1	ccRCC2
SF3B1	6.14886717201316e-22	0.414022503661286	0.46	0.145	1.7302912222045e-17	1	SF3B1	ccRCC2
CFLAR	6.47657858942122e-22	0.599609851416098	0.544	0.204	1.82250921506313e-17	1	CFLAR	ccRCC2
TUG1	6.78005796655773e-22	0.525147935521966	0.275	0.054	1.90790831178935e-17	1	TUG1	ccRCC2
CCDC127	6.89395939706658e-22	0.294561388698673	0.184	0.017	1.93996017433454e-17	1	CCDC127	ccRCC2
ERO1A	7.56849209150002e-22	0.451433223395467	0.317	0.074	2.12977367454811e-17	1	ERO1A	ccRCC2
TMED1	8.18382033877956e-22	0.421362471692162	0.285	0.058	2.30292704333257e-17	1	TMED1	ccRCC2
ZNF462	8.71402191431008e-22	0.340144495504701	0.188	0.019	2.45212576668686e-17	1	ZNF462	ccRCC2
UBXN4	9.16697000327697e-22	0.525683003568358	0.515	0.188	2.57958535892214e-17	1	UBXN4	ccRCC2
LAMA5	9.77821395265811e-22	0.378553923679565	0.172	0.013	2.75158940627799e-17	1	LAMA5	ccRCC2
TM2D1	1.02772003598236e-21	0.310910662963967	0.314	0.07	2.89200418125437e-17	1	TM2D1	ccRCC2
KLF9	1.11068060685589e-21	0.504521378777501	0.362	0.097	3.12545522769247e-17	1	KLF9	ccRCC2
AHNAK2	1.12491379804361e-21	0.6162883268782	0.175	0.014	3.16550742769473e-17	1	AHNAK2	ccRCC2
LAMB2	1.14318796796368e-21	0.403440181729989	0.152	0.007	3.21693094184981e-17	1	LAMB2	ccRCC2
NIPBL	1.1925951906728e-21	0.340934035508202	0.249	0.041	3.35596286655325e-17	1	NIPBL	ccRCC2
RASSF7	1.22128415284027e-21	0.40614358679258	0.317	0.073	3.43669360609252e-17	1	RASSF7	ccRCC2
UBE4A	1.23478072243251e-21	0.477226857237724	0.214	0.028	3.47467295292507e-17	1	UBE4A	ccRCC2
SRSF4	1.34203098541854e-21	0.449359087385896	0.301	0.066	3.77647519296777e-17	1	SRSF4	ccRCC2
FNBP1L	1.37304922883985e-21	0.472574266112501	0.301	0.067	3.86376052995533e-17	1	FNBP1L	ccRCC2
LENG8	1.41001320749689e-21	0.505188148171294	0.249	0.043	3.96777716589626e-17	1	LENG8	ccRCC2
DDOST	1.60895195494099e-21	0.415288674523516	0.485	0.161	4.52759080120394e-17	1	DDOST	ccRCC2
ACSM2B	1.69529992902945e-21	0.605945473129099	0.327	0.081	4.77057400028889e-17	1	ACSM2B	ccRCC2
EPHX1	1.76537567729257e-21	0.297185363751205	0.194	0.021	4.96776715590129e-17	1	EPHX1	ccRCC2
SLC33A1	1.84040421485e-21	0.358633864428519	0.197	0.023	5.17889746058789e-17	1	SLC33A1	ccRCC2
C1GALT1C1	1.88191728996607e-21	0.309507658060223	0.214	0.028	5.29571525396451e-17	1	C1GALT1C1	ccRCC2
LPCAT3	1.92399144620124e-21	0.439258091659831	0.217	0.03	5.41411192961029e-17	1	LPCAT3	ccRCC2
POR	1.95497829315137e-21	0.419660684353726	0.178	0.016	5.50130891692797e-17	1	POR	ccRCC2
RPN1	2.00031252007238e-21	0.535999323064941	0.307	0.071	5.62887943148367e-17	1	RPN1	ccRCC2
UACA	2.18350667388158e-21	0.3457411776733	0.197	0.023	6.14438778030276e-17	1	UACA	ccRCC2
SFPQ	2.18472965809872e-21	0.713554660511033	0.46	0.157	6.14782925788979e-17	1	SFPQ	ccRCC2
SON	2.204794920122e-21	0.599298199058565	0.498	0.179	6.20429290522331e-17	1	SON	ccRCC2
YIPF6	2.20860315180816e-21	0.42721402449016	0.294	0.064	6.21500926918818e-17	1	YIPF6	ccRCC2
RAB3IP	2.23223539048759e-21	0.520843104221845	0.324	0.078	6.28151038883208e-17	1	RAB3IP	ccRCC2
PIGR	2.29731128010667e-21	0.625846438263245	0.184	0.019	6.46463394222018e-17	1	PIGR	ccRCC2
CLN5	2.36185780996564e-21	0.375815167933227	0.269	0.051	6.64626787724332e-17	1	CLN5	ccRCC2
PATJ	2.41705593118421e-21	0.440248414677653	0.304	0.068	6.80159539035235e-17	1	PATJ	ccRCC2
SFT2D2	2.82656053458976e-21	0.316388276240041	0.259	0.047	7.95394134433558e-17	1	SFT2D2	ccRCC2
LIMCH1	2.83286625514743e-21	0.375420038598955	0.23	0.036	7.97168564198487e-17	1	LIMCH1	ccRCC2
MAN1B1	2.83292721358075e-21	0.388887706426795	0.204	0.026	7.97185717901624e-17	1	MAN1B1	ccRCC2
PLEKHA5	3.05841366737767e-21	0.547865312475939	0.301	0.07	8.60637606000077e-17	1	PLEKHA5	ccRCC2
ANKLE2	3.34601742266638e-21	0.417549114585885	0.233	0.037	9.4156930273832e-17	1	ANKLE2	ccRCC2
EIF5B	3.40588312510679e-21	0.548978134228203	0.398	0.118	9.5841551140505e-17	1	EIF5B	ccRCC2
TNFAIP6	3.49200908871384e-21	0.636440797378736	0.269	0.054	9.82651357564073e-17	1	TNFAIP6	ccRCC2
AGPAT5	3.52359206549789e-21	0.392304054211948	0.282	0.058	9.91538807231106e-17	1	AGPAT5	ccRCC2
FAM174A	3.647846982973e-21	0.352591009035422	0.301	0.067	1.0265041410086e-16	1	FAM174A	ccRCC2
PTPN13	3.68256279971163e-21	0.340722844132396	0.172	0.014	1.03627317183885e-16	1	PTPN13	ccRCC2
TMEM63B	3.74142478199894e-21	0.271610759729835	0.159	0.01	1.0528369336545e-16	1	TMEM63B	ccRCC2
SLK	3.88301943599289e-21	0.397566169046797	0.21	0.028	1.0926816692884e-16	1	SLK	ccRCC2
TMEM38B	3.99133641262371e-21	0.334363612329682	0.317	0.074	1.12316206651231e-16	1	TMEM38B	ccRCC2
KCNJ15	4.15789840238572e-21	0.431888951890624	0.259	0.048	1.17003261043134e-16	1	KCNJ15	ccRCC2
F2RL1	4.30311864372444e-21	0.298306982364683	0.149	0.007	1.21089758634406e-16	1	F2RL1	ccRCC2
GOLGA8A	4.87530844813152e-21	0.496412119805993	0.162	0.011	1.37191179730421e-16	1	GOLGA8A	ccRCC2
DNAJB14	5.19853557954174e-21	0.416388672174847	0.265	0.051	1.46286791208305e-16	1	DNAJB14	ccRCC2
PTPRD	5.75257495010251e-21	0.347599006105454	0.162	0.011	1.61877459095885e-16	1	PTPRD	ccRCC2
HLA-G	5.93683079314893e-21	0.491012655387195	0.236	0.04	1.67062418519211e-16	1	HLA-G	ccRCC2
CD99	6.08779826274454e-21	0.689694409567272	0.676	0.312	1.71310643113631e-16	1	CD99	ccRCC2
PERP	6.30666132703488e-21	0.458917446010695	0.45	0.148	1.77469449742761e-16	1	PERP	ccRCC2
HEXB	7.13808355110435e-21	0.250645192991689	0.191	0.021	2.00865671128077e-16	1	HEXB	ccRCC2
BCL2	7.18041908021529e-21	0.424561034570239	0.372	0.105	2.02056992917258e-16	1	BCL2	ccRCC2
MGAT1	7.20299531065234e-21	0.320259301207189	0.304	0.068	2.02692288041757e-16	1	MGAT1	ccRCC2
GOLIM4	7.29882719088028e-21	0.473316632639431	0.243	0.043	2.05388997151371e-16	1	GOLIM4	ccRCC2
CEMIP2	7.49168024252944e-21	0.386025905092179	0.256	0.047	2.10815882024778e-16	1	CEMIP2	ccRCC2
DRAM1	7.57947186924896e-21	0.423217821577618	0.259	0.05	2.13286338400666e-16	1	DRAM1	ccRCC2
ZNF395	7.73865239972666e-21	0.579423866768328	0.463	0.16	2.17765678528308e-16	1	ZNF395	ccRCC2
XBP1	7.9195828219805e-21	0.544239662720435	0.421	0.132	2.22857060610531e-16	1	XBP1	ccRCC2
SLC39A10	8.01594191381268e-21	0.346490347183954	0.217	0.031	2.25568605454689e-16	1	SLC39A10	ccRCC2
PHLDB2	8.20526754451571e-21	0.462107156900941	0.243	0.043	2.30896228702672e-16	1	PHLDB2	ccRCC2
PRRC2B	8.32879604767707e-21	0.504601423549529	0.252	0.047	2.34372320781633e-16	1	PRRC2B	ccRCC2
DNAJC1	8.54382186694561e-21	0.296758706858933	0.362	0.097	2.4042314733585e-16	1	DNAJC1	ccRCC2
ERRFI1	8.88486979800976e-21	0.790602562055105	0.502	0.192	2.50020236115995e-16	1	ERRFI1	ccRCC2
SLC6A12	9.5800384056581e-21	0.499917501748693	0.136	0.004	2.69582280735219e-16	1	SLC6A12	ccRCC2
DDX3X	9.65245280076864e-21	0.710978487657371	0.482	0.175	2.7162002181363e-16	1	DDX3X	ccRCC2
SLC39A6	1.02755255365112e-20	0.380463684619534	0.146	0.007	2.89153288597426e-16	1	SLC39A6	ccRCC2
KDSR	1.04645607226758e-20	0.366710969510393	0.346	0.09	2.94472738736098e-16	1	KDSR	ccRCC2
NECTIN2	1.11442537230751e-20	0.338632829193544	0.181	0.019	3.13599299767333e-16	1	NECTIN2	ccRCC2
GLIS3	1.15960512409628e-20	0.366541852538543	0.269	0.054	3.26312881920694e-16	1	GLIS3	ccRCC2
TM9SF4	1.168829693562e-20	0.279681050506521	0.165	0.013	3.28908675768346e-16	1	TM9SF4	ccRCC2
HIF1A-AS3	1.17576370503511e-20	0.56051273729851	0.298	0.07	3.3085990659688e-16	1	HIF1A-AS3	ccRCC2
SLC38A1	1.18557791457092e-20	0.428761031887796	0.366	0.1	3.33621625160256e-16	1	SLC38A1	ccRCC2
LRBA	1.19607868187009e-20	0.463837514623217	0.204	0.027	3.36576541078245e-16	1	LRBA	ccRCC2
IFI44L	1.22960966332983e-20	0.45855458090665	0.269	0.054	3.46012159261014e-16	1	IFI44L	ccRCC2
XPO1	1.24491242257817e-20	0.433951940885249	0.262	0.051	3.50318355713496e-16	1	XPO1	ccRCC2
LMO7	1.25842446654097e-20	0.33901351092881	0.246	0.044	3.5412064488463e-16	1	LMO7	ccRCC2
LAMC1	1.26463636798918e-20	0.316821075870768	0.136	0.004	3.55868673952155e-16	1	LAMC1	ccRCC2
KMT2A	1.27487166675449e-20	0.503257634556248	0.262	0.051	3.58748887024714e-16	1	KMT2A	ccRCC2
TMEM173	1.30284019230032e-20	0.360359316852826	0.181	0.019	3.66619230113309e-16	1	TMEM173	ccRCC2
SGK1	1.31464530444044e-20	0.555332432839452	0.408	0.128	3.6994118866954e-16	1	SGK1	ccRCC2
RBM26	1.43860762215789e-20	0.446847761348602	0.22	0.034	4.0482418487523e-16	1	RBM26	ccRCC2
MAGED1	1.51621045289116e-20	0.346984832244083	0.239	0.041	4.26661621443573e-16	1	MAGED1	ccRCC2
ERP44	1.57762804430076e-20	0.365780745697014	0.301	0.068	4.43944531666233e-16	1	ERP44	ccRCC2
PLOD3	1.60606344153404e-20	0.319735302877822	0.168	0.014	4.5194625244768e-16	1	PLOD3	ccRCC2
SDC2	1.62618808106322e-20	0.343094488371476	0.262	0.051	4.57609326011189e-16	1	SDC2	ccRCC2
ZBTB16	1.80305322084416e-20	0.604759360823048	0.197	0.026	5.07379176345547e-16	1	ZBTB16	ccRCC2
HELZ	1.82248943724324e-20	0.33901964867587	0.246	0.044	5.12848527640249e-16	1	HELZ	ccRCC2
GCNT2	1.88031134900046e-20	0.29271765687281	0.172	0.016	5.29119613608729e-16	1	GCNT2	ccRCC2
PUM1	2.0546297596458e-20	0.307390365436428	0.236	0.04	5.78172814364328e-16	1	PUM1	ccRCC2
KANK1	2.07485537198951e-20	0.452631071514377	0.188	0.021	5.83864301677849e-16	1	KANK1	ccRCC2
ANKRD12	2.13711587165519e-20	0.313787421422226	0.392	0.114	6.01384406283771e-16	1	ANKRD12	ccRCC2
HNRNPU	2.14849569411155e-20	0.745726865020351	0.618	0.275	6.04586688322989e-16	1	HNRNPU	ccRCC2
CES4A	2.37344767962615e-20	0.33818042585548	0.139	0.006	6.67888177046797e-16	1	CES4A	ccRCC2
IER2	2.3815927383118e-20	0.78708638280432	0.566	0.249	6.70180196560939e-16	1	IER2	ccRCC2
PGRMC2	2.41578219168479e-20	0.466717109485023	0.405	0.124	6.79801108740099e-16	1	PGRMC2	ccRCC2
IFNAR1	2.51756919213994e-20	0.450144966797403	0.362	0.103	7.08443970668179e-16	1	IFNAR1	ccRCC2
PRPF38B	2.52789992632277e-20	0.301299067150717	0.207	0.028	7.11351039267228e-16	1	PRPF38B	ccRCC2
HECTD1	2.5991055265924e-20	0.429226069965517	0.236	0.041	7.313882951831e-16	1	HECTD1	ccRCC2
TMBIM4	2.63800104250543e-20	0.405349010071728	0.537	0.194	7.42333493361029e-16	1	TMBIM4	ccRCC2
TMED7	2.76393266344391e-20	0.37793239586493	0.379	0.11	7.77770651493115e-16	1	TMED7	ccRCC2
TRAM1	2.86146583572579e-20	0.503634132635381	0.57	0.231	8.05216486173237e-16	1	TRAM1	ccRCC2
PPFIBP1	2.98712919519856e-20	0.50854390426424	0.453	0.154	8.40578155528876e-16	1	PPFIBP1	ccRCC2
TECR	3.04625513052162e-20	0.409568932260284	0.395	0.118	8.57216193728784e-16	1	TECR	ccRCC2
TMTC3	3.20278266775399e-20	0.382229986864603	0.152	0.01	9.01263042705973e-16	1	TMTC3	ccRCC2
NOTCH2	3.20555660584021e-20	0.314043467640275	0.162	0.013	9.02043628883434e-16	1	NOTCH2	ccRCC2
PHYKPL	3.38825212933068e-20	0.549021310963544	0.388	0.118	9.53454149193654e-16	1	PHYKPL	ccRCC2
ANG	3.48947757076313e-20	0.509491834314737	0.278	0.063	9.81938988412744e-16	1	ANG	ccRCC2
ATP6V0B	3.69852732967919e-20	0.499488844134769	0.485	0.174	1.04076559057172e-15	1	ATP6V0B	ccRCC2
PRRC2C	3.80922192160299e-20	0.500807436469035	0.382	0.113	1.07191504873908e-15	1	PRRC2C	ccRCC2
CD70	3.85362061897351e-20	0.593608546706948	0.537	0.215	1.08440884217915e-15	1	CD70	ccRCC2
GTF2I	3.87505748165588e-20	0.556690392215268	0.502	0.184	1.09044117533797e-15	1	GTF2I	ccRCC2
ANKHD1	4.04790429964914e-20	0.530353879479138	0.34	0.093	1.13908026992127e-15	1	ANKHD1	ccRCC2
ZNF708	4.2103979205364e-20	0.291441503667647	0.152	0.01	1.18480597483894e-15	1	ZNF708	ccRCC2
ATP2A2	4.29303416280068e-20	0.311792435702639	0.194	0.024	1.20805981341211e-15	1	ATP2A2	ccRCC2
BOD1L1	4.40212671322225e-20	0.400934473291552	0.239	0.043	1.23875845710074e-15	1	BOD1L1	ccRCC2
HK2	4.84799166887077e-20	0.407937821238699	0.249	0.048	1.36422485562023e-15	1	HK2	ccRCC2
UBR3	5.10307484373368e-20	0.29470755123752	0.155	0.011	1.43600526102666e-15	1	UBR3	ccRCC2
CREB5	5.35009457919076e-20	0.482922794397099	0.239	0.044	1.50551661458428e-15	1	CREB5	ccRCC2
PARP4	5.52144136457354e-20	0.472457525915416	0.278	0.061	1.55373359999099e-15	1	PARP4	ccRCC2
EMP3	5.748571700318e-20	0.43901336028434	0.362	0.1	1.61764807646948e-15	1	EMP3	ccRCC2
IL10RB	5.76870649964155e-20	0.295086719628271	0.204	0.028	1.62331400899913e-15	1	IL10RB	ccRCC2
NRDC	5.79772486241309e-20	0.475201155558522	0.259	0.054	1.63147977628304e-15	1	NRDC	ccRCC2
LRRFIP1	5.84443103976675e-20	0.394235634495319	0.285	0.063	1.64462289459036e-15	1	LRRFIP1	ccRCC2
KDM3A	6.37255877900409e-20	0.304659096618612	0.181	0.02	1.79323804041175e-15	1	KDM3A	ccRCC2
ECPAS	6.44782853802098e-20	0.339759301922731	0.204	0.028	1.8144189505991e-15	1	ECPAS	ccRCC2
ITGA2	6.97397217697709e-20	0.26596521677299	0.126	0.003	1.96247577060135e-15	1	ITGA2	ccRCC2
NME7	7.08589993044765e-20	0.434018960207711	0.379	0.113	1.99397224042797e-15	1	NME7	ccRCC2
PDZD8	7.09208815714953e-20	0.389456537767467	0.233	0.041	1.99571360742188e-15	1	PDZD8	ccRCC2
TMEM43	7.37891900028903e-20	0.288488883657952	0.146	0.009	2.07642780668133e-15	1	TMEM43	ccRCC2
CHD2	7.95922591313988e-20	0.58613262313307	0.291	0.068	2.23972617195756e-15	1	CHD2	ccRCC2
HGSNAT	8.18487321324723e-20	0.319786316101856	0.172	0.017	2.30322332220777e-15	1	HGSNAT	ccRCC2
AC011751.1	8.31471862140067e-20	0.431229396042441	0.146	0.009	2.33976182006215e-15	1	AC011751.1	ccRCC2
AMN	9.1976240644298e-20	0.549976017843711	0.346	0.098	2.58821141173055e-15	1	AMN	ccRCC2
EDIL3	9.27628218962775e-20	0.433885798662946	0.159	0.013	2.61034580816125e-15	1	EDIL3	ccRCC2
SLC43A2	9.29422158059968e-20	0.418561517098072	0.175	0.019	2.61539395278075e-15	1	SLC43A2	ccRCC2
SREK1	9.53286424321199e-20	0.409238710528773	0.259	0.053	2.68254799803985e-15	1	SREK1	ccRCC2
MIA3	9.64599873544318e-20	0.314086402899692	0.188	0.023	2.71438404415371e-15	1	MIA3	ccRCC2
SUPT6H	1.08746503424922e-19	0.398411606141303	0.197	0.027	3.06012660637731e-15	1	SUPT6H	ccRCC2
WEE1	1.09066388993485e-19	0.373795058474911	0.233	0.041	3.06912818627668e-15	1	WEE1	ccRCC2
CPD	1.10637012280908e-19	0.354918219473326	0.149	0.01	3.11332552558476e-15	1	CPD	ccRCC2
LAMA4	1.10686615139094e-19	0.45088805500572	0.22	0.037	3.11472135001411e-15	1	LAMA4	ccRCC2
AC020916.1	1.10732540934644e-19	0.356860301711198	0.22	0.036	3.11601370190088e-15	1	AC020916.1	ccRCC2
SLC34A2	1.14860849021152e-19	0.503075277288863	0.181	0.021	3.23218429145522e-15	1	SLC34A2	ccRCC2
BCL6	1.19207097318166e-19	0.352461401196144	0.236	0.043	3.35448771853319e-15	1	BCL6	ccRCC2
NME3	1.23543373178946e-19	0.451222693307526	0.511	0.191	3.47651052125553e-15	1	NME3	ccRCC2
STEAP2	1.26188206448334e-19	0.261194654864632	0.129	0.004	3.55093612945611e-15	1	STEAP2	ccRCC2
SLC5A12	1.26676427061684e-19	0.705015375941485	0.197	0.028	3.56467465751579e-15	1	SLC5A12	ccRCC2
RBM39	1.32823156503308e-19	0.609087664089606	0.579	0.244	3.73764362400308e-15	1	RBM39	ccRCC2
COL27A1	1.331323109283e-19	0.284291923661657	0.201	0.028	3.74634322952237e-15	1	COL27A1	ccRCC2
TXNDC15	1.39798305938307e-19	0.28824633108725	0.327	0.084	3.93392432910397e-15	1	TXNDC15	ccRCC2
PNPLA2	1.43638766808112e-19	0.270784040222969	0.301	0.071	4.04199489798027e-15	1	PNPLA2	ccRCC2
SH3BP2	1.47832693573492e-19	0.683225115410625	0.343	0.098	4.16001199715807e-15	1	SH3BP2	ccRCC2
ZFAND5	1.60751868061486e-19	0.685008396895144	0.547	0.221	4.52355756725021e-15	1	ZFAND5	ccRCC2
SCD5	1.71569726634277e-19	0.360404454396114	0.181	0.021	4.82797210748856e-15	1	SCD5	ccRCC2
NUDCD3	1.71813227340781e-19	0.35241137162296	0.21	0.033	4.83482421736959e-15	1	NUDCD3	ccRCC2
ZDHHC9	1.82781764284799e-19	0.31759900807272	0.197	0.027	5.14347884697425e-15	1	ZDHHC9	ccRCC2
NCEH1	1.85056473754555e-19	0.371260744382385	0.21	0.033	5.20748917145318e-15	1	NCEH1	ccRCC2
NDFIP1	1.88565339668614e-19	0.457282001065408	0.537	0.209	5.30622865827479e-15	1	NDFIP1	ccRCC2
FUS	1.92756745070181e-19	0.517237289919214	0.502	0.187	5.42417480627489e-15	1	FUS	ccRCC2
FGFR4	1.93354242246694e-19	0.385798630770623	0.165	0.016	5.44098837682197e-15	1	FGFR4	ccRCC2
MAN1A1	1.95009959467592e-19	0.328962461050026	0.188	0.024	5.48758025941804e-15	1	MAN1A1	ccRCC2
BICC1	2.02515326921576e-19	0.486145045608993	0.472	0.172	5.69878129957314e-15	1	BICC1	ccRCC2
LIFR	2.12901675790049e-19	0.336802140569325	0.155	0.013	5.99105315673197e-15	1	LIFR	ccRCC2
VASN	2.13123403091879e-19	0.327154269304599	0.152	0.011	5.99729256300549e-15	1	VASN	ccRCC2
DGCR2	2.16618006958134e-19	0.279209273983349	0.152	0.011	6.09563071580188e-15	1	DGCR2	ccRCC2
PTGS1	2.23426720075564e-19	0.524400744286531	0.197	0.028	6.28722790292636e-15	1	PTGS1	ccRCC2
SHROOM3	2.37517023224603e-19	0.26872969274372	0.152	0.011	6.68372903354034e-15	1	SHROOM3	ccRCC2
HIPK2	2.44895006349486e-19	0.634747511904074	0.544	0.222	6.89134547867453e-15	1	HIPK2	ccRCC2
CHD4	2.46051225778802e-19	0.52863602066763	0.233	0.043	6.9238814934155e-15	1	CHD4	ccRCC2
CTSZ	2.53671038326797e-19	0.481503063527611	0.479	0.175	7.13830301851607e-15	1	CTSZ	ccRCC2
NPHP3	2.64623928752729e-19	0.280737807743288	0.184	0.023	7.44651735510178e-15	1	NPHP3	ccRCC2
TOB1	2.78381334585787e-19	0.474209613060569	0.304	0.077	7.83365075524406e-15	1	TOB1	ccRCC2
WDR13	3.18092677364495e-19	0.487853931808662	0.498	0.185	8.95112794103688e-15	1	WDR13	ccRCC2
TMEM127	3.24067716068472e-19	0.29992811795158	0.155	0.013	9.1192655301668e-15	1	TMEM127	ccRCC2
INTU	3.27810213381877e-19	0.349683175543113	0.146	0.01	9.22457940456601e-15	1	INTU	ccRCC2
SOX9	3.28125441113395e-19	0.487463559124217	0.249	0.051	9.23344991293094e-15	1	SOX9	ccRCC2
SSBP2	3.31016546190406e-19	0.26594337713861	0.155	0.013	9.31480560979803e-15	1	SSBP2	ccRCC2
AKAP13	3.40447345416303e-19	0.487581198601401	0.285	0.067	9.58018830001475e-15	1	AKAP13	ccRCC2
SPTAN1	3.41004356310162e-19	0.40621114554132	0.265	0.057	9.59586258656795e-15	1	SPTAN1	ccRCC2
PLCB1	3.63925367843176e-19	0.386710149486562	0.275	0.063	1.0240859851107e-14	1	PLCB1	ccRCC2
IGSF8	3.68383021012101e-19	0.31686534991457	0.172	0.019	1.03662982112805e-14	1	IGSF8	ccRCC2
SRSF1	3.70181174277335e-19	0.460124672733284	0.327	0.088	1.04168982441642e-14	1	SRSF1	ccRCC2
USP34	3.83045928908049e-19	0.326670810273842	0.217	0.036	1.07789124394725e-14	1	USP34	ccRCC2
SORL1	3.87049912474255e-19	0.333549635901797	0.172	0.019	1.08915845370255e-14	1	SORL1	ccRCC2
UGT3A1	3.95604547632784e-19	0.432263862920366	0.217	0.037	1.11323119703865e-14	1	UGT3A1	ccRCC2
DNAJB9	4.1454786635933e-19	0.388677369911963	0.333	0.091	1.16653769593516e-14	1	DNAJB9	ccRCC2
PTPRA	4.19526558461663e-19	0.33214169716378	0.307	0.077	1.18054773551112e-14	1	PTPRA	ccRCC2
PON2	4.20306301108282e-19	0.390401024450428	0.392	0.123	1.18274193131871e-14	1	PON2	ccRCC2
TBC1D8B	4.24758762976914e-19	0.378198006468684	0.21	0.034	1.19527115901704e-14	1	TBC1D8B	ccRCC2
GPAA1	4.25236130202986e-19	0.421262727785296	0.307	0.08	1.1966144703912e-14	1	GPAA1	ccRCC2
ANKRD10	4.32081753479146e-19	0.330458779610068	0.269	0.06	1.21587805429032e-14	1	ANKRD10	ccRCC2
CSAD	4.54228128890247e-19	0.321658760701048	0.146	0.01	1.27819795469716e-14	1	CSAD	ccRCC2
EGR1	4.55948164472949e-19	1.2385136870139	0.573	0.292	1.28303813482688e-14	1	EGR1	ccRCC2
DDRGK1	4.59621792656979e-19	0.425926308804667	0.417	0.135	1.29337572453674e-14	1	DDRGK1	ccRCC2
HACD3	4.86942379655897e-19	0.325061559374588	0.197	0.028	1.37025585635169e-14	1	HACD3	ccRCC2
ATAD1	5.26508468562855e-19	0.359243657750453	0.21	0.034	1.48159483053587e-14	1	ATAD1	ccRCC2
HM13	5.44482365103841e-19	0.357626779976448	0.353	0.1	1.53217337540221e-14	1	HM13	ccRCC2
CAPN12	5.4766811502153e-19	0.481477266387296	0.324	0.087	1.54113807567059e-14	1	CAPN12	ccRCC2
CLDN1	5.47867553209617e-19	0.274093624129064	0.136	0.007	1.54169929473186e-14	1	CLDN1	ccRCC2
CTNNA1	6.33746123133324e-19	0.479033956547864	0.492	0.182	1.78336159049717e-14	1	CTNNA1	ccRCC2
SRSF11	6.37007337663367e-19	0.44072038282229	0.421	0.141	1.79253864818471e-14	1	SRSF11	ccRCC2
PTPA	6.38470972387949e-19	0.506381205284663	0.324	0.088	1.79665731629969e-14	1	PTPA	ccRCC2
GDF15	6.48575672537974e-19	0.616779856658804	0.282	0.068	1.82509194252186e-14	1	GDF15	ccRCC2
FCGRT	6.75535645849582e-19	0.499154078838014	0.544	0.222	1.90095730742072e-14	1	FCGRT	ccRCC2
NECTIN3	7.66676716006351e-19	0.262776218605574	0.162	0.016	2.15742827884187e-14	1	NECTIN3	ccRCC2
SLC2A5	7.72445570980272e-19	0.425271088342183	0.23	0.044	2.17366183673848e-14	1	SLC2A5	ccRCC2
IFITM3	7.88421517159707e-19	0.78421019060521	0.841	0.608	2.21861814928742e-14	1	IFITM3	ccRCC2
TGFB1	7.91514630270233e-19	0.352393801990779	0.291	0.07	2.22732216958044e-14	1	TGFB1	ccRCC2
TGM2	8.07253829339998e-19	0.613806304049401	0.343	0.103	2.27161227576275e-14	1	TGM2	ccRCC2
PARD3	8.27113180380082e-19	0.361931101059618	0.194	0.028	2.32749648958955e-14	1	PARD3	ccRCC2
TANC2	8.46286432662998e-19	0.306241530824146	0.129	0.006	2.38145002151368e-14	1	TANC2	ccRCC2
SLITRK4	8.51027023217349e-19	0.318950699139733	0.149	0.011	2.39479004333362e-14	1	SLITRK4	ccRCC2
PILRB	9.49036479309248e-19	0.500573798221162	0.168	0.019	2.67058865277622e-14	1	PILRB	ccRCC2
ZBED1	9.67774834281774e-19	0.298717676003284	0.301	0.075	2.72331838366891e-14	1	ZBED1	ccRCC2
ARGLU1	9.85144604001203e-19	0.542874769229404	0.388	0.123	2.77219691565938e-14	1	ARGLU1	ccRCC2
MGRN1	1.02120830158636e-18	0.363687682993711	0.285	0.068	2.873680160664e-14	1	MGRN1	ccRCC2
YTHDC1	1.04984488331879e-18	0.500551062870559	0.32	0.088	2.95426350165909e-14	1	YTHDC1	ccRCC2
NHS	1.07567736969398e-18	0.338250680195022	0.142	0.01	3.02695611831887e-14	1	NHS	ccRCC2
TMEM165	1.11090510382891e-18	0.301003418081979	0.249	0.051	3.12608696217455e-14	1	TMEM165	ccRCC2
BPTF	1.14725350136306e-18	0.522612318684141	0.314	0.084	3.22837135283565e-14	1	BPTF	ccRCC2
MAML2	1.26125579402251e-18	0.491148205235187	0.249	0.054	3.54917380437933e-14	1	MAML2	ccRCC2
NF1	1.29207112075465e-18	0.399242735482417	0.252	0.054	3.63588813380358e-14	1	NF1	ccRCC2
PDK4	1.4215247462557e-18	1.20544908445325	0.469	0.194	4.00017063596354e-14	1	PDK4	ccRCC2
SLC16A1-AS1	1.43183701854686e-18	0.387209546754858	0.142	0.01	4.02918937019086e-14	1	SLC16A1-AS1	ccRCC2
KLF10	1.44264436905591e-18	0.540638881031621	0.301	0.08	4.05960125452333e-14	1	KLF10	ccRCC2
PLP2	1.59908451474868e-18	0.471974047147966	0.291	0.071	4.49982382450279e-14	1	PLP2	ccRCC2
SCN9A	1.60268927530872e-18	0.310830361706589	0.123	0.004	4.50996762071873e-14	1	SCN9A	ccRCC2
NRIP1	1.6428685931662e-18	0.360052928985948	0.259	0.057	4.62303222116968e-14	1	NRIP1	ccRCC2
SCD	1.70075279054696e-18	0.502290678404192	0.22	0.041	4.78591835259914e-14	1	SCD	ccRCC2
SPG7	1.72839438227356e-18	0.398773773953062	0.227	0.043	4.86370179171779e-14	1	SPG7	ccRCC2
HERPUD1	1.8288047680671e-18	0.557793509068218	0.537	0.219	5.14625661734082e-14	1	HERPUD1	ccRCC2
VWA1	1.90389710664297e-18	0.355075614741613	0.162	0.017	5.35756645809331e-14	1	VWA1	ccRCC2
ELF3	1.91231745492948e-18	0.402405413513313	0.353	0.107	5.38126131817157e-14	1	ELF3	ccRCC2
HKDC1	2.04115592947626e-18	0.371554048138389	0.146	0.011	5.74381278554621e-14	1	HKDC1	ccRCC2
SPEN	2.07320551308644e-18	0.43088028613845	0.178	0.023	5.83400031382525e-14	1	SPEN	ccRCC2
XIAP	2.11609836996984e-18	0.372572607593643	0.256	0.056	5.95470081309513e-14	1	XIAP	ccRCC2
MXRA7	2.14204164954641e-18	0.565197597600315	0.472	0.175	6.02770520182359e-14	1	MXRA7	ccRCC2
SCAMP2	2.34086233070522e-18	0.255771583970075	0.298	0.074	6.58718659860449e-14	1	SCAMP2	ccRCC2
RREB1	2.40623088977567e-18	0.306604239320249	0.162	0.017	6.77113372382875e-14	1	RREB1	ccRCC2
ZDHHC17	2.4785512381018e-18	0.366702350826996	0.136	0.009	6.97464318401847e-14	1	ZDHHC17	ccRCC2
CLK1	2.61788412533503e-18	0.4382701744044	0.385	0.121	7.36672592869278e-14	1	CLK1	ccRCC2
PPP2R3A	2.62222047289245e-18	0.579431567637791	0.288	0.074	7.37892841071935e-14	1	PPP2R3A	ccRCC2
IKBIP	2.63979163803191e-18	0.308900642508709	0.272	0.063	7.42837366942181e-14	1	IKBIP	ccRCC2
KIAA0319L	2.77037111242973e-18	0.336653933544336	0.227	0.043	7.79582431037725e-14	1	KIAA0319L	ccRCC2
FSTL1	2.78429742797733e-18	0.644701456710339	0.291	0.077	7.83501296232821e-14	1	FSTL1	ccRCC2
SRGAP2	3.01576443576369e-18	0.275927256082562	0.136	0.009	8.48636112223903e-14	1	SRGAP2	ccRCC2
YEATS2	3.20936307784958e-18	0.310393499639394	0.162	0.017	9.03114770106871e-14	1	YEATS2	ccRCC2
B4GALT1	3.41154673556529e-18	0.404324473849774	0.298	0.077	9.60009251388071e-14	1	B4GALT1	ccRCC2
EPS8L2	3.42393791161788e-18	0.401268333722971	0.45	0.158	9.63496128329273e-14	1	EPS8L2	ccRCC2
BAMBI	3.4277644250843e-18	0.284347476597342	0.204	0.034	9.64572909218721e-14	1	BAMBI	ccRCC2
DIAPH2	3.45603622226621e-18	0.304034409445759	0.249	0.053	9.7252859294571e-14	1	DIAPH2	ccRCC2
PPP1R15B	3.56548884766176e-18	0.3858071285888	0.184	0.026	1.00332856173202e-13	1	PPP1R15B	ccRCC2
CES3	3.8598501671809e-18	0.48225150292382	0.139	0.01	1.0861618370447e-13	1	CES3	ccRCC2
ZRANB2	4.01197344451923e-18	0.527102771387308	0.32	0.09	1.12896932728771e-13	1	ZRANB2	ccRCC2
TNRC6B	4.02181222528565e-18	0.319925993799093	0.291	0.073	1.13173796019538e-13	1	TNRC6B	ccRCC2
SEL1L3	4.04669643242887e-18	0.397026219064083	0.207	0.036	1.13874037608548e-13	1	SEL1L3	ccRCC2
MALL	4.11280149945698e-18	0.404840561534665	0.259	0.058	1.15734234194719e-13	1	MALL	ccRCC2
FAM110C	4.19835545673003e-18	0.65434830475135	0.262	0.063	1.18141722552383e-13	1	FAM110C	ccRCC2
MBD5	4.2274381821179e-18	0.395122785467347	0.168	0.02	1.18960110444798e-13	1	MBD5	ccRCC2
NFKBIZ	4.34941115332526e-18	0.63282442181284	0.256	0.057	1.22392429854573e-13	1	NFKBIZ	ccRCC2
MYOF	4.58993647259936e-18	0.378143093355956	0.269	0.063	1.29160812338946e-13	1	MYOF	ccRCC2
DOC2A	4.68612762221846e-18	0.374311759825854	0.204	0.034	1.31867631289227e-13	1	DOC2A	ccRCC2
TMEM140	4.74105717809791e-18	0.408898784955796	0.311	0.085	1.33413348991675e-13	1	TMEM140	ccRCC2
PEMT	4.78130290050732e-18	0.313208734133076	0.191	0.028	1.34545863620276e-13	1	PEMT	ccRCC2
HSD3B7	4.81473091306157e-18	0.323264511106453	0.33	0.094	1.35486527893553e-13	1	HSD3B7	ccRCC2
POGZ	4.89625460359143e-18	0.29069140665089	0.152	0.014	1.37780604545063e-13	1	POGZ	ccRCC2
TPR	4.91415719906124e-18	0.343635416290343	0.307	0.081	1.38284383581583e-13	1	TPR	ccRCC2
TMEM63A	5.12748466421858e-18	0.350147532866577	0.152	0.014	1.44287418451111e-13	1	TMEM63A	ccRCC2
SOCS3	5.31724608788125e-18	0.722166418771003	0.356	0.111	1.49627304912979e-13	1	SOCS3	ccRCC2
PPIG	5.36418367028694e-18	0.352786650659501	0.337	0.098	1.50948128481874e-13	1	PPIG	ccRCC2
SORT1	5.4354037505859e-18	0.383206482893202	0.155	0.016	1.52952261541487e-13	1	SORT1	ccRCC2
BSCL2	5.71185385217398e-18	0.445305574747662	0.298	0.078	1.60731567400176e-13	1	BSCL2	ccRCC2
VWCE	5.78118643310067e-18	0.279040857673872	0.139	0.01	1.62682586227453e-13	1	VWCE	ccRCC2
MCL1	6.18571138044029e-18	0.595903953421133	0.482	0.192	1.7406591824559e-13	1	MCL1	ccRCC2
GOLGA2	6.32277566214787e-18	0.305020741751975	0.272	0.064	1.77922907132841e-13	1	GOLGA2	ccRCC2
MYC	6.57344827139003e-18	0.553202416608497	0.304	0.085	1.84976834356916e-13	1	MYC	ccRCC2
AC005261.1	7.05147367944688e-18	0.385178320311251	0.159	0.017	1.98428469339635e-13	1	AC005261.1	ccRCC2
RBM6	7.08642405289234e-18	0.408275129811196	0.159	0.017	1.9941197284839e-13	1	RBM6	ccRCC2
MFSD12	7.16730259071224e-18	0.276482997129932	0.22	0.041	2.01687894902642e-13	1	MFSD12	ccRCC2
CUTA	7.25739966124182e-18	0.4597258556393	0.579	0.246	2.04223226467345e-13	1	CUTA	ccRCC2
C1QTNF3	7.38198216094622e-18	0.474286307203994	0.188	0.028	2.07728978009027e-13	1	C1QTNF3	ccRCC2
PTPN14	7.57071631988651e-18	0.269107303079413	0.178	0.024	2.13039957241606e-13	1	PTPN14	ccRCC2
BTG3	8.16819551708212e-18	0.301440417701877	0.217	0.04	2.29853021850691e-13	1	BTG3	ccRCC2
ASPA	8.26100768495974e-18	0.476380040637757	0.223	0.044	2.32464756254767e-13	1	ASPA	ccRCC2
TSSC4	8.30333564963649e-18	0.356161812278408	0.236	0.05	2.33655865180771e-13	1	TSSC4	ccRCC2
TNFRSF14	8.37754891438135e-18	0.458458041338287	0.46	0.17	2.35744226450691e-13	1	TNFRSF14	ccRCC2
ZNF518A	8.41586366195874e-18	0.268355155261052	0.155	0.016	2.36822403447519e-13	1	ZNF518A	ccRCC2
LEFTY1	8.60172247316284e-18	0.613649681648697	0.113	0.003	2.42052470394802e-13	1	LEFTY1	ccRCC2
PER2	8.6196812841107e-18	0.327367001431197	0.23	0.046	2.42557831334875e-13	1	PER2	ccRCC2
ZNF106	8.93341139196317e-18	0.305993427081869	0.278	0.068	2.51386196569843e-13	1	ZNF106	ccRCC2
TNFRSF10D	9.21424499680255e-18	0.273394034600488	0.113	0.003	2.59288854210024e-13	1	TNFRSF10D	ccRCC2
VPS13C	9.26368384580011e-18	0.331343190661512	0.243	0.051	2.60680063420815e-13	1	VPS13C	ccRCC2
DYNC1H1	9.34794561855646e-18	0.536935232832683	0.282	0.073	2.63051189706179e-13	1	DYNC1H1	ccRCC2
GPC4	9.74532992716972e-18	0.25897017971635	0.123	0.006	2.74233584150556e-13	1	GPC4	ccRCC2
PLAGL1	1.01522121259086e-17	0.346042687774342	0.201	0.034	2.85683249223068e-13	1	PLAGL1	ccRCC2
AC015813.1	1.02744984044847e-17	0.307712091937662	0.123	0.006	2.89124385102198e-13	1	AC015813.1	ccRCC2
FNBP4	1.02918841819271e-17	0.387777118375942	0.223	0.044	2.89613620879427e-13	1	FNBP4	ccRCC2
DNAJB12	1.06655297572255e-17	0.333673775548576	0.275	0.067	3.00128007368326e-13	1	DNAJB12	ccRCC2
SPAG17	1.07055898104792e-17	0.309261051576863	0.123	0.006	3.01255297266885e-13	1	SPAG17	ccRCC2
OGA	1.10152752544924e-17	0.439312461779509	0.32	0.091	3.09969845661415e-13	1	OGA	ccRCC2
AAK1	1.10331256427167e-17	0.350642363087868	0.333	0.097	3.10472155586048e-13	1	AAK1	ccRCC2
CBFB	1.13565287316157e-17	0.288087836179539	0.162	0.019	3.19572718507666e-13	1	CBFB	ccRCC2
RNPC3	1.17096192619591e-17	0.303018148567895	0.184	0.027	3.29508686031529e-13	1	RNPC3	ccRCC2
ARID4B	1.20587159317557e-17	0.315567179271359	0.239	0.051	3.39332266319606e-13	1	ARID4B	ccRCC2
B4GALT5	1.23108553535215e-17	0.360392154469931	0.278	0.07	3.46427469648094e-13	1	B4GALT5	ccRCC2
GAA	1.24316587933527e-17	0.327384479631207	0.184	0.027	3.49826878444945e-13	1	GAA	ccRCC2
STT3A	1.28160122366725e-17	0.250734534265122	0.162	0.019	3.60642584339963e-13	1	STT3A	ccRCC2
RTN3	1.30142188070037e-17	0.333919960218232	0.366	0.113	3.66220117229084e-13	1	RTN3	ccRCC2
KDM5C	1.40905035897582e-17	0.327297783638759	0.152	0.016	3.96506771015796e-13	1	KDM5C	ccRCC2
SLC38A10	1.47095932851467e-17	0.323139122442246	0.165	0.02	4.13927955044027e-13	1	SLC38A10	ccRCC2
SYTL2	1.4726207250478e-17	0.381833590988755	0.356	0.108	4.1439547202845e-13	1	SYTL2	ccRCC2
TMEM123	1.49024101977878e-17	0.314250862107755	0.479	0.175	4.19353822965749e-13	1	TMEM123	ccRCC2
EP300	1.514215168613e-17	0.320044091016579	0.23	0.047	4.26100148447697e-13	1	EP300	ccRCC2
OBSL1	1.55599049547559e-17	0.298497446271892	0.188	0.028	4.37855725426831e-13	1	OBSL1	ccRCC2
CEP290	1.57581900596713e-17	0.349669728376943	0.194	0.031	4.43435468279151e-13	1	CEP290	ccRCC2
ZNF207	1.57831390465382e-17	0.342700375069833	0.375	0.118	4.44137532769584e-13	1	ZNF207	ccRCC2
TNRC6A	1.58444106835931e-17	0.315032723468005	0.249	0.056	4.45861716636311e-13	1	TNRC6A	ccRCC2
SMC1A	1.60736447287322e-17	0.320435793825567	0.191	0.03	4.52312362666525e-13	1	SMC1A	ccRCC2
PDE10A	1.61220421388494e-17	0.379117985974014	0.178	0.026	4.53674265787222e-13	1	PDE10A	ccRCC2
C1GALT1	1.63347012570041e-17	0.364989367795498	0.214	0.04	4.59658493372096e-13	1	C1GALT1	ccRCC2
NSD3	1.69210769391153e-17	0.309827568215806	0.288	0.074	4.76159105066703e-13	1	NSD3	ccRCC2
ATM	1.70578283720328e-17	0.304001972056308	0.269	0.064	4.80007290389002e-13	1	ATM	ccRCC2
RIN2	1.71720611346898e-17	0.287278714679013	0.252	0.057	4.8322180033017e-13	1	RIN2	ccRCC2
TPT1-AS1	1.72728513160231e-17	0.33772865862516	0.22	0.043	4.86058036032889e-13	1	TPT1-AS1	ccRCC2
NUCB2	1.74515251089929e-17	0.306084522432549	0.35	0.104	4.91085916567059e-13	1	NUCB2	ccRCC2
NTN4	1.77390883701191e-17	0.271086806619622	0.149	0.014	4.99177946735153e-13	1	NTN4	ccRCC2
NTM	1.83168928664402e-17	0.262146901301569	0.117	0.004	5.15437365261627e-13	1	NTM	ccRCC2
KLF4	1.83842399780499e-17	0.373330195897643	0.233	0.048	5.17332512982324e-13	1	KLF4	ccRCC2
PCM1	1.96097665987364e-17	0.457581935184886	0.304	0.085	5.51818832088443e-13	1	PCM1	ccRCC2
CTBS	2.13607691353961e-17	0.296984713079013	0.23	0.047	6.01092043470047e-13	1	CTBS	ccRCC2
ICAM1	2.13978655895988e-17	0.340991038728498	0.152	0.016	6.02135937691311e-13	1	ICAM1	ccRCC2
HABP2	2.15151387605959e-17	0.465473823133472	0.142	0.013	6.05436004723169e-13	1	HABP2	ccRCC2
AHI1	2.19504014468103e-17	0.278567598639991	0.172	0.023	6.17684296713241e-13	1	AHI1	ccRCC2
SRSF6	2.20262319532493e-17	0.429243937065697	0.294	0.08	6.19818167164434e-13	1	SRSF6	ccRCC2
GABPB1-AS1	2.2763914212938e-17	0.455745089619679	0.21	0.038	6.40576545952075e-13	1	GABPB1-AS1	ccRCC2
CLEC18A	2.30847865342179e-17	0.404320470395088	0.301	0.084	6.49605893072891e-13	1	CLEC18A	ccRCC2
LTBP3	2.3819877583358e-17	0.338828165861515	0.178	0.026	6.70291355195695e-13	1	LTBP3	ccRCC2
GIGYF1	2.3926705474946e-17	0.286388849280193	0.178	0.026	6.73297492064981e-13	1	GIGYF1	ccRCC2
HIP1R	2.6914893054419e-17	0.363297633323674	0.159	0.019	7.5738509055135e-13	1	HIP1R	ccRCC2
ENO2	2.70539361672685e-17	0.386256336409936	0.304	0.084	7.61297763746935e-13	1	ENO2	ccRCC2
CLMN	2.8482879042176e-17	0.304095324534029	0.178	0.026	8.01508216246833e-13	1	CLMN	ccRCC2
MACC1	2.88674145775671e-17	0.614971901054895	0.314	0.094	8.12329046212737e-13	1	MACC1	ccRCC2
NCKAP1	2.90335163151215e-17	0.349198375917593	0.259	0.061	8.1700314910752e-13	1	NCKAP1	ccRCC2
WDR11	2.92962573903813e-17	0.373145107858572	0.191	0.031	8.2439668296533e-13	1	WDR11	ccRCC2
ITFG1	3.01099005209818e-17	0.419902449434788	0.201	0.036	8.47292600660429e-13	1	ITFG1	ccRCC2
CLCC1	3.03810342478576e-17	0.251003271608233	0.129	0.009	8.54922303734713e-13	1	CLCC1	ccRCC2
PAN3	3.09322753798589e-17	0.313434644562467	0.162	0.02	8.7043422918923e-13	1	PAN3	ccRCC2
ADGRG6	3.14132617682767e-17	0.257045519522015	0.12	0.006	8.83969186159306e-13	1	ADGRG6	ccRCC2
ENPP4	3.21119060053955e-17	0.25781895398592	0.129	0.009	9.0362903499183e-13	1	ENPP4	ccRCC2
AIG1	3.30274828421159e-17	0.556438163954964	0.537	0.228	9.29393367177141e-13	1	AIG1	ccRCC2
CTSO	3.32646342015617e-17	0.272516388546437	0.159	0.019	9.36066806431945e-13	1	CTSO	ccRCC2
FAM53C	3.65084852627614e-17	0.40310438516115	0.162	0.02	1.02734877529411e-12	1	FAM53C	ccRCC2
TRIP11	3.71071207303718e-17	0.343818499506782	0.23	0.048	1.04419437735266e-12	1	TRIP11	ccRCC2
SDF2	3.73392603320392e-17	0.291740376561304	0.194	0.033	1.05072678574358e-12	1	SDF2	ccRCC2
ERGIC1	3.76351305688588e-17	0.492406150278826	0.508	0.208	1.05905257420769e-12	1	ERGIC1	ccRCC2
TRIM13	4.11113422119011e-17	0.3751424126453	0.197	0.034	1.1568731698429e-12	1	TRIM13	ccRCC2
SCML1	4.15363301346654e-17	0.300344961670129	0.146	0.014	1.16883232998949e-12	1	SCML1	ccRCC2
LMAN2	4.2342725237116e-17	0.558362937726854	0.647	0.319	1.19152428817244e-12	1	LMAN2	ccRCC2
SSPN	4.28846794158088e-17	0.269495972222616	0.246	0.056	1.20677487876086e-12	1	SSPN	ccRCC2
AC025580.3	4.31363992783277e-17	0.277069492881255	0.104	0.001	1.21385827569214e-12	1	AC025580.3	ccRCC2
ANPEP	4.31369458738641e-17	0.496738598140939	0.537	0.221	1.21387365689054e-12	1	ANPEP	ccRCC2
ZNF37A	4.4847145583733e-17	0.312389566890582	0.165	0.021	1.26199867672625e-12	1	ZNF37A	ccRCC2
ADPGK	4.73841170400126e-17	0.288136838777471	0.146	0.014	1.33338905350595e-12	1	ADPGK	ccRCC2
TGFA	4.74773703284702e-17	0.280678695686146	0.201	0.036	1.33601320104315e-12	1	TGFA	ccRCC2
INF2	4.93797859584233e-17	0.392366964156986	0.252	0.06	1.38954717687003e-12	1	INF2	ccRCC2
CLCN3	4.96615393102295e-17	0.282242006056858	0.201	0.036	1.39747571618986e-12	1	CLCN3	ccRCC2
ZFP36L1	5.11644592172059e-17	0.718404069749848	0.553	0.251	1.43976788237217e-12	1	ZFP36L1	ccRCC2
ZNF888	5.13147784296724e-17	0.273643030142632	0.165	0.021	1.44399786501098e-12	1	ZNF888	ccRCC2
GPR155	5.20075923692851e-17	0.425940616470725	0.155	0.019	1.46349364927168e-12	1	GPR155	ccRCC2
SLC5A8	5.27474283460154e-17	0.296735241087317	0.136	0.011	1.48431263365687e-12	1	SLC5A8	ccRCC2
KMT5B	5.38895153041759e-17	0.303050902812215	0.201	0.036	1.51645096065951e-12	1	KMT5B	ccRCC2
BAZ2A	5.4604402534203e-17	0.281105078094786	0.191	0.031	1.53656788731247e-12	1	BAZ2A	ccRCC2
TTC14	5.52923653434679e-17	0.316258216034934	0.162	0.02	1.55592716076519e-12	1	TTC14	ccRCC2
GCC2	5.58914593545817e-17	0.346316319896923	0.398	0.137	1.57278566623793e-12	1	GCC2	ccRCC2
RASSF4	5.74592937738221e-17	0.55004416688299	0.482	0.194	1.61690452679536e-12	1	RASSF4	ccRCC2
MTR	6.0316236620696e-17	0.48238019532847	0.217	0.044	1.69729889850639e-12	1	MTR	ccRCC2
IFRD1	6.13454534654632e-17	0.290409975202235	0.223	0.046	1.72626106051813e-12	1	IFRD1	ccRCC2
RHOB	6.16006279993247e-17	0.935040055862871	0.819	0.613	1.733441671901e-12	1	RHOB	ccRCC2
KAT6A	6.32762682466768e-17	0.333274115767953	0.172	0.024	1.78059418846148e-12	1	KAT6A	ccRCC2
MPHOSPH8	6.39992049971672e-17	0.425762668015544	0.375	0.123	1.80093762862029e-12	1	MPHOSPH8	ccRCC2
TMED10	6.56936468151796e-17	0.388299227714596	0.414	0.145	1.84861922137915e-12	1	TMED10	ccRCC2
TSC22D3	6.61600208048678e-17	0.708842073296817	0.676	0.368	1.86174298544898e-12	1	TSC22D3	ccRCC2
RER1	6.64324793836462e-17	0.358198099847617	0.544	0.221	1.8694099698558e-12	1	RER1	ccRCC2
TM7SF3	6.88777704423071e-17	0.367515895778716	0.369	0.123	1.93822046024652e-12	1	TM7SF3	ccRCC2
PTAR1	7.26913924058518e-17	0.440929843424128	0.188	0.031	2.04553578230067e-12	1	PTAR1	ccRCC2
NR2F2-AS1	7.48370639529303e-17	0.318677178683318	0.126	0.009	2.10591497963546e-12	1	NR2F2-AS1	ccRCC2
FOXJ3	7.62503251910399e-17	0.402759642639685	0.398	0.137	2.14568415087586e-12	1	FOXJ3	ccRCC2
IL13RA1	7.73431935470326e-17	0.274313424584653	0.243	0.054	2.1764374664135e-12	1	IL13RA1	ccRCC2
RNF19A	7.74531679848851e-17	0.356679551952326	0.356	0.113	2.17953214709467e-12	1	RNF19A	ccRCC2
DNM2	8.06689461498739e-17	0.422580006351575	0.327	0.1	2.27002414465745e-12	1	DNM2	ccRCC2
NR2F1	9.07179397657735e-17	0.323564308616362	0.155	0.019	2.55280282500887e-12	1	NR2F1	ccRCC2
ZBTB38	9.13046382943019e-17	0.507032529203825	0.304	0.088	2.56931252160165e-12	1	ZBTB38	ccRCC2
HILPDA	9.34945211322448e-17	0.740469376177969	0.78	0.474	2.63093582466137e-12	1	HILPDA	ccRCC2
TM9SF1	9.59801749937404e-17	0.326349525104773	0.23	0.05	2.70088212432385e-12	1	TM9SF1	ccRCC2
TM2D3	9.87637998339951e-17	0.309380238304765	0.243	0.056	2.77921332732862e-12	1	TM2D3	ccRCC2
GOLGA4	1.04886985987211e-16	0.390517186769683	0.236	0.053	2.95151978568012e-12	1	GOLGA4	ccRCC2
ATF6B	1.07193239464286e-16	0.261548919472908	0.175	0.026	3.01641775852501e-12	1	ATF6B	ccRCC2
SCAF11	1.10472564368219e-16	0.400359638072669	0.44	0.162	3.10869796132168e-12	1	SCAF11	ccRCC2
STX16	1.12361575792962e-16	0.287236604011526	0.243	0.056	3.16185474281396e-12	1	STX16	ccRCC2
NFIA	1.13052956333504e-16	0.651884856192812	0.583	0.269	3.1813101912248e-12	1	NFIA	ccRCC2
SRPRA	1.19517203107325e-16	0.286097334360482	0.178	0.027	3.36321409544014e-12	1	SRPRA	ccRCC2
SUN1	1.22079968775252e-16	0.254388218519831	0.201	0.037	3.43533032133559e-12	1	SUN1	ccRCC2
NUP155	1.36457532580881e-16	0.283925368791714	0.142	0.014	3.83991496682598e-12	1	NUP155	ccRCC2
MT-ND6	1.46320774167725e-16	0.425642054765421	0.243	0.057	4.11746658507977e-12	1	MT-ND6	ccRCC2
JPX	1.48875560248562e-16	0.298573274974952	0.327	0.098	4.18935826539453e-12	1	JPX	ccRCC2
BNC2	1.49009753069816e-16	0.272874929066705	0.142	0.014	4.19313445138462e-12	1	BNC2	ccRCC2
FBXO21	1.52081850358216e-16	0.322570857157376	0.246	0.058	4.27958326908019e-12	1	FBXO21	ccRCC2
LAPTM4B	1.59283167145232e-16	0.319287878685098	0.262	0.066	4.48222832346683e-12	1	LAPTM4B	ccRCC2
TMEM109	1.63944176511602e-16	0.314472906300122	0.165	0.023	4.61338912703649e-12	1	TMEM109	ccRCC2
MIR29B2CHG	1.76959905696893e-16	0.356502754175292	0.12	0.007	4.97965174631057e-12	1	MIR29B2CHG	ccRCC2
MAP7D2	1.7805437229862e-16	0.443818213957197	0.194	0.036	5.01045003648318e-12	1	MAP7D2	ccRCC2
LRP10	1.81350057653331e-16	0.259980078523285	0.233	0.051	5.10319062236474e-12	1	LRP10	ccRCC2
MBNL1	1.96226544461217e-16	0.311283384790068	0.369	0.121	5.52181496113864e-12	1	MBNL1	ccRCC2
TSPAN12	1.99454858365168e-16	0.376868789521844	0.382	0.13	5.61265971439584e-12	1	TSPAN12	ccRCC2
MIDN	2.21816860766637e-16	0.561428883887642	0.32	0.1	6.24192646197317e-12	1	MIDN	ccRCC2
NCOR1	2.23233884289237e-16	0.320273495328291	0.314	0.093	6.28180150389912e-12	1	NCOR1	ccRCC2
LATS2	2.2604833027965e-16	0.288618889201648	0.133	0.011	6.36100001406936e-12	1	LATS2	ccRCC2
PLSCR1	2.31086677417237e-16	0.316766003151221	0.456	0.174	6.50277910252105e-12	1	PLSCR1	ccRCC2
CLRN3	2.31561652028303e-16	0.388822842973813	0.236	0.054	6.51614488807644e-12	1	CLRN3	ccRCC2
MTMR11	2.448647413104e-16	0.361495550040411	0.188	0.033	6.89049382047466e-12	1	MTMR11	ccRCC2
SPTLC2	2.49966383071017e-16	0.336668719671902	0.178	0.028	7.03405401961842e-12	1	SPTLC2	ccRCC2
FAM3C	2.50395344146566e-16	0.393034330643078	0.278	0.075	7.04612498428437e-12	1	FAM3C	ccRCC2
FAM20C	2.58494005143504e-16	0.304614950198002	0.201	0.038	7.2740213047382e-12	1	FAM20C	ccRCC2
RABAC1	2.61006150416533e-16	0.421303149093299	0.482	0.191	7.34471307272123e-12	1	RABAC1	ccRCC2
SLC22A2	2.62911455906685e-16	0.50347057222875	0.518	0.218	7.39832836921411e-12	1	SLC22A2	ccRCC2
ABLIM1	2.63157600589476e-16	0.328136368887651	0.291	0.081	7.40525488058787e-12	1	ABLIM1	ccRCC2
NEMF	2.6997927257414e-16	0.35377365588671	0.201	0.038	7.59721673023631e-12	1	NEMF	ccRCC2
GLUL	2.71111778380365e-16	0.497963705779948	0.417	0.155	7.62908544362348e-12	1	GLUL	ccRCC2
SMPDL3A	2.79994420259001e-16	0.425176944010881	0.346	0.111	7.87904298608828e-12	1	SMPDL3A	ccRCC2
PLEKHA1	2.82916493236041e-16	0.608962715469396	0.424	0.161	7.96127011966219e-12	1	PLEKHA1	ccRCC2
NBL1	2.85856578514436e-16	0.278942227033947	0.282	0.075	8.04400411939623e-12	1	NBL1	ccRCC2
ZNF611	2.8616979988441e-16	0.260063934289933	0.239	0.056	8.05281816874731e-12	1	ZNF611	ccRCC2
LINC00342	2.90655928679606e-16	0.384358320714807	0.123	0.009	8.17905783304412e-12	1	LINC00342	ccRCC2
VKORC1	2.90710022072513e-16	0.494858294846441	0.599	0.278	8.18058002112051e-12	1	VKORC1	ccRCC2
SLC35A3	2.97327211500264e-16	0.272211283247168	0.181	0.03	8.36678773161744e-12	1	SLC35A3	ccRCC2
ANKRD33B	3.01647400177573e-16	0.394402173794991	0.243	0.058	8.48835784099691e-12	1	ANKRD33B	ccRCC2
SMC5	3.06733633676998e-16	0.356398163875215	0.184	0.031	8.63148445167072e-12	1	SMC5	ccRCC2
RLF	3.06733633676998e-16	0.287470864740084	0.184	0.031	8.63148445167072e-12	1	RLF	ccRCC2
PPP4R3A	3.208443720457e-16	0.351214276256763	0.207	0.041	9.02856062936599e-12	1	PPP4R3A	ccRCC2
KMT2C	3.23482352630776e-16	0.381560409446357	0.22	0.047	9.10279340303004e-12	1	KMT2C	ccRCC2
RUFY3	3.25374073615029e-16	0.462289567317294	0.246	0.061	9.15602643152692e-12	1	RUFY3	ccRCC2
NHLRC3	3.45784604018601e-16	0.337456068270847	0.155	0.02	9.73037875708343e-12	1	NHLRC3	ccRCC2
NUDT9	3.87612068208026e-16	0.313570896650696	0.139	0.014	1.09074035993738e-11	1	NUDT9	ccRCC2
FBXW4	3.89582833904076e-16	0.320447823156634	0.191	0.034	1.09628609460607e-11	1	FBXW4	ccRCC2
SLC6A3	3.96427051482571e-16	0.644223159754382	0.175	0.028	1.11554572287195e-11	1	SLC6A3	ccRCC2
CDK13	4.0988980820009e-16	0.321705166424841	0.201	0.038	1.15342992027505e-11	1	CDK13	ccRCC2
ERC1	4.12565856894592e-16	0.340455841655574	0.155	0.02	1.16096032130138e-11	1	ERC1	ccRCC2
STAT3	4.15207216107746e-16	0.410237201364707	0.314	0.095	1.1683931061272e-11	1	STAT3	ccRCC2
KRTCAP2	4.16302120282912e-16	0.437831969650235	0.592	0.271	1.17147416647611e-11	1	KRTCAP2	ccRCC2
EWSR1	4.25919337569104e-16	0.344944138316428	0.272	0.073	1.19853701591946e-11	1	EWSR1	ccRCC2
ARID5B	4.29620496155701e-16	0.447405035311864	0.398	0.147	1.20895207618214e-11	1	ARID5B	ccRCC2
NOC2L	4.30214288105045e-16	0.308760038309829	0.188	0.033	1.2106230067276e-11	1	NOC2L	ccRCC2
BTN3A1	4.41875935454318e-16	0.265308114006014	0.227	0.05	1.24343888236845e-11	1	BTN3A1	ccRCC2
AC092069.1	4.60977040120491e-16	0.405007090431031	0.275	0.075	1.29718939089906e-11	1	AC092069.1	ccRCC2
ZMPSTE24	4.71939721294689e-16	0.279204384680707	0.155	0.02	1.32803837572325e-11	1	ZMPSTE24	ccRCC2
MAPK10	4.83646665976947e-16	0.289301669682908	0.162	0.023	1.36098171805913e-11	1	MAPK10	ccRCC2
TTC37	4.95966245759872e-16	0.281359159386318	0.307	0.09	1.39564901556828e-11	1	TTC37	ccRCC2
RSF1	5.01301795794126e-16	0.335185071985276	0.272	0.073	1.41066325336467e-11	1	RSF1	ccRCC2
MBTPS1	5.01865631743858e-16	0.342139835666354	0.22	0.048	1.41224988772722e-11	1	MBTPS1	ccRCC2
TNFRSF12A	5.03806579718024e-16	0.643032951990459	0.434	0.174	1.41771171532652e-11	1	TNFRSF12A	ccRCC2
PRSS8	5.29617901692836e-16	0.267869492931518	0.126	0.01	1.49034477536364e-11	1	PRSS8	ccRCC2
ERBB2	5.34409062334638e-16	0.297595820650426	0.168	0.026	1.50382710140967e-11	1	ERBB2	ccRCC2
SLFN13	5.6070940921524e-16	0.311872227737555	0.168	0.026	1.57783627753169e-11	1	SLFN13	ccRCC2
JUP	5.67623804128523e-16	0.30899432751266	0.184	0.033	1.59729338481766e-11	1	JUP	ccRCC2
MGST1	5.78358351566621e-16	0.676316779903739	0.825	0.53	1.62750040130847e-11	1	MGST1	ccRCC2
GET1	6.19014488146585e-16	0.25579310986323	0.252	0.063	1.74190676964449e-11	1	GET1	ccRCC2
JUNB	6.30614793349442e-16	0.488872710016021	0.612	0.315	1.77455002848533e-11	1	JUNB	ccRCC2
HSPB8	6.34104997889008e-16	0.326324217395542	0.502	0.202	1.78437146405967e-11	1	HSPB8	ccRCC2
CEBPZ	6.36730116196612e-16	0.261505740139127	0.288	0.08	1.79175854697727e-11	1	CEBPZ	ccRCC2
P4HTM	6.42941545097153e-16	0.308338830080242	0.178	0.03	1.80923750790339e-11	1	P4HTM	ccRCC2
SAR1B	6.54306303580551e-16	0.323684522431848	0.337	0.107	1.84121793827567e-11	1	SAR1B	ccRCC2
TMEM106B	7.20532796766452e-16	0.286871776793378	0.275	0.077	2.0275792901008e-11	1	TMEM106B	ccRCC2
ZNF791	7.63930481513691e-16	0.265090017272828	0.168	0.026	2.14970037497953e-11	1	ZNF791	ccRCC2
ADAM17	7.9426051682379e-16	0.267022421026402	0.165	0.024	2.23504909434214e-11	1	ADAM17	ccRCC2
PCF11	8.00154251815408e-16	0.252577488896039	0.227	0.051	2.25163406460856e-11	1	PCF11	ccRCC2
SLC27A2	8.06070320979229e-16	0.268308559409027	0.178	0.03	2.26828188323555e-11	1	SLC27A2	ccRCC2
POMGNT1	8.12837534543936e-16	0.325269535314329	0.178	0.03	2.28732482220664e-11	1	POMGNT1	ccRCC2
PNN	8.14840529227118e-16	0.370996785630103	0.278	0.075	2.29296124924511e-11	1	PNN	ccRCC2
YIPF3	8.17086729081265e-16	0.374659801433019	0.359	0.124	2.29928205563468e-11	1	YIPF3	ccRCC2
MECP2	8.31608769596596e-16	0.256137555153875	0.291	0.083	2.34014707764482e-11	1	MECP2	ccRCC2
AFF1	9.02693639972978e-16	0.30480023433333	0.35	0.115	2.54017990288396e-11	1	AFF1	ccRCC2
ZNF721	9.50621069996423e-16	0.291659683326397	0.21	0.044	2.67504769096993e-11	1	ZNF721	ccRCC2
TMX4	9.5159373873921e-16	0.286371286889581	0.236	0.056	2.67778478081214e-11	1	TMX4	ccRCC2
PPIP5K2	9.86504288513458e-16	0.349393627215902	0.262	0.07	2.77602306787687e-11	1	PPIP5K2	ccRCC2
BRWD1	9.91403897023848e-16	0.253541248018829	0.204	0.041	2.78981056622511e-11	1	BRWD1	ccRCC2
IRF2BP2	1.04049920838631e-15	0.357139518444118	0.324	0.101	2.92796477239907e-11	1	IRF2BP2	ccRCC2
HDAC8	1.04259385748476e-15	0.292255607695852	0.149	0.019	2.9338591149621e-11	1	HDAC8	ccRCC2
NRCAM	1.07390663162172e-15	0.283038835854164	0.12	0.009	3.02197326138352e-11	1	NRCAM	ccRCC2
FRYL	1.08372240806847e-15	0.298486510455987	0.207	0.043	3.04959485630468e-11	1	FRYL	ccRCC2
AL158152.1	1.13084605780377e-15	0.313545380091482	0.1	0.003	3.18220080665981e-11	1	AL158152.1	ccRCC2
MVP	1.20840087482347e-15	0.384682274824878	0.427	0.162	3.40044006175324e-11	1	MVP	ccRCC2
RIF1	1.21610899244536e-15	0.318547868753501	0.201	0.04	3.42213070474124e-11	1	RIF1	ccRCC2
CLDND1	1.30882459481753e-15	0.35148599020831	0.294	0.085	3.68303240981653e-11	1	CLDND1	ccRCC2
GM2A	1.33324981767442e-15	0.323450232742591	0.139	0.016	3.75176498693581e-11	1	GM2A	ccRCC2
PAX8	1.34028814917519e-15	0.415359640679378	0.317	0.098	3.771570851779e-11	1	PAX8	ccRCC2
TJP1	1.36013694169651e-15	0.252608986388994	0.204	0.041	3.82742535393399e-11	1	TJP1	ccRCC2
PREPL	1.39270170062533e-15	0.26291148780256	0.252	0.064	3.91906258555967e-11	1	PREPL	ccRCC2
RETREG2	1.45400548566827e-15	0.294068709164889	0.278	0.078	4.09157143667052e-11	1	RETREG2	ccRCC2
SUPT5H	1.45860723237353e-15	0.386644788186182	0.23	0.054	4.10452075189911e-11	1	SUPT5H	ccRCC2
NEURL1B	1.4625707600956e-15	0.265468234925467	0.136	0.014	4.11567411890902e-11	1	NEURL1B	ccRCC2
MFSD14A	1.49550392241619e-15	0.255420308877056	0.136	0.014	4.20834803767916e-11	1	MFSD14A	ccRCC2
U2SURP	1.58735783231334e-15	0.406276674789608	0.346	0.118	4.46682494012975e-11	1	U2SURP	ccRCC2
TNFSF9	1.62095027553402e-15	0.302213652984269	0.159	0.023	4.56135407535274e-11	1	TNFSF9	ccRCC2
ZMYM2	1.63815102521378e-15	0.267595718436176	0.204	0.041	4.60975698495158e-11	1	ZMYM2	ccRCC2
HAVCR1	1.68508772250012e-15	0.271184175163408	0.123	0.01	4.74183685111533e-11	1	HAVCR1	ccRCC2
LEPROTL1	1.93879112884528e-15	0.301897154005848	0.447	0.171	5.45575823657062e-11	1	LEPROTL1	ccRCC2
SLC22A17	2.01443630719514e-15	0.339598269530997	0.126	0.011	5.66862376844712e-11	1	SLC22A17	ccRCC2
GPATCH8	2.02010163514207e-15	0.281573442048216	0.165	0.026	5.68456600128978e-11	1	GPATCH8	ccRCC2
SGCE	2.05014974764632e-15	0.298489213055025	0.175	0.03	5.76912138987674e-11	1	SGCE	ccRCC2
LINC02256	2.07537141265138e-15	0.282688089801438	0.104	0.004	5.84009515520099e-11	1	LINC02256	ccRCC2
IGFBP6	2.12132482077123e-15	0.42768624272783	0.262	0.071	5.96940804565023e-11	1	IGFBP6	ccRCC2
COL8A1	2.17650113355114e-15	0.281118748826297	0.104	0.004	6.12467418981291e-11	1	COL8A1	ccRCC2
CREBRF	2.21408419500765e-15	0.332895121075818	0.298	0.09	6.23043292475153e-11	1	CREBRF	ccRCC2
ATF7IP	2.22359097325414e-15	0.386457735750935	0.236	0.058	6.25718499873716e-11	1	ATF7IP	ccRCC2
RORA	2.24873819617995e-15	0.391826494354091	0.307	0.095	6.32794928405039e-11	1	RORA	ccRCC2
TMED2	2.32635760643264e-15	0.34092328668475	0.495	0.204	6.54637030450144e-11	1	TMED2	ccRCC2
KDM5B	2.47056340149767e-15	0.27365904592862	0.188	0.036	6.95216541181445e-11	1	KDM5B	ccRCC2
CLTC	2.52231789815016e-15	0.329201939231899	0.362	0.127	7.09780256539455e-11	1	CLTC	ccRCC2
SELENOP	2.63654134193537e-15	0.472450611656318	0.654	0.323	7.41922733620614e-11	1	SELENOP	ccRCC2
UNC5CL	2.71530397298485e-15	0.354184997707732	0.117	0.009	7.64086537997936e-11	1	UNC5CL	ccRCC2
BCAP29	2.81321259119904e-15	0.287285919057013	0.197	0.04	7.91638023163411e-11	1	BCAP29	ccRCC2
RETREG3	3.07507548239116e-15	0.277897878422578	0.146	0.019	8.65326240744873e-11	1	RETREG3	ccRCC2
NKTR	3.1057704771637e-15	0.261471030965538	0.204	0.043	8.73963812273864e-11	1	NKTR	ccRCC2
SLC30A7	3.43936029085813e-15	0.323387062275376	0.149	0.02	9.67835985847479e-11	1	SLC30A7	ccRCC2
TNKS2	3.74249078479743e-15	0.278045561807382	0.159	0.024	1.053136906842e-10	1	TNKS2	ccRCC2
SAR1A	4.0586992022731e-15	0.407708963472145	0.346	0.12	1.14211795551965e-10	1	SAR1A	ccRCC2
MIR210HG	4.16192413017829e-15	0.257261360347025	0.362	0.127	1.17116545023217e-10	1	MIR210HG	ccRCC2
TIPARP	4.38559859009131e-15	0.735224843157623	0.521	0.236	1.23410744325169e-10	1	TIPARP	ccRCC2
PLEC	4.43535618402386e-15	0.357262565010092	0.159	0.024	1.24810923018431e-10	1	PLEC	ccRCC2
SIAE	4.51153329654421e-15	0.274636947612172	0.12	0.01	1.26954546964754e-10	1	SIAE	ccRCC2
RCN2	4.52352858796139e-15	0.317515576241492	0.265	0.073	1.27292094465234e-10	1	RCN2	ccRCC2
BRD8	4.53570308129772e-15	0.263803810243679	0.227	0.054	1.27634684707718e-10	1	BRD8	ccRCC2
ETS2	4.54854011015256e-15	0.375641387171926	0.314	0.1	1.27995918699693e-10	1	ETS2	ccRCC2
ZFC3H1	4.55260705057609e-15	0.36968172579047	0.159	0.024	1.28110362403211e-10	1	ZFC3H1	ccRCC2
TCERG1	4.63584048293746e-15	0.330592561089997	0.155	0.023	1.3045255118986e-10	1	TCERG1	ccRCC2
CMYA5	4.92613132267276e-15	0.378354366473965	0.168	0.028	1.38621335420012e-10	1	CMYA5	ccRCC2
SUSD6	5.05290232580615e-15	0.259534846866921	0.159	0.024	1.42188671448185e-10	1	SUSD6	ccRCC2
TMEM98	5.29660198267994e-15	0.311580550309762	0.236	0.06	1.49046379792613e-10	1	TMEM98	ccRCC2
HERC2	5.3386005253848e-15	0.363108733554873	0.184	0.036	1.50228218784328e-10	1	HERC2	ccRCC2
CTTNBP2	5.34016020365451e-15	0.312172442771276	0.172	0.03	1.50272108130838e-10	1	CTTNBP2	ccRCC2
VPS13B	5.3578774376967e-15	0.318524964949155	0.197	0.041	1.50770671096785e-10	1	VPS13B	ccRCC2
RAB3GAP2	5.50071200215289e-15	0.317705747990756	0.197	0.041	1.54790035740582e-10	1	RAB3GAP2	ccRCC2
PITRM1	5.68910979461446e-15	0.252752953170822	0.139	0.017	1.60091549620451e-10	1	PITRM1	ccRCC2
MTSS1	5.69931765224178e-15	0.261226392811289	0.168	0.028	1.60378798734084e-10	1	MTSS1	ccRCC2
CEP295	5.72323948236694e-15	0.353405774000938	0.11	0.007	1.61051959033806e-10	1	CEP295	ccRCC2
SERPINE1	5.78731549937442e-15	1.12395388772922	0.207	0.048	1.62855058152396e-10	1	SERPINE1	ccRCC2
STC2	5.89989685093671e-15	0.282010522775434	0.214	0.048	1.66023097385359e-10	1	STC2	ccRCC2
CDK19	6.22535003283269e-15	0.29030038349421	0.162	0.026	1.75181349923912e-10	1	CDK19	ccRCC2
ZMYND8	6.35347897597735e-15	0.298983070891669	0.178	0.033	1.78786898384003e-10	1	ZMYND8	ccRCC2
PAXBP1	6.36939364972763e-15	0.260999425299437	0.136	0.016	1.79234737303335e-10	1	PAXBP1	ccRCC2
CUL4B	6.66077393922609e-15	0.251178922680482	0.197	0.041	1.87434178649822e-10	1	CUL4B	ccRCC2
UBA1	6.70068591175335e-15	0.287304081057911	0.243	0.064	1.88557301556739e-10	1	UBA1	ccRCC2
KIF1B	6.87171366931393e-15	0.267888794460554	0.175	0.031	1.93370022654494e-10	1	KIF1B	ccRCC2
RBL2	6.99362630309459e-15	0.307199738733501	0.178	0.033	1.96800644169082e-10	1	RBL2	ccRCC2
STAG1	7.08282953977295e-15	0.250975394116698	0.21	0.047	1.99310823249211e-10	1	STAG1	ccRCC2
PDGFA	7.49347261354132e-15	0.30233580618139	0.188	0.037	2.10866319345053e-10	1	PDGFA	ccRCC2
HSD17B7	7.97633859360058e-15	0.26430241580872	0.168	0.028	2.2445416802392e-10	1	HSD17B7	ccRCC2
CALCOCO2	8.14400139916585e-15	0.301654968865458	0.382	0.138	2.29172199372527e-10	1	CALCOCO2	ccRCC2
TMEM33	8.23473630422614e-15	0.265622761869026	0.123	0.011	2.31725479600924e-10	1	TMEM33	ccRCC2
RDH11	8.69265841024744e-15	0.258564056930945	0.142	0.019	2.44611407664363e-10	1	RDH11	ccRCC2
PWWP3A	8.73638864961726e-15	0.254220715837312	0.181	0.034	2.4584197660023e-10	1	PWWP3A	ccRCC2
CELF1	8.93950932748712e-15	0.275864840625727	0.236	0.06	2.51557792475488e-10	1	CELF1	ccRCC2
ARHGEF12	9.51329842655385e-15	0.34613666331332	0.301	0.095	2.67704217723225e-10	1	ARHGEF12	ccRCC2
10,00 ARL	9.73384504113609e-15	0.258968459846985	0.113	0.009	2.7391039945757e-10	1	10,00 ARL	ccRCC2
KAT6B	9.77418032058487e-15	0.320274378972646	0.188	0.037	2.75045434221258e-10	1	KAT6B	ccRCC2
RAB11FIP1	1.06320812545468e-14	0.255512094132059	0.239	0.061	2.99186766502948e-10	1	RAB11FIP1	ccRCC2
PVT1	1.1091869714776e-14	0.384954420768116	0.243	0.066	3.12125213773796e-10	1	PVT1	ccRCC2
CREBZF	1.16455116717325e-14	0.319680832632611	0.204	0.046	3.27704698442551e-10	1	CREBZF	ccRCC2
RRAD	1.16805440314278e-14	0.911001860233079	0.382	0.15	3.28690509044379e-10	1	RRAD	ccRCC2
TNS3	1.18265147128527e-14	0.284524985829296	0.207	0.047	3.32798124019674e-10	1	TNS3	ccRCC2
PFKP	1.19893252303735e-14	0.500799925867219	0.777	0.45	3.3737961198271e-10	1	PFKP	ccRCC2
KIAA0232	1.21408841711892e-14	0.3733044746681	0.204	0.046	3.41644480577263e-10	1	KIAA0232	ccRCC2
CLPTM1	1.27351947134173e-14	0.307909893427083	0.197	0.043	3.58368379235562e-10	1	CLPTM1	ccRCC2
TRA2A	1.3001230893979e-14	0.259699535086455	0.32	0.104	3.65854637356569e-10	1	TRA2A	ccRCC2
SAFB2	1.42166200476843e-14	0.353259917964889	0.236	0.061	4.00055688141836e-10	1	SAFB2	ccRCC2
NOP56	1.52718164773848e-14	0.336423748634661	0.181	0.036	4.29748915673607e-10	1	NOP56	ccRCC2
ZNF141	1.53330606918729e-14	0.311503786269556	0.133	0.016	4.31472327869304e-10	1	ZNF141	ccRCC2
SCG5	1.54901050083993e-14	0.258181380534624	0.117	0.01	4.35891554936356e-10	1	SCG5	ccRCC2
ETNK1	1.55210728202835e-14	0.285147905342952	0.21	0.048	4.36762989162778e-10	1	ETNK1	ccRCC2
C6orf89	1.65031398944858e-14	0.306552810784798	0.181	0.036	4.64398356630831e-10	1	C6orf89	ccRCC2
C5orf56	1.71920219472959e-14	0.299264568243295	0.252	0.07	4.83783497596906e-10	1	C5orf56	ccRCC2
FNDC3B	1.7245924988232e-14	0.287393518687149	0.272	0.08	4.85300329168849e-10	1	FNDC3B	ccRCC2
TNFRSF11B	1.72991641613625e-14	0.401729133605821	0.217	0.053	4.86798479500739e-10	1	TNFRSF11B	ccRCC2
CUBN	1.75155669316715e-14	0.788160351878995	0.434	0.191	4.92888053457237e-10	1	CUBN	ccRCC2
TRIM38	1.76345250230131e-14	0.296638924976324	0.392	0.145	4.96235534147587e-10	1	TRIM38	ccRCC2
C6orf62	1.78536137470012e-14	0.252725132289726	0.379	0.137	5.02400690840613e-10	1	C6orf62	ccRCC2
CXCL16	1.84116907121669e-14	0.319633276019813	0.217	0.051	5.18104976640375e-10	1	CXCL16	ccRCC2
SORBS1	1.85771863041776e-14	0.307843791605605	0.162	0.027	5.22762022599559e-10	1	SORBS1	ccRCC2
HLA-DMA	1.86532625451033e-14	0.540736920709879	0.392	0.158	5.24902808019206e-10	1	HLA-DMA	ccRCC2
TMF1	1.88520533892108e-14	0.285594432261191	0.21	0.048	5.30496782372391e-10	1	TMF1	ccRCC2
HYOU1	1.93535224261848e-14	0.310347938922856	0.139	0.019	5.44608121072841e-10	1	HYOU1	ccRCC2
CCDC144A	2.02842904344322e-14	0.466870691686563	0.12	0.011	5.70799932824923e-10	1	CCDC144A	ccRCC2
NSD1	2.0644787164286e-14	0.31608962782049	0.249	0.068	5.80944310803009e-10	1	NSD1	ccRCC2
NUMA1	2.07657559625465e-14	0.365753607137484	0.252	0.071	5.84348372786058e-10	1	NUMA1	ccRCC2
MFSD14C	2.12343258123534e-14	0.287622879496664	0.12	0.011	5.97533928359625e-10	1	MFSD14C	ccRCC2
PURA	2.17395368472155e-14	0.268535975564727	0.356	0.125	6.11750566880644e-10	1	PURA	ccRCC2
SLC22A18	2.22069708628426e-14	0.354982268620219	0.139	0.019	6.2490416008039e-10	1	SLC22A18	ccRCC2
RUNX1	2.41102366094403e-14	0.288215637340617	0.178	0.034	6.7846205818965e-10	1	RUNX1	ccRCC2
TSPYL2	2.45313885377994e-14	0.323903098838208	0.207	0.047	6.90313273453676e-10	1	TSPYL2	ccRCC2
ZNF189	2.50069510066048e-14	0.289020464683605	0.197	0.044	7.0369560132586e-10	1	ZNF189	ccRCC2
ATRAID	2.53743989895564e-14	0.352963456417987	0.534	0.235	7.14035587566117e-10	1	ATRAID	ccRCC2
SELENOM	2.61962671502047e-14	0.528460151692025	0.618	0.315	7.37162957606761e-10	1	SELENOM	ccRCC2
LNPEP	2.65742166377634e-14	0.263449024696625	0.178	0.034	7.47798456186662e-10	1	LNPEP	ccRCC2
ERCC5	2.66616401146305e-14	0.291482735034636	0.22	0.054	7.50258552825703e-10	1	ERCC5	ccRCC2
BAG3	2.66687531305037e-14	0.38089928730251	0.22	0.056	7.50458713092374e-10	1	BAG3	ccRCC2
ATG16L1	2.69238857106938e-14	0.368085813210651	0.178	0.036	7.57638143898923e-10	1	ATG16L1	ccRCC2
UNC93B1	2.77072278471196e-14	0.273078345854734	0.126	0.014	7.79681391617946e-10	1	UNC93B1	ccRCC2
PSIP1	2.79311129114013e-14	0.252312697767571	0.291	0.091	7.85981517326833e-10	1	PSIP1	ccRCC2
PPP1R10	2.80395153509993e-14	0.280473716428964	0.294	0.091	7.89031961977121e-10	1	PPP1R10	ccRCC2
HCG18	2.82982328649693e-14	0.283742604086086	0.142	0.02	7.96312272820236e-10	1	HCG18	ccRCC2
CNPY2	3.07151135023568e-14	0.302275852141532	0.518	0.224	8.64323293956321e-10	1	CNPY2	ccRCC2
MYEF2	3.10527451496181e-14	0.345940443364186	0.194	0.043	8.73824248510252e-10	1	MYEF2	ccRCC2
UBE2Z	3.13418816302049e-14	0.265022720357629	0.282	0.085	8.81960549073965e-10	1	UBE2Z	ccRCC2
WAPL	3.1687291865663e-14	0.267669351666651	0.21	0.05	8.91680393099757e-10	1	WAPL	ccRCC2
ZNF248	3.36970374542156e-14	0.326464265800218	0.152	0.024	9.48234633961627e-10	1	ZNF248	ccRCC2
PICALM	3.55858851204858e-14	0.293204826175908	0.252	0.071	1.00138680729047e-09	1	PICALM	ccRCC2
PTCD3	3.58182685186533e-14	0.258663180482399	0.172	0.033	1.0079260761149e-09	1	PTCD3	ccRCC2
ZBTB10	3.81358393539777e-14	0.315322468489982	0.152	0.024	1.07314251942093e-09	1	ZBTB10	ccRCC2
NEIL1	3.94360388647001e-14	0.275429699712537	0.1	0.006	1.10973013365266e-09	1	NEIL1	ccRCC2
DLG5	4.12212118651905e-14	0.317379210401038	0.126	0.014	1.15996490188646e-09	1	DLG5	ccRCC2
ZFP36	4.18782336467917e-14	0.526021033284408	0.693	0.426	1.17845349482072e-09	1	ZFP36	ccRCC2
SOD3	4.21709772225475e-14	0.318760154889297	0.172	0.033	1.18669129904249e-09	1	SOD3	ccRCC2
FZD4	4.28482927069389e-14	0.384326149789546	0.129	0.016	1.20575095677326e-09	1	FZD4	ccRCC2
STAT2	4.2972864450054e-14	0.392649764714028	0.184	0.038	1.20925640562452e-09	1	STAT2	ccRCC2
DYNC1LI2	4.65141140692462e-14	0.264357814066454	0.298	0.095	1.30890716990859e-09	1	DYNC1LI2	ccRCC2
SUPT20H	4.72921189079643e-14	0.2872478680255	0.162	0.028	1.33080022607011e-09	1	SUPT20H	ccRCC2
PREX2	4.77221115659273e-14	0.422754468457545	0.139	0.02	1.34290021946519e-09	1	PREX2	ccRCC2
LRP5	4.80860017780366e-14	0.316926245344075	0.133	0.017	1.35314009003395e-09	1	LRP5	ccRCC2
TINAG	4.83486291065487e-14	0.265201476387499	0.21	0.051	1.36053042305828e-09	1	TINAG	ccRCC2
TSPAN14	4.84553903049182e-14	0.28370621251369	0.129	0.016	1.3635346831804e-09	1	TSPAN14	ccRCC2
ZNF326	4.90405985681077e-14	0.264887413846642	0.197	0.044	1.38000244370655e-09	1	ZNF326	ccRCC2
BAZ1B	5.06730415520534e-14	0.305293284794723	0.184	0.038	1.42593938927478e-09	1	BAZ1B	ccRCC2
SLC35E1	5.1460805139189e-14	0.291675322147449	0.168	0.031	1.44810705661678e-09	1	SLC35E1	ccRCC2
OCIAD1	5.21021507868835e-14	0.272352781382474	0.573	0.255	1.4661545231429e-09	1	OCIAD1	ccRCC2
TASOR2	5.2571021538362e-14	0.270263544471157	0.162	0.028	1.47934854608951e-09	1	TASOR2	ccRCC2
EDN2	5.32471765241564e-14	0.92858543213649	0.188	0.041	1.49837554738976e-09	1	EDN2	ccRCC2
NPIPB5	5.45401920407721e-14	0.302922243730496	0.113	0.01	1.53476100402733e-09	1	NPIPB5	ccRCC2
TMEM185A	5.45401920407721e-14	0.256695271965344	0.113	0.01	1.53476100402733e-09	1	TMEM185A	ccRCC2
SENP6	5.48779002626753e-14	0.301999910344396	0.256	0.074	1.54426411339168e-09	1	SENP6	ccRCC2
CPVL	5.88402737616e-14	0.323550047185021	0.22	0.056	1.65576530365142e-09	1	CPVL	ccRCC2
WDR91	5.88961952631853e-14	0.308224997601028	0.139	0.02	1.65733893470603e-09	1	WDR91	ccRCC2
HSPA1B	6.00184476222942e-14	0.871337237551262	0.217	0.056	1.68891911609136e-09	1	HSPA1B	ccRCC2
MGAM	6.04654618773297e-14	0.383653829559072	0.104	0.007	1.70149809722806e-09	1	MGAM	ccRCC2
SCPEP1	6.18937861853117e-14	0.261816366614604	0.136	0.019	1.74169114325467e-09	1	SCPEP1	ccRCC2
HLA-DPA1	6.28233017210941e-14	0.654361843114204	0.589	0.308	1.76784771043159e-09	1	HLA-DPA1	ccRCC2
RSRC2	6.30443007598353e-14	0.32880599158783	0.392	0.152	1.77406662338177e-09	1	RSRC2	ccRCC2
C1RL	6.41825252162178e-14	0.254210593414082	0.136	0.019	1.80609625958437e-09	1	C1RL	ccRCC2
GNAI3	6.51882808891952e-14	0.286441444692824	0.285	0.091	1.83439822422195e-09	1	GNAI3	ccRCC2
USP16	6.65908918939613e-14	0.269821443449	0.223	0.057	1.87386769789607e-09	1	USP16	ccRCC2
ALKAL2	7.03276522683846e-14	0.45563838867999	0.311	0.107	1.97902013483234e-09	1	ALKAL2	ccRCC2
EPRS	7.04591983809558e-14	0.25284620517691	0.272	0.081	1.9827218424401e-09	1	EPRS	ccRCC2
PLXNA3	7.36493466672036e-14	0.25335312682313	0.104	0.007	2.07249261521511e-09	1	PLXNA3	ccRCC2
PLXDC2	7.61971733152858e-14	0.264033761703495	0.117	0.011	2.14418845709214e-09	1	PLXDC2	ccRCC2
CPLANE1	7.74033250974849e-14	0.270111797824485	0.133	0.017	2.17812956824322e-09	1	CPLANE1	ccRCC2
CRYBG1	7.95829308085114e-14	0.30745697022087	0.243	0.067	2.23946367295151e-09	1	CRYBG1	ccRCC2
CLEC18B	7.96429551600559e-14	0.291571637528215	0.275	0.084	2.24115275820397e-09	1	CLEC18B	ccRCC2
JAK1	8.12219260269352e-14	0.392978305939664	0.511	0.229	2.28558499839796e-09	1	JAK1	ccRCC2
ANKS3	8.49844530659257e-14	0.275562826518867	0.142	0.021	2.39146250927515e-09	1	ANKS3	ccRCC2
RBBP8	8.78816617426235e-14	0.258205547630215	0.23	0.061	2.47298996143742e-09	1	RBBP8	ccRCC2
SCAMP4	9.07054606976378e-14	0.263840782711922	0.139	0.02	2.55245166403153e-09	1	SCAMP4	ccRCC2
RASGRP1	9.11190031221157e-14	0.25394605261041	0.21	0.051	2.56408874785634e-09	1	RASGRP1	ccRCC2
RNF115	9.36699995876616e-14	0.35446507227014	0.275	0.085	2.6358737883968e-09	1	RNF115	ccRCC2
NCL	9.85664762997204e-14	0.508911710558366	0.524	0.235	2.77366064307413e-09	1	NCL	ccRCC2
ESYT1	9.86092051649933e-14	0.314635385503259	0.12	0.013	2.77486303334291e-09	1	ESYT1	ccRCC2
NNT	1.0112971814593e-13	0.335277724765676	0.175	0.036	2.84579026862648e-09	1	NNT	ccRCC2
RICTOR	1.01414689587886e-13	0.343732963237837	0.146	0.023	2.85380936500312e-09	1	RICTOR	ccRCC2
MSI2	1.03686377956902e-13	0.30546384959441	0.304	0.101	2.91773467570723e-09	1	MSI2	ccRCC2
ADGRA3	1.07661868504015e-13	0.25781133680805	0.107	0.009	3.02960497970298e-09	1	ADGRA3	ccRCC2
SARAF	1.12674122904464e-13	0.468884389455757	0.767	0.46	3.17064981853163e-09	1	SARAF	ccRCC2
ZMYM5	1.12879982395517e-13	0.253837214281987	0.146	0.023	3.17644270460984e-09	1	ZMYM5	ccRCC2
AEBP1	1.15946397904163e-13	0.27791967335237	0.107	0.009	3.26273163702315e-09	1	AEBP1	ccRCC2
ATP11B	1.30260620402138e-13	0.281106608262801	0.146	0.023	3.66553385811617e-09	1	ATP11B	ccRCC2
ITPR3	1.44295821517282e-13	0.285128171940093	0.162	0.03	4.06048441749631e-09	1	ITPR3	ccRCC2
NFIC	1.48293990385443e-13	0.329444110110542	0.366	0.14	4.17299288944636e-09	1	NFIC	ccRCC2
HES4	1.52831504349017e-13	0.377833397462446	0.223	0.06	4.30067853238134e-09	1	HES4	ccRCC2
ADNP	1.55600416908262e-13	0.263920829868157	0.217	0.056	4.37859573179849e-09	1	ADNP	ccRCC2
FZD5	1.64316306116184e-13	0.287235775466608	0.129	0.017	4.62386085410942e-09	1	FZD5	ccRCC2
PAWR	1.68694596501206e-13	0.266806486082088	0.243	0.068	4.74706594554394e-09	1	PAWR	ccRCC2
KRBA1	1.69985796858899e-13	0.321687711202302	0.197	0.047	4.78340032360942e-09	1	KRBA1	ccRCC2
APOL6	1.73682002399431e-13	0.357187125355519	0.288	0.094	4.88741154751998e-09	1	APOL6	ccRCC2
MINPP1	1.81516822824559e-13	0.271349938658369	0.1	0.007	5.10788339428308e-09	1	MINPP1	ccRCC2
ARHGEF35	2.02713091576053e-13	0.267749163723533	0.194	0.046	5.70434639695013e-09	1	ARHGEF35	ccRCC2
EIF3A	2.15623559665695e-13	0.26025540075894	0.33	0.115	6.06764696899266e-09	1	EIF3A	ccRCC2
ARRDC3	2.19459592702377e-13	0.287630375200681	0.337	0.121	6.1755929386449e-09	1	ARRDC3	ccRCC2
TRA2B	2.22105358350623e-13	0.385059301510488	0.327	0.115	6.25004478398653e-09	1	TRA2B	ccRCC2
SLC1A1	2.25260421405756e-13	0.263435299918636	0.149	0.026	6.33882825835797e-09	1	SLC1A1	ccRCC2
LUCAT1	2.30752188937208e-13	0.262435960692668	0.133	0.019	6.49336659669304e-09	1	LUCAT1	ccRCC2
LGI4	2.31917673305046e-13	0.282246152174149	0.1	0.007	6.52616332680399e-09	1	LGI4	ccRCC2
ESF1	2.37326005516932e-13	0.255287055767099	0.265	0.081	6.67835379524648e-09	1	ESF1	ccRCC2
TEAD1	2.40046002663424e-13	0.315995215255093	0.223	0.06	6.75489451494876e-09	1	TEAD1	ccRCC2
TBC1D14	2.41857966953332e-13	0.256720556333461	0.139	0.021	6.80588319006675e-09	1	TBC1D14	ccRCC2
TJP2	2.47246518450332e-13	0.332575291485334	0.168	0.034	6.95751702919235e-09	1	TJP2	ccRCC2
TTC3	2.62360795943216e-13	0.343297981520288	0.385	0.15	7.38283279784211e-09	1	TTC3	ccRCC2
ARID1A	2.72278462408112e-13	0.293512499737303	0.142	0.023	7.66191593216427e-09	1	ARID1A	ccRCC2
IDS	2.73037631648047e-13	0.29192724050399	0.408	0.162	7.68327895457604e-09	1	IDS	ccRCC2
PRKAG2	2.89619526368029e-13	0.318282799158174	0.181	0.04	8.14989347199634e-09	1	PRKAG2	ccRCC2
CELSR1	2.91709780159833e-13	0.305289646191913	0.104	0.009	8.2087132136977e-09	1	CELSR1	ccRCC2
PBXIP1	2.94015231018357e-13	0.272178365239669	0.117	0.013	8.27358860085657e-09	1	PBXIP1	ccRCC2
TTYH3	3.07109565251918e-13	0.290883158337346	0.239	0.068	8.64206316618898e-09	1	TTYH3	ccRCC2
CDIPT	3.15581380758288e-13	0.254173880570034	0.252	0.075	8.88046005453821e-09	1	CDIPT	ccRCC2
TRHDE	3.42645346178233e-13	0.256571834026055	0.12	0.014	9.64204004145547e-09	1	TRHDE	ccRCC2
BTN3A2	3.82156009034316e-13	0.272848570227569	0.256	0.077	1.07538700942256e-08	1	BTN3A2	ccRCC2
FOLR1	3.84048242904447e-13	0.369486013859256	0.256	0.08	1.08071175553311e-08	1	FOLR1	ccRCC2
VEZF1	4.10556557142495e-13	0.290190284629882	0.23	0.064	1.15530615179898e-08	1	VEZF1	ccRCC2
NAP1L4	4.12683322185991e-13	0.313665234383855	0.411	0.167	1.16129086863138e-08	1	NAP1L4	ccRCC2
AKAP8	4.1737576418036e-13	0.348391426387788	0.181	0.041	1.17449540040353e-08	1	AKAP8	ccRCC2
BIRC6	4.18288231829169e-13	0.260723739100419	0.214	0.056	1.17706308436728e-08	1	BIRC6	ccRCC2
NPEPPS	4.22254229457175e-13	0.373540909692683	0.447	0.194	1.18822340169249e-08	1	NPEPPS	ccRCC2
HOOK1	4.23068760347903e-13	0.306265596030884	0.294	0.1	1.190515491619e-08	1	HOOK1	ccRCC2
HLA-DRA	4.35526436674768e-13	0.861735768265982	0.673	0.45	1.2255713928028e-08	1	HLA-DRA	ccRCC2
S100A6	4.46455514502228e-13	0.575121165416382	0.816	0.615	1.25632581780927e-08	1	S100A6	ccRCC2
SIK2	4.96598917317653e-13	0.271835900769676	0.126	0.017	1.39742935333187e-08	1	SIK2	ccRCC2
PRIMA1	5.08523807957976e-13	0.35876766105456	0.11	0.011	1.43098599559375e-08	1	PRIMA1	ccRCC2
SUMF2	5.13610319484736e-13	0.264197601489172	0.269	0.085	1.44529943903005e-08	1	SUMF2	ccRCC2
TEX264	5.18580051814049e-13	0.271240049995634	0.197	0.048	1.45928426580473e-08	1	TEX264	ccRCC2
HPS3	5.41937620227253e-13	0.328021936444636	0.194	0.047	1.52501246331949e-08	1	HPS3	ccRCC2
USP9Y	5.55091419569014e-13	0.339576537718975	0.194	0.047	1.56202725466721e-08	1	USP9Y	ccRCC2
CERT1	5.6420015145148e-13	0.254055242363704	0.188	0.044	1.58765922618446e-08	1	CERT1	ccRCC2
RASD1	5.73405242128242e-13	0.268284757094628	0.204	0.051	1.61356235134887e-08	1	RASD1	ccRCC2
FASTKD2	6.04435923779683e-13	0.308657435196367	0.184	0.043	1.70088268951603e-08	1	FASTKD2	ccRCC2
BTG2	6.10718219506293e-13	0.401469559241403	0.379	0.15	1.71856106969071e-08	1	BTG2	ccRCC2
CHPT1	6.59160873752684e-13	0.255455086672514	0.362	0.138	1.85487869874005e-08	1	CHPT1	ccRCC2
TMEM176A	6.73798265754989e-13	0.50883113162504	0.822	0.571	1.89606831983454e-08	1	TMEM176A	ccRCC2
CYLD	7.26822232843964e-13	0.306625867250325	0.214	0.057	2.04527776322291e-08	1	CYLD	ccRCC2
CEBPD	7.96450983503328e-13	0.66789204032021	0.725	0.467	2.24121306757837e-08	1	CEBPD	ccRCC2
NAT14	8.28939306945586e-13	0.251985151881552	0.152	0.028	2.33263520974488e-08	1	NAT14	ccRCC2
TP53BP1	8.81422602602982e-13	0.265611776763224	0.139	0.023	2.48032320372479e-08	1	TP53BP1	ccRCC2
SPIDR	9.29800270280965e-13	0.268957158606514	0.149	0.027	2.61645796057064e-08	1	SPIDR	ccRCC2
DMXL1	9.54834851958555e-13	0.259708117578279	0.265	0.084	2.68690527341137e-08	1	DMXL1	ccRCC2
CES2	9.66988569050395e-13	0.277079634291303	0.33	0.123	2.72110583330781e-08	1	CES2	ccRCC2
EZR	1.01225889508105e-12	0.497877958219185	0.68	0.37	2.84849653075809e-08	1	EZR	ccRCC2
TM4SF5	1.05863574869862e-12	0.251747123654668	0.172	0.037	2.9790009968379e-08	1	TM4SF5	ccRCC2
PCSK1N	1.06058507314792e-12	0.403932588502354	0.298	0.107	2.98448639583825e-08	1	PCSK1N	ccRCC2
FGD4	1.07811100910994e-12	0.253611629072891	0.172	0.037	3.03380437963538e-08	1	FGD4	ccRCC2
DAD1	1.10175789577545e-12	0.321497755412211	0.65	0.336	3.1003467187121e-08	1	DAD1	ccRCC2
KIF5B	1.1969405259372e-12	0.255236653620003	0.246	0.074	3.36819063998727e-08	1	KIF5B	ccRCC2
EPS8	1.20906767949596e-12	0.251658932260393	0.346	0.131	3.40231645010164e-08	1	EPS8	ccRCC2
ANKRD37	1.2670462562415e-12	0.328720119602116	0.398	0.167	3.56546816506358e-08	1	ANKRD37	ccRCC2
DHX9	1.27481853820907e-12	0.26461103143653	0.236	0.07	3.58733936652031e-08	1	DHX9	ccRCC2
INTS6	1.32081872472684e-12	0.251605108863176	0.168	0.036	3.71678389138133e-08	1	INTS6	ccRCC2
PIAS2	1.33923595993557e-12	0.259847150882259	0.236	0.07	3.7686099912587e-08	1	PIAS2	ccRCC2
PTN	1.34232017108789e-12	0.633846757323331	0.214	0.061	3.77728896144133e-08	1	PTN	ccRCC2
MAST4	1.36638557325489e-12	0.285615172000873	0.239	0.071	3.84500900313927e-08	1	MAST4	ccRCC2
ATP6V0C	1.3729813511008e-12	0.487135104658397	0.728	0.419	3.86356952199765e-08	1	ATP6V0C	ccRCC2
PGPEP1	1.48082161674484e-12	0.304524437811385	0.227	0.066	4.16703202951999e-08	1	PGPEP1	ccRCC2
AR	1.48405881210815e-12	0.418093831307565	0.197	0.05	4.17614149727232e-08	1	AR	ccRCC2
FAR1	1.50001407567121e-12	0.342247319482095	0.126	0.019	4.22103960893879e-08	1	FAR1	ccRCC2
ASAH1	1.54893389163599e-12	0.321028602772819	0.469	0.205	4.35869997106369e-08	1	ASAH1	ccRCC2
ACO2	1.68822763618696e-12	0.293680341919885	0.427	0.182	4.75067256823011e-08	1	ACO2	ccRCC2
ATXN1	1.71467416723634e-12	0.309898583848202	0.188	0.046	4.82509310660306e-08	1	ATXN1	ccRCC2
ERP29	1.71511525323427e-12	0.251604462062518	0.482	0.215	4.82633432260124e-08	1	ERP29	ccRCC2
RIOK3	1.81264645058683e-12	0.260822055269304	0.43	0.184	5.10078711195135e-08	1	RIOK3	ccRCC2
ACAP2	1.81573133148806e-12	0.275783296866932	0.207	0.056	5.10946796680741e-08	1	ACAP2	ccRCC2
PCSK6	1.8355610814757e-12	0.308628938883072	0.129	0.02	5.16526888327263e-08	1	PCSK6	ccRCC2
IGFBP5	1.85081140552675e-12	1.40015554088896	0.159	0.034	5.20818329515228e-08	1	IGFBP5	ccRCC2
CAST	1.91470694276449e-12	0.393504377699195	0.654	0.349	5.38798533693928e-08	1	CAST	ccRCC2
MRI1	2.03283808980275e-12	0.251490527510657	0.217	0.061	5.72040638470495e-08	1	MRI1	ccRCC2
FOSB	2.11235715676732e-12	0.87036027796981	0.392	0.177	5.94417303914324e-08	1	FOSB	ccRCC2
WWC2	2.18018182734843e-12	0.289824600384396	0.191	0.048	6.13503166215847e-08	1	WWC2	ccRCC2
HTRA1	2.24685522492121e-12	0.316733565104865	0.146	0.027	6.3226506029283e-08	1	HTRA1	ccRCC2
SNCG	2.64823310788982e-12	0.370310141688404	0.217	0.061	7.45212796560196e-08	1	SNCG	ccRCC2
EPC1	2.676424939654e-12	0.284594453817915	0.239	0.073	7.53145978018636e-08	1	EPC1	ccRCC2
TFRC	2.74620411529005e-12	0.284758066679716	0.133	0.021	7.72781838042619e-08	1	TFRC	ccRCC2
KDELR2	2.82701650941623e-12	0.309449988723965	0.44	0.191	7.95522445749726e-08	1	KDELR2	ccRCC2
RB1	2.88657648919602e-12	0.283219645630395	0.214	0.06	8.1228262405976e-08	1	RB1	ccRCC2
DPYSL2	2.95406215855414e-12	0.253647949266233	0.408	0.17	8.31273091417135e-08	1	DPYSL2	ccRCC2
SEMA4D	3.19273556707856e-12	0.262434178791275	0.168	0.037	8.98435788575906e-08	1	SEMA4D	ccRCC2
C6orf223	3.26520151931856e-12	0.334817689707196	0.227	0.068	9.18827707536243e-08	1	C6orf223	ccRCC2
PRRG4	3.39943509516951e-12	0.312457132617739	0.168	0.038	9.56601035780699e-08	1	PRRG4	ccRCC2
PFKL	3.51677805283171e-12	0.26883397634438	0.476	0.215	9.89621344066844e-08	1	PFKL	ccRCC2
TRIM44	3.52827490050619e-12	0.326269348044701	0.265	0.09	9.92856557002441e-08	1	TRIM44	ccRCC2
HES1	3.53014002557387e-12	0.264782580196384	0.207	0.057	9.93381403196486e-08	1	HES1	ccRCC2
CYHR1	3.67924826562719e-12	0.268233623984375	0.246	0.077	1.03534046194749e-07	1	CYHR1	ccRCC2
FNIP1	3.85313862187149e-12	0.27971412870043	0.227	0.067	1.08427320819464e-07	1	FNIP1	ccRCC2
APOL2	3.9213934688962e-12	0.57414139144717	0.34	0.138	1.10348012214739e-07	1	APOL2	ccRCC2
RNMT	3.93606776323203e-12	0.279935184654978	0.314	0.115	1.10760946857349e-07	1	RNMT	ccRCC2
LONP2	4.35120111744263e-12	0.292258508847982	0.214	0.061	1.22442799444836e-07	1	LONP2	ccRCC2
PCNX4	4.37746106802815e-12	0.351393757375186	0.152	0.031	1.23181754454312e-07	1	PCNX4	ccRCC2
HOOK3	4.48101958068739e-12	0.253792580144941	0.207	0.057	1.26095891000543e-07	1	HOOK3	ccRCC2
PDK1	4.62221823419573e-12	0.292533901578768	0.236	0.073	1.30069221110268e-07	1	PDK1	ccRCC2
CMIP	4.65350824541993e-12	0.288151832362759	0.307	0.113	1.30949722026117e-07	1	CMIP	ccRCC2
LINC01554	5.13682893132314e-12	0.442292829323049	0.104	0.011	1.44550366127433e-07	1	LINC01554	ccRCC2
ANXA2	5.15396110831963e-12	0.544491427720704	0.706	0.425	1.45032465588114e-07	1	ANXA2	ccRCC2
FSTL3	5.18716483928479e-12	0.603782750163919	0.152	0.031	1.45966818577474e-07	1	FSTL3	ccRCC2
MYH9	5.19879179098192e-12	0.362868969062773	0.356	0.144	1.46294000998231e-07	1	MYH9	ccRCC2
FKBP10	5.21323197741843e-12	0.349952513013803	0.129	0.021	1.46700347844555e-07	1	FKBP10	ccRCC2
DDX5	5.3168484747336e-12	0.550153168021771	0.761	0.462	1.49616116079003e-07	1	DDX5	ccRCC2
TFPI2	5.32779159369053e-12	0.555773786740395	0.149	0.03	1.49924055446451e-07	1	TFPI2	ccRCC2
HP1BP3	5.85760162698937e-12	0.271983075558672	0.424	0.184	1.64832909783481e-07	1	HP1BP3	ccRCC2
ROCK2	5.91616517805697e-12	0.267205137989498	0.197	0.053	1.66480888110523e-07	1	ROCK2	ccRCC2
ZNF451	5.9676408502324e-12	0.267645949915555	0.191	0.05	1.6792941352554e-07	1	ZNF451	ccRCC2
BHLHE41	6.26263790602441e-12	0.29476026809466	0.456	0.204	1.76230630675527e-07	1	BHLHE41	ccRCC2
ZC3H7A	7.06922546146569e-12	0.267170956624346	0.201	0.056	1.98928004485644e-07	1	ZC3H7A	ccRCC2
KIFC3	8.64640727910664e-12	0.265189122751248	0.214	0.063	2.43309900834061e-07	1	KIFC3	ccRCC2
MT1E	8.71691484277821e-12	0.89124230206642	0.667	0.43	2.45293983675779e-07	1	MT1E	ccRCC2
PMEPA1	9.56853045417708e-12	0.376330342691603	0.201	0.057	2.69258446980543e-07	1	PMEPA1	ccRCC2
UTY	9.57927780386213e-12	0.271295830886631	0.11	0.014	2.6956087740068e-07	1	UTY	ccRCC2
PKP4	9.80978146922284e-12	0.402115660381131	0.191	0.051	2.76047250543931e-07	1	PKP4	ccRCC2
TIMP3	1.06403749038279e-11	0.643572891293932	0.129	0.023	2.99420149793716e-07	1	TIMP3	ccRCC2
EIF5	1.15541693485839e-11	0.381166997857831	0.447	0.207	3.25134325469152e-07	1	EIF5	ccRCC2
CLEC18C	1.15854677672141e-11	0.250681747968601	0.175	0.043	3.26015062969405e-07	1	CLEC18C	ccRCC2
HNRNPM	1.17187576216013e-11	0.296418304637818	0.401	0.175	3.2976583947186e-07	1	HNRNPM	ccRCC2
NUDT4	1.20812711735788e-11	0.380582588317202	0.307	0.117	3.39966970824507e-07	1	NUDT4	ccRCC2
KIAA0895L	1.23242675516293e-11	0.283444273390174	0.172	0.041	3.46804888902849e-07	1	KIAA0895L	ccRCC2
ULK1	1.24530973458886e-11	0.464003645231851	0.129	0.023	3.50430159313306e-07	1	ULK1	ccRCC2
CCDC30	1.2762277349631e-11	0.250679618188475	0.149	0.031	3.59130484618617e-07	1	CCDC30	ccRCC2
DDIT4	1.3139696978004e-11	0.834734371168769	0.706	0.437	3.69751072961034e-07	1	DDIT4	ccRCC2
NFAT5	1.64757473107816e-11	0.296772202320519	0.139	0.027	4.63627529325394e-07	1	NFAT5	ccRCC2
ODF3B	1.67409512703695e-11	0.327136043557156	0.288	0.104	4.71090368748197e-07	1	ODF3B	ccRCC2
CYBA	1.72899426246402e-11	0.386142152686923	0.663	0.359	4.86538985457375e-07	1	CYBA	ccRCC2
IRF8	1.7670637578469e-11	0.307024106196646	0.178	0.046	4.97251741458117e-07	1	IRF8	ccRCC2
PER3	1.76898420383237e-11	0.262235909929741	0.149	0.031	4.97792154958428e-07	1	PER3	ccRCC2
PCMTD1	1.88539342367887e-11	0.255914295323781	0.307	0.117	5.30549709423235e-07	1	PCMTD1	ccRCC2
FRMD4B	1.89380575259611e-11	0.292278025925751	0.201	0.057	5.32916938780545e-07	1	FRMD4B	ccRCC2
PFKFB3	1.9387050263709e-11	0.294210380469062	0.249	0.084	5.4555159442077e-07	1	PFKFB3	ccRCC2
TSC22D2	2.26800975347276e-11	0.257816802504372	0.146	0.03	6.38217944627234e-07	1	TSC22D2	ccRCC2
SEC31A	2.53056521491971e-11	0.300034203027855	0.375	0.158	7.12101051478405e-07	1	SEC31A	ccRCC2
MSN	2.67046971629993e-11	0.286485513404399	0.366	0.152	7.51470178166801e-07	1	MSN	ccRCC2
PJA2	2.78376563585312e-11	0.323834360310886	0.375	0.161	7.83351649929067e-07	1	PJA2	ccRCC2
TMEM37	2.80582302354863e-11	0.344389127595049	0.518	0.258	7.89558598826585e-07	1	TMEM37	ccRCC2
USP25	3.05103640370771e-11	0.288508282028773	0.11	0.016	8.58561644003349e-07	1	USP25	ccRCC2
SERPINE2	3.15037175007158e-11	0.353673768523859	0.136	0.027	8.86514610470143e-07	1	SERPINE2	ccRCC2
HIF1A	3.48676341079203e-11	0.255842335358321	0.239	0.078	9.81175223796877e-07	1	HIF1A	ccRCC2
ARRDC4	3.72992576768302e-11	0.250976095236533	0.113	0.017	1.049601111026e-06	1	ARRDC4	ccRCC2
EPB41L2	3.7302139095643e-11	0.304466077035953	0.126	0.023	1.04968219415139e-06	1	EPB41L2	ccRCC2
FAM120B	3.73333088561826e-11	0.254292275577373	0.117	0.019	1.05055931121298e-06	1	FAM120B	ccRCC2
PGGHG	3.86400420908432e-11	0.355618962502087	0.133	0.026	1.08733078443633e-06	1	PGGHG	ccRCC2
CSNK2A1	3.94805875025567e-11	0.257050746917031	0.379	0.162	1.11098373232195e-06	1	CSNK2A1	ccRCC2
HSPA1A	4.05225434070122e-11	1.59951225625042	0.291	0.114	1.14030437147332e-06	1	HSPA1A	ccRCC2
ABHD2	4.22196112005274e-11	0.251826880808588	0.117	0.019	1.18805985918284e-06	1	ABHD2	ccRCC2
TNFRSF21	4.60612038057655e-11	0.260654672005929	0.129	0.024	1.29616227509424e-06	1	TNFRSF21	ccRCC2
SLC9A3-AS1	4.65483394389145e-11	0.466001350406805	0.133	0.026	1.30987027181105e-06	1	SLC9A3-AS1	ccRCC2
TXNIP	4.72097191149634e-11	0.442164022959358	0.67	0.385	1.32848149589507e-06	1	TXNIP	ccRCC2
PHF6	4.79900507247453e-11	0.25386193712402	0.149	0.033	1.35044002739433e-06	1	PHF6	ccRCC2
NDUFC2	4.86699131195232e-11	0.351450467706958	0.647	0.345	1.36957135518338e-06	1	NDUFC2	ccRCC2
MDK	5.0155532383702e-11	0.387389924477111	0.275	0.1	1.41137668127738e-06	1	MDK	ccRCC2
AF064858.1	5.14505739526554e-11	0.447267828988606	0.1	0.013	1.44781915102772e-06	1	AF064858.1	ccRCC2
SLC37A4	5.5530745080347e-11	0.291859463660189	0.385	0.168	1.56263516656096e-06	1	SLC37A4	ccRCC2
RAD50	6.83663535852646e-11	0.308770388818225	0.327	0.132	1.92382918988935e-06	1	RAD50	ccRCC2
SSR4	7.02807710992470e-11	0.434658151125567	0.803	0.514	1.97770089873281e-06	1	SSR4	ccRCC2
CITED2	7.47062565342821e-11	0.265827991712451	0.395	0.174	2.1022340588747e-06	1	CITED2	ccRCC2
RDH13	7.89269396314396e-11	0.2554276659208	0.178	0.048	2.22100408122871e-06	1	RDH13	ccRCC2
DHRS3	8.12710951886981e-11	0.269883156144209	0.265	0.097	2.28696861860996e-06	1	DHRS3	ccRCC2
CPEB2	8.47480829767585e-11	0.255917681415233	0.162	0.04	2.38481105496599e-06	1	CPEB2	ccRCC2
SLC5A3	8.86781005976363e-11	0.29764090386709	0.11	0.017	2.49540175081749e-06	1	SLC5A3	ccRCC2
CYP20A1	9.91587063801364e-11	0.28488569410798	0.129	0.026	2.79032599753704e-06	1	CYP20A1	ccRCC2
MYCBP2	1.09580208376725e-10	0.322016877635338	0.181	0.05	3.08358706372104e-06	1	MYCBP2	ccRCC2
EVL	1.24303570216222e-10	0.300407962765649	0.304	0.118	3.49790246588449e-06	1	EVL	ccRCC2
SLC16A4	1.24659830993172e-10	0.323799568181804	0.353	0.151	3.50792764414786e-06	1	SLC16A4	ccRCC2
NOVA1	1.28492034201124e-10	0.283741151100088	0.165	0.043	3.61576584241963e-06	1	NOVA1	ccRCC2
SPNS1	1.29997128606648e-10	0.251668863687078	0.139	0.03	3.65811919899108e-06	1	SPNS1	ccRCC2
NFIB	1.30507811271611e-10	0.320126511269746	0.385	0.177	3.67248980918314e-06	1	NFIB	ccRCC2
USP22	1.32431258682405e-10	0.251278303372144	0.217	0.07	3.72661561932286e-06	1	USP22	ccRCC2
BHLHE40	1.33844092574001e-10	0.286970933503096	0.285	0.11	3.7663727650324e-06	1	BHLHE40	ccRCC2
MAP7	1.383316414889e-10	0.270220782143872	0.184	0.053	3.89265239149765e-06	1	MAP7	ccRCC2
CNOT4	1.45463877695956e-10	0.259127286018871	0.178	0.05	4.09335351836419e-06	1	CNOT4	ccRCC2
PARP10	1.46757871033486e-10	0.329690602627012	0.207	0.066	4.12976649088229e-06	1	PARP10	ccRCC2
COBLL1	1.57953894977153e-10	0.281836680530213	0.194	0.058	4.44482260465708e-06	1	COBLL1	ccRCC2
PURB	1.57985407059451e-10	0.259207165764132	0.162	0.041	4.44570935465295e-06	1	PURB	ccRCC2
KDELR1	1.67252139158029e-10	0.268463287324997	0.586	0.315	4.70647519590695e-06	1	KDELR1	ccRCC2
TAGLN2	1.88884874153141e-10	0.275886643409442	0.547	0.279	5.31522035866939e-06	1	TAGLN2	ccRCC2
GALNT1	1.91226186348847e-10	0.26672087240408	0.214	0.068	5.38110488385654e-06	1	GALNT1	ccRCC2
FOSL2	1.91297795085776e-10	0.250741787110156	0.275	0.103	5.38311995371373e-06	1	FOSL2	ccRCC2
DCDC2	1.99018650950388e-10	0.380219282890072	0.259	0.098	5.60038483774393e-06	1	DCDC2	ccRCC2
SNHG25	1.99668895023802e-10	0.371313595395745	0.722	0.446	5.61868270596979e-06	1	SNHG25	ccRCC2
SERTAD1	2.43571046201217e-10	0.412578490683699	0.236	0.083	6.85408924010225e-06	1	SERTAD1	ccRCC2
YBX3	2.54560774885926e-10	0.454949837760811	0.751	0.447	7.16334020528995e-06	1	YBX3	ccRCC2
AC009133.1	2.56086381770013e-10	0.268486249387866	0.12	0.023	7.20627078300816e-06	1	AC009133.1	ccRCC2
CLDN7	2.69932738310702e-10	0.330320946702499	0.291	0.117	7.59590725606315e-06	1	CLDN7	ccRCC2
ALPK3	2.79123024911621e-10	0.294842125811989	0.12	0.023	7.85452192101301e-06	1	ALPK3	ccRCC2
AL109615.2	3.07049382917249e-10	0.447996557988415	0.259	0.1	8.64036963529139e-06	1	AL109615.2	ccRCC2
TES	3.09411305269665e-10	0.26338852859936	0.275	0.105	8.70683413028837e-06	1	TES	ccRCC2
SMARCA5	3.1603767028568e-10	0.253177846221239	0.294	0.114	8.89330004183903e-06	1	SMARCA5	ccRCC2
PPP1R3C	3.16057805722137e-10	0.306616781880429	0.175	0.05	8.89386665302093e-06	1	PPP1R3C	ccRCC2
FARP1	3.92683497340699e-10	0.276661339782502	0.482	0.236	1.10501136151673e-05	1	FARP1	ccRCC2
GADD45B	3.99660830552998e-10	0.735492464500077	0.434	0.234	1.12464557717613e-05	1	GADD45B	ccRCC2
TMEM120A	4.01323698511461e-10	0.274735748504174	0.197	0.063	1.12932488761125e-05	1	TMEM120A	ccRCC2
LTF	4.49470376168706e-10	0.885373026674305	0.107	0.019	1.26480963853874e-05	1	LTF	ccRCC2
ITPRID2	4.72707629803615e-10	0.3073754878561	0.204	0.067	1.33019927026737e-05	1	ITPRID2	ccRCC2
PPIC	5.91807562688818e-10	0.252697685031363	0.201	0.064	1.66534648140633e-05	1	PPIC	ccRCC2
TSC22D1	6.19507945092319e-10	0.365227856705698	0.576	0.315	1.74329535748978e-05	1	TSC22D1	ccRCC2
ATP1A1-AS1	6.25806078071105e-10	0.263569848488856	0.129	0.028	1.76101830369209e-05	1	ATP1A1-AS1	ccRCC2
LINC00887	6.2776266302307e-10	0.299256003663325	0.285	0.113	1.76652413374692e-05	1	LINC00887	ccRCC2
BCCIP	6.84064516670146e-10	0.282774710799197	0.204	0.067	1.92495754990979e-05	1	BCCIP	ccRCC2
MYO15B	7.65705847316006e-10	0.262811823838967	0.188	0.058	2.15469625434724e-05	1	MYO15B	ccRCC2
PNCK	7.74578714526067e-10	0.480620525537837	0.628	0.375	2.17966450267635e-05	1	PNCK	ccRCC2
HLA-DQA1	7.86100467707153e-10	0.488839006994201	0.256	0.101	2.21208671612793e-05	1	HLA-DQA1	ccRCC2
IFITM1	8.31480741618006e-10	0.257858875982889	0.181	0.054	2.33978680691307e-05	1	IFITM1	ccRCC2
CSNK1A1	8.66021285415397e-10	0.295821001630217	0.563	0.299	2.43698389715893e-05	1	CSNK1A1	ccRCC2
CD82	9.64505264418833e-10	0.254329310581418	0.113	0.021	2.7141178140746e-05	1	CD82	ccRCC2
UBC	1.10983191246364e-09	0.47718876510599	0.964	0.913	3.12306700167269e-05	1	UBC	ccRCC2
ATP6V0E1	1.24103878410384e-09	0.323055816936337	0.757	0.469	3.4922831384682e-05	1	ATP6V0E1	ccRCC2
MT1A	1.4350340984256e-09	0.441869042934509	0.139	0.034	4.03818595296965e-05	1	MT1A	ccRCC2
PXN	1.94563302147853e-09	0.293629374756516	0.149	0.04	5.47501132244059e-05	1	PXN	ccRCC2
SYNPO	2.07284538952665e-09	0.505000397035595	0.337	0.15	5.83298692612799e-05	1	SYNPO	ccRCC2
MORF4L2	2.13428681969963e-09	0.252700684201065	0.56	0.301	6.00588311063476e-05	1	MORF4L2	ccRCC2
CEP126	2.18443718757365e-09	0.261499544154504	0.11	0.021	6.14700624583226e-05	1	CEP126	ccRCC2
HPCAL1	2.23321790400085e-09	0.311761594054521	0.573	0.312	6.2842751818584e-05	1	HPCAL1	ccRCC2
CCL2	3.86256271824202e-09	0.66689421407194	0.188	0.063	0.000108692514891331	1	CCL2	ccRCC2
DPP7	4.09858860096375e-09	0.283304287816827	0.314	0.138	0.00011533428323112	1	DPP7	ccRCC2
CIT	4.63398160210766e-09	0.279866856669315	0.21	0.075	0.00013040024228331	1	CIT	ccRCC2
TBC1D16	5.33193284262115e-09	0.257733413647067	0.12	0.027	0.000150040590191359	1	TBC1D16	ccRCC2
HSP90AA1	6.8149011981734e-09	0.560553001502182	0.715	0.45	0.000191771319716599	1	HSP90AA1	ccRCC2
ZMIZ2	8.50653880436078e-09	0.255655178328063	0.126	0.031	0.000239374001954712	1	ZMIZ2	ccRCC2
NDRG1	1.29177979471518e-08	0.356185582605773	0.79	0.557	0.000363506834232852	1	NDRG1	ccRCC2
CYTH1	1.49857233795151e-08	0.328486084086112	0.104	0.021	0.000421698255899555	1	CYTH1	ccRCC2
JUND	1.52275689162694e-08	0.327155250971518	0.663	0.449	0.000428503789303822	1	JUND	ccRCC2
DEPP1	1.95095182786784e-08	0.360184153163284	0.524	0.299	0.00054899784436201	1	DEPP1	ccRCC2
TPRN	2.40361993672869e-08	0.26273138178165	0.152	0.047	0.000676378650195452	1	TPRN	ccRCC2
PDPK1	2.56279961785702e-08	0.26653626775831	0.162	0.051	0.000721171812464965	1	PDPK1	ccRCC2
IFI27	3.10287604942567e-08	0.474222823466236	0.744	0.548	0.000873149320308383	1	IFI27	ccRCC2
MAP4K4	3.70182469131487e-08	0.300623135160632	0.159	0.051	0.00104169346813601	1	MAP4K4	ccRCC2
MT2A	4.2616200413957e-08	0.67060911459805	0.799	0.617	0.00119921987964875	1	MT2A	ccRCC2
HNRNPA2B1	4.43091462877396e-08	0.359483326186263	0.731	0.481	0.00124685937653699	1	HNRNPA2B1	ccRCC2
SPON2	4.95306570419063e-08	0.31313039207822	0.165	0.056	0.00139379268915924	1	SPON2	ccRCC2
CDKN1A	6.72362145661951e-08	0.384275896194047	0.385	0.204	0.00189202707789273	1	CDKN1A	ccRCC2
ANXA1	7.00752685547405e-08	0.267717114088375	0.673	0.406	0.0019719180571304	1	ANXA1	ccRCC2
DEFB1	7.72165293373165e-08	0.254944862384957	0.502	0.272	0.00217287313555208	1	DEFB1	ccRCC2
MT1M	4.12864803134937e-07	0.585256403580558	0.139	0.047	0.0116180155602171	1	MT1M	ccRCC2
MGST3	1.09121996682267e-06	0.271876583793424	0.725	0.477	0.0307069298663899	1	MGST3	ccRCC2
