# Supplementary material for: Large-scale analysis of cell-cell communication reveals angiogenin-dependent tumor progression in clear cell renal cell carcinoma
Source: iScience. 2023 Oct 31;26(12):108367. doi: 10.1016/j.isci.2023.108367 (PMC10663819; doi:10.1016/j.isci.2023.108367)
Supplement: Table S5. Differential expression analysis of communication molecules between ccRCC2 and proximal tubules from juxtatumors, related to Figure 3 and STAR Methods [file mmc6.xlsx]

## Sheet: Feuil1
	p_val	avg_log2FC (ccRCC2 cells compared to proximal tubules)	pct.1 (in ccRCC2 cells)	pct.2 (in proximal tubules )	p_val_adj	gene
ANXA1	0	2.25692089366939	0.673	0.025	0	ANXA1
ANXA2	0	2.39034433567572	0.706	0.043	0	ANXA2
BST2	0	2.19701087406527	0.634	0.007	0	BST2
CD70	0	1.66344459098313	0.537	0	0	CD70
HLA-F	0	2.10191289310508	0.573	0.013	0	HLA-F
SERPING1	0	2.15024525342003	0.65	0.023	0	SERPING1
TIMP1	0	3.33721372167711	0.851	0.01	0	TIMP1
HLA-DQB1	1.17376074544621e-302	1.63972923262663	0.528	0.013	9.24923467411616e-300	HLA-DQB1
RARRES2	2.8403400038079e-301	3.16826344116392	0.88	0.11	2.23818792300063e-298	RARRES2
ADM	1.09368295422893e-286	1.93456824215546	0.573	0.024	8.61822167932397e-284	ADM
EDN1	4.44974292640393e-272	1.52863047247599	0.456	0.009	3.5063974260063e-269	EDN1
HLA-B	9.54538574672754e-269	4.34213306435586	0.951	0.194	7.5217639684213e-266	HLA-B
CCL28	3.02673293411086e-244	0.955078872513134	0.333	0	2.38506555207936e-241	CCL28
VEGFA	3.34296547982973e-235	4.17427612532303	0.871	0.172	2.63425679810583e-232	VEGFA
PGF	3.6403888344627e-232	1.71102343274774	0.317	0	2.86862640155661e-229	PGF
TNFRSF12A	1.20364654796882e-226	1.58033068210953	0.434	0.015	9.48473479799427e-224	TNFRSF12A
LGALS1	1.07620564378673e-225	2.55831789697228	0.43	0.014	8.48050047303943e-223	LGALS1
MUC1	3.249825957779e-207	0.857125861141383	0.294	0.001	2.56086285472985e-204	MUC1
C3	3.8097401768137e-199	1.96668212300958	0.447	0.024	3.00207525932919e-196	C3
HLA-DPA1	3.44619162734535e-197	2.00584529597347	0.589	0.058	2.71559900234813e-194	HLA-DPA1
ITGA3	4.39753061505928e-196	1.00821118826237	0.324	0.006	3.46525412466672e-193	ITGA3
HLA-A	1.21306961455865e-187	3.79506298790499	0.958	0.391	9.55898856272219e-185	HLA-A
CD40	6.09816809880094e-180	0.8035786815253	0.327	0.009	4.80535646185514e-177	CD40
CD47	9.55223606612573e-179	1.01013110756802	0.434	0.026	7.52716202010707e-176	CD47
CD24	3.16965986249247e-176	3.20643909489501	0.935	0.393	2.49769197164406e-173	CD24
HLA-C	3.60338480466314e-176	3.46851751812486	0.88	0.279	2.83946722607456e-173	HLA-C
CD9	2.15299585237547e-172	1.37702869813418	0.476	0.039	1.69656073167187e-169	CD9
APOE	7.81215659633248e-164	-4.71983877755306	0.094	0.956	6.15597939790999e-161	APOE
VCAN	8.14587752292236e-162	0.97853353661149	0.239	0.002	6.41895148806282e-159	VCAN
HLA-G	2.84533683838496e-157	0.693377888409044	0.236	0.002	2.24212542864735e-154	HLA-G
CD99	3.71655660171956e-157	1.88706814367309	0.676	0.121	2.92864660215501e-154	CD99
OSMR	1.74063342661523e-154	0.745110256297965	0.259	0.005	1.3716191401728e-151	OSMR
SERPINE1	2.99523800428157e-148	1.544455853905	0.207	0	2.36024754737388e-145	SERPINE1
HLA-DPB1	1.23566193346968e-145	1.77151205432568	0.55	0.075	9.73701603574105e-143	HLA-DPB1
SCARB1	2.51812111123017e-145	0.798208832122064	0.282	0.009	1.98427943564938e-142	SCARB1
FSTL1	1.42013438369543e-142	1.04598801703278	0.291	0.011	1.119065894352e-139	FSTL1
TGM2	4.38162287844137e-140	1.17096204406537	0.343	0.021	3.4527188282118e-137	TGM2
EDN2	1.04159949553387e-136	1.34875336139224	0.188	0	8.20780402480688e-134	EDN2
PTN	4.14649796053509e-128	0.987242789858963	0.214	0.004	3.26744039290165e-125	PTN
HLA-DRB1	3.35125388374426e-126	2.83834388159922	0.793	0.273	2.64078806039047e-123	HLA-DRB1
HLA-E	1.57113967445336e-121	2.05876555387803	0.744	0.219	1.23805806346925e-118	HLA-E
CCN1	2.25439886227487e-119	1.26036076553256	0.304	0.02	1.7764663034726e-116	CCN1
DDR1	2.45208560904162e-118	0.739740195069893	0.256	0.011	1.93224345992479e-115	DDR1
CCL2	3.47221008537004e-117	1.1254198252826	0.188	0.002	2.73610154727159e-114	CCL2
MDK	5.9781637034878e-115	1.0741436395414	0.275	0.016	4.71079299834839e-112	MDK
PLSCR1	1.070644846165e-113	1.03169024807024	0.456	0.063	8.43668138778018e-111	PLSCR1
DSG2	2.5696948890874e-112	0.793469394054486	0.301	0.022	2.02491957260087e-109	DSG2
TNFSF9	2.54869679303009e-110	0.468582322044513	0.159	0.001	2.00837307290771e-107	TNFSF9
CD74	2.19964604359198e-109	3.07426045978672	0.806	0.336	1.73332108235048e-106	CD74
TGFB1	6.33037553404297e-107	0.73008726658887	0.291	0.021	4.98833592082586e-104	TGFB1
CD63	5.29788396197237e-105	1.9938562445522	0.893	0.592	4.17473256203422e-102	CD63
HLA-DQA1	1.0161061865506e-104	1.0085255591517	0.256	0.015	8.00691675001869e-102	HLA-DQA1
EGFR	1.71571894483348e-97	1.10014865418088	0.405	0.058	1.35198652852878e-94	EGFR
EDIL3	7.75032537073869e-97	0.516263885650704	0.159	0.002	6.10725639214208e-94	EDIL3
HHLA2	5.59999624185596e-95	0.623113686482524	0.269	0.021	4.4127970385825e-92	HHLA2
LGALS3	1.20344677030962e-93	1.69951438998204	0.709	0.233	9.48316055003984e-91	LGALS3
SEMA6A	2.33559555667653e-93	0.829358254046464	0.272	0.022	1.84044929866111e-90	SEMA6A
EPO	4.4210358003765e-92	0.378105332249748	0.126	0	3.48377621069668e-89	EPO
VCAM1	5.8137734133018e-88	1.52901155569044	0.401	0.066	4.58125344968182e-85	VCAM1
DEFB1	1.00182604577364e-87	1.54851878170891	0.502	0.102	7.89438924069625e-85	DEFB1
LRP1	8.50289267143188e-85	0.577967916250695	0.21	0.013	6.70027942508832e-82	LRP1
PTH1R	8.99151069315197e-85	-2.35456172501323	0.061	0.687	7.08531042620375e-82	PTH1R
GAS6	1.11574956116304e-84	0.31908566467573	0.133	0.002	8.79210654196477e-82	GAS6
CCL20	6.73037681278991e-80	1.26159803775631	0.117	0.001	5.30353692847845e-77	CCL20
ENO1	1.44744771458011e-75	1.49508388857746	0.909	0.789	1.14058879908913e-72	ENO1
ITGAV	1.40532989873953e-74	0.868178486015003	0.324	0.047	1.10739996020675e-71	ITGAV
MET	4.87286872952173e-74	0.831879161744951	0.372	0.063	3.83982055886312e-71	MET
CXCR4	2.22412405250485e-73	0.980339953006162	0.275	0.032	1.75260975337382e-70	CXCR4
ITGB1	3.05475756517412e-73	1.502903911912	0.544	0.155	2.40714896135721e-70	ITGB1
ERBB4	4.06574061187752e-73	0.291101246846523	0.104	0	3.20380360215949e-70	ERBB4
HLA-DRA	4.37661939103074e-73	2.15385338342977	0.673	0.279	3.44877608013223e-70	HLA-DRA
COL8A1	4.38678308414322e-73	0.301932040831608	0.104	0	3.45678507030486e-70	COL8A1
APLN	1.35309956557184e-72	0.345033818412746	0.129	0.003	1.06624245767061e-69	APLN
SIRPA	1.46306590321813e-72	0.845714348337309	0.311	0.045	1.15289593173588e-69	SIRPA
CDH1	2.91615848535823e-71	0.444529400941477	0.191	0.013	2.29793288646229e-68	CDH1
CXCL16	1.57712347532929e-70	0.568324898549747	0.217	0.019	1.24277329855948e-67	CXCL16
SPON2	2.79699481567056e-70	0.623838138454601	0.165	0.009	2.2040319147484e-67	SPON2
HAVCR1	6.14835007539537e-70	0.323808560124359	0.123	0.003	4.84489985941155e-67	HAVCR1
SEMA4B	1.54498436937909e-69	0.471220460021557	0.188	0.013	1.21744768307072e-66	SEMA4B
LSR	4.57945815470951e-69	0.546682113799179	0.282	0.037	3.60861302591109e-66	LSR
JAG1	1.0200248490861e-68	0.513632440574168	0.181	0.012	8.03779581079848e-66	JAG1
ICAM1	1.92175759276087e-68	0.421382829092258	0.152	0.007	1.51434498309557e-65	ICAM1
GDF15	3.38066920269145e-67	0.852138907534603	0.282	0.039	2.66396733172086e-64	GDF15
CALR	2.82031996013842e-66	1.48235090967043	0.799	0.421	2.22241212858907e-63	CALR
RPS19	5.7917370256908e-66	1.23107376437592	0.968	0.907	4.56388877624435e-63	RPS19
NRP1	1.26785010604035e-64	0.870133435596168	0.353	0.066	9.99065883559795e-62	NRP1
BGN	9.25886020264924e-64	0.458127064066027	0.1	0.001	7.2959818396876e-61	BGN
COL27A1	6.53286073074654e-61	0.439384312462459	0.201	0.02	5.14789425582827e-58	COL27A1
MIF	7.60914510396388e-60	1.27174934853247	0.961	0.957	5.99600634192354e-57	MIF
PLXNA3	3.01020365922703e-58	0.290269709652947	0.104	0.002	2.3720404834709e-55	PLXNA3
CLEC2B	5.02350406445078e-58	0.35310841185895	0.142	0.008	3.95852120278721e-55	CLEC2B
DSC2	1.53113551996781e-57	0.598781156144359	0.269	0.042	1.20653478973463e-54	DSC2
FZD1	3.79530763578388e-57	0.455490034794588	0.249	0.035	2.9907024169977e-54	FZD1
CX3CL1	3.13658473131766e-56	0.478160334410797	0.194	0.02	2.47162876827832e-53	CX3CL1
LTBR	1.76773430937213e-54	0.714302993569001	0.317	0.061	1.39297463578523e-51	LTBR
PLG	1.0877588601407e-53	-1.7893246353196	0	0.481	8.57153981790869e-51	PLG
TNFRSF10B	2.0198686210441e-53	0.369652765602217	0.197	0.022	1.59165647338275e-50	TNFRSF10B
LGALS9	3.34804329924511e-53	0.293955794326351	0.12	0.006	2.63825811980515e-50	LGALS9
SIGIRR	8.02190544935187e-52	-1.55627991526754	0.094	0.553	6.32126149408927e-49	SIGIRR
PTPRM	1.49858161062017e-49	0.721712982297665	0.291	0.058	1.18088230916869e-46	PTPRM
SERTAD1	3.02243506975325e-49	0.801228482042716	0.236	0.038	2.38167883496556e-46	SERTAD1
IL32	3.29524049989956e-49	1.42658171871913	0.809	0.506	2.59664951392086e-46	IL32
CXADR	6.17956901953361e-49	0.269115422824659	0.117	0.006	4.86950038739248e-46	CXADR
CCL5	7.28887255002406e-49	0.861171394764896	0.146	0.012	5.74363156941896e-46	CCL5
ANGPTL3	1.93449425771656e-48	-1.47950263116509	0.042	0.497	1.52438147508065e-45	ANGPTL3
IL10RB	6.88978065281143e-48	0.420678593507189	0.204	0.028	5.4291471544154e-45	IL10RB
ADGRE5	1.26471581044672e-47	0.405526317722436	0.12	0.007	9.96596058632014e-45	ADGRE5
BSG	4.89192803705743e-47	1.2271731753765	0.751	0.417	3.85483929320126e-44	BSG
TFPI	5.02347422423719e-47	1.23594894780326	0.595	0.257	3.9584976886989e-44	TFPI
COL4A2	1.12479209622038e-44	0.682451691508225	0.227	0.038	8.86336171821659e-42	COL4A2
CXCL2	2.52903671288946e-43	0.596704762948072	0.104	0.006	1.99288092975689e-40	CXCL2
ADAM17	3.60427746979655e-43	0.372939734792528	0.165	0.02	2.84017064619969e-40	ADAM17
TNFRSF1A	8.16919078973339e-43	0.726254200243539	0.379	0.108	6.43732234230991e-40	TNFRSF1A
TGFA	1.78619073076409e-42	0.390785281055169	0.201	0.031	1.4075182958421e-39	TGFA
PTPRK	7.56749139335332e-42	0.480672610182114	0.246	0.047	5.96318321796242e-39	PTPRK
COL6A1	9.85747516326108e-42	0.690726154010736	0.214	0.036	7.76769042864973e-39	COL6A1
ADAM9	2.75884677944864e-41	0.649199840777145	0.35	0.095	2.17397126220553e-38	ADAM9
TNFRSF14	2.36179233674374e-40	0.826277866325614	0.46	0.162	1.86109236135406e-37	TNFRSF14
NLGN1	2.41836231240268e-40	0.423398186959804	0.217	0.038	1.90566950217331e-37	NLGN1
SPP1	7.30029469743466e-40	1.94775307593923	0.845	0.719	5.75263222157851e-37	SPP1
NOTCH2	7.55733952610275e-39	0.33707293877939	0.162	0.022	5.95518354656897e-36	NOTCH2
IL1R1	1.58493284479506e-38	0.3468274797004	0.197	0.033	1.24892708169851e-35	IL1R1
TNFSF10	1.2758679575077e-36	1.37396369903626	0.638	0.359	1.00538395051607e-33	TNFSF10
NPR3	2.81757660787211e-36	-1.32025476961086	0.256	0.593	2.22025036700322e-33	NPR3
GPI	2.86642846652622e-36	0.979879485815943	0.621	0.323	2.25874563162266e-33	GPI
PLXNB2	3.82396564620135e-34	0.932479806536493	0.405	0.147	3.01328492920667e-31	PLXNB2
COL4A1	2.56443132114029e-33	0.646861786877265	0.191	0.036	2.02077188105855e-30	COL4A1
CADM1	3.00446585075337e-33	0.387820831992229	0.123	0.014	2.36751909039365e-30	CADM1
CXCL14	5.0211386672073e-33	-0.987999294378417	0.728	0.86	3.95665726975935e-30	CXCL14
NMB	5.23540392038616e-32	0.555431781283282	0.269	0.071	4.1254982892643e-29	NMB
IL6ST	6.59877483866056e-32	0.88040411018416	0.492	0.218	5.19983457286452e-29	IL6ST
EFNA1	7.41061453937939e-31	0.736975992421892	0.379	0.138	5.83956425703096e-28	EFNA1
CD55	1.95247687160242e-30	0.339261943362385	0.129	0.018	1.53855177482271e-27	CD55
NECTIN2	2.23375835298441e-30	0.339618032346116	0.181	0.035	1.76020158215171e-27	NECTIN2
IFNAR2	9.56469852554003e-30	0.349234723981875	0.155	0.026	7.53698243812554e-27	IFNAR2
FAS	5.36581924617012e-29	0.251289601656109	0.146	0.024	4.22826556598205e-26	FAS
KMT2E	6.98719180090404e-29	0.500309641746105	0.337	0.111	5.50590713911238e-26	KMT2E
ANG	2.41246783800654e-28	0.611196159808411	0.278	0.084	1.90102465634915e-25	ANG
PRLR	7.33508684760621e-28	-0.98103123169907	0.013	0.312	5.78004843591369e-25	PRLR
IL13RA1	1.15400585702031e-27	0.447022219419605	0.243	0.066	9.09356615332004e-25	IL13RA1
APP	1.17188674579571e-26	0.893427139501584	0.528	0.27	9.23446755687016e-24	APP
ITGB2	1.19764970803948e-25	0.432928855071519	0.107	0.014	9.43747969935107e-23	ITGB2
SEMA4D	2.09495790997835e-25	0.39041585672473	0.168	0.036	1.65082683306294e-22	SEMA4D
SDC2	4.71095188680666e-25	0.453837808301377	0.262	0.08	3.71223008680365e-22	SDC2
FGFR2	1.7769344123075e-23	0.269304660341047	0.117	0.019	1.40022431689831e-20	FGFR2
IFNGR1	4.99712311540864e-23	0.367502845201381	0.217	0.062	3.93773301494201e-20	IFNGR1
LAMA5	2.01432055284678e-22	0.35541004483883	0.172	0.042	1.58728459564326e-19	LAMA5
GRN	1.06294425918212e-21	0.589400977142744	0.443	0.208	8.37600076235512e-19	GRN
PDGFA	3.6758798540474e-21	0.36015802657126	0.188	0.051	2.89659332498935e-18	PDGFA
IFNAR1	1.18692070519898e-19	0.538659958028091	0.362	0.161	9.35293515696793e-17	IFNAR1
PROS1	3.26365819347411e-16	0.583656512739309	0.362	0.176	2.5717626564576e-13	PROS1
TIMP3	3.64930506190089e-16	0.726580077264003	0.129	0.034	2.8756523887779e-13	TIMP3
LIFR	3.52348882296788e-15	0.251541469537955	0.155	0.047	2.77650919249869e-12	LIFR
AGT	1.21233843558537e-14	0.587923527094956	0.317	0.153	9.55322687241269e-12	AGT
ALKAL2	2.56028089735293e-14	0.605385378846656	0.311	0.149	2.01750134711411e-11	ALKAL2
PSAP	3.56895734604253e-14	0.636911729502908	0.592	0.39	2.81233838868151e-11	PSAP
F11R	3.64886181180741e-14	0.277440160524513	0.21	0.079	2.87530310770424e-11	F11R
AR	6.13179245107302e-14	0.47174911116931	0.197	0.073	4.83185245144554e-11	AR
IFNGR2	2.97893218366288e-13	0.303248971355896	0.265	0.118	2.34739856072635e-10	IFNGR2
ABCA1	3.41102551897075e-13	0.328173024967374	0.275	0.125	2.68788810894895e-10	ABCA1
SDC4	4.89378042457687e-13	0.590916449000386	0.44	0.266	3.85629897456657e-10	SDC4
COL18A1	1.31906141264013e-12	0.481393120177629	0.366	0.193	1.03942039316042e-09	COL18A1
IGF1R	1.52753732238038e-12	0.373880127906414	0.327	0.164	1.20369941003574e-09	IGF1R
BCAM	2.17045395401464e-12	0.586563344237352	0.259	0.123	1.71031771576354e-09	BCAM
IL18	1.33622214866442e-11	0.267719619263973	0.175	0.067	1.05294305314756e-08	IL18
CD59	1.69147361065282e-11	0.498220884002557	0.57	0.403	1.33288120519443e-08	CD59
VEGFB	1.8545575019785e-11	0.419564984449618	0.466	0.289	1.46139131155906e-08	VEGFB
CCL4	5.01654606735179e-11	0.363926760567007	0.159	0.059	3.95303830107321e-08	CCL4
ANPEP	1.69539672478207e-10	-0.49797087537498	0.537	0.656	1.33597261912827e-07	ANPEP
GLG1	2.58054145585694e-10	0.274595787947197	0.307	0.161	2.03346666721527e-07	GLG1
AVP	3.31012210701834e-10	-0.42804272656497	0	0.115	2.60837622033045e-07	AVP
FGFR4	9.3097676415443e-09	0.288245833075238	0.165	0.072	7.33609690153691e-06	FGFR4
SPX	1.64847479178493e-08	-0.4325622676164	0.146	0.29	1.29899813592653e-05	SPX
STX3	3.0305016976318e-08	-0.455899230984759	0.139	0.278	2.38803533773386e-05	STX3
OXT	2.73009125025298e-07	-0.331497672421474	0.019	0.113	0.000215131190519935	OXT
LRP2	3.46421459429139e-07	-0.782326578875085	0.508	0.57	0.000272980110030161	LRP2
FAM3C	3.79765089261825e-07	0.365008814932912	0.278	0.165	0.000299254890338318	FAM3C
FZD4	1.33402688199661e-05	0.270382541242811	0.129	0.064	0.0105121318301333	FZD4
HAVCR2	2.13101264146623e-05	0.262011821874161	0.168	0.094	0.0167923796147539	HAVCR2
