# Supplementary material for: Large-scale analysis of cell-cell communication reveals angiogenin-dependent tumor progression in clear cell renal cell carcinoma
Source: iScience. 2023 Oct 31;26(12):108367. doi: 10.1016/j.isci.2023.108367 (PMC10663819; doi:10.1016/j.isci.2023.108367)
Supplement: Table S6. List of cancer cell-specific interactions found in each dataset and results of in silico validations using CellChat and TCGA-KIRC cohort, related to Figure 3 and STAR Methods — Column 1, interaction name; column 2, direction of communication; columns 3–5, datasets were the interaction was found to be cancer cell-specific; column 6, whether the interactions was identified using CellChat; columns 7–8, ligand-receptor expression product in TCGA-KIRC tumors compared to controls. [file mmc7.xlsx]

## Sheet: Feuil1
Interaction	Incoming/outgoing cancer cell communication	This paper	Dataset Young	Dataset Zhang	CellChat	TCGA-KIRC log2FC	TCGA-KIRC padj
ANG / EGFR	OUT / IN	X	X	X	not in CellChat DB	3.12838	7e-30
VEGFA / FLT1 + KDR	OUT	X	X	X	X	4.6646	7.6e-32
RARRES2 / CCRL2	OUT	X	X	X	not in CellChat DB	2.9403	2.6e-28
COL27A1 / ITGA2 + ITGB1	OUT	X	X	X	not in CellChat DB	2.14688	1.6e-28
COL27A1 / ITGA1 + ITGB1	OUT	X	X	X	not in CellChat DB	1.32136	4.9e-17
CCL28 / CCR10	OUT	X	X	X	X	3.28225	9.8e-22
ANG / PLXNB2	OUT	X	X	X	not in CellChat DB	1.79156	3e-21
VEGFA / NRP2	OUT	X	X	X	not in CellChat DB	4.63778	1e-36
VEGFA / NRP1	OUT	X	X	X	not in CellChat DB	4.40863	5.6e-34
VEGFA / KDR	OUT	X	X	X	X	4.32285	4e-30
VEGFA / FLT1	OUT	X	X	X	X	5.03579	3.8e-33
MIF / EGFR	IN	X	X	X	not in CellChat DB	2.45646	1.6e-31
HGF / MET	IN	X	X	X	X	2.02962	1
HBEGF / EGFR	IN	X	X	X	X	0.42325	0.57
EREG / EGFR	IN	X	X	X	X	0.740066	0.00093
EFEMP1 / EGFR	IN	X	X	X	not in CellChat DB	1.41511	0.37
AREG / EGFR	IN	X	X	X	X	1.74744	5.1e-16
APOE / LSR	IN	X	X	X	not in CellChat DB	0.78175	0.68
JAML / CXADR	IN	X	X	X	not in CellChat DB	0.481526	0.00069
COL27A1 / ITGA10 + ITGB1	OUT		X	X	not in CellChat DB	2.47911	1e-26
CD24 / SIGLEC10	OUT		X	X	not in CellChat DB	3.21384	6.5e-34
SLPI / PLSCR4	OUT		X	X	not in CellChat DB	-2.10766	4.4e-19
SLPI / PLSCR1	OUT		X	X	not in CellChat DB	-1.73146	6.9e-15
COL8A1 / DDR1	IN		X	X	not in CellChat DB	1.55984	2.3e-15
COL6A3 / DDR1	IN		X	X	not in CellChat DB	0.600098	0.014
COL6A2 / DDR1	IN		X	X	not in CellChat DB	1.38763	1.8e-17
COL6A1 / DDR1	IN		X	X	not in CellChat DB	0.630684	0.062
COL5A3 / DDR1	IN		X	X	not in CellChat DB	2.93663	8.4e-35
COL5A2 / DDR1	IN		X	X	not in CellChat DB	1.42855	1.2e-17
COL4A2 / DDR1	IN		X	X	not in CellChat DB	0.980408	2.1e-10
COL4A1 / DDR1	IN		X	X	not in CellChat DB	1.32453	2.4e-16
COL3A1 / DDR1	IN		X	X	not in CellChat DB	0.620612	0.00099
COL1A2 / DDR1	IN		X	X	not in CellChat DB	1.02833	2e-06
COL1A1 / DDR1	IN		X	X	not in CellChat DB	1.95131	3.6e-16
SPINK1 / EGFR	IN		X	X	not in CellChat DB	0.0291247	0.00073
EDN1 / EDNRB	OUT	X	X		X	2.85337	6.5e-21
EDN1 / EDNRA	OUT	X	X		X	2.79277	2.3e-14
CALR / ITGA3	IN	X	X		not in CellChat DB	1.08417	6.4e-06
SPP1 / ITGAV + ITGB1	OUT	X		X	X	-0.552029	0.0017
SPP1 / ITGA9 + ITGB1	OUT	X		X	X	-0.457064	0.2
SPP1 / ITGA8 + ITGB1	OUT	X		X	X	-0.801409	0.00056
SPP1 / ITGA5 + ITGB1	OUT	X		X	X	0.477764	0.073
SPP1 / ITGA4 + ITGB1	OUT	X		X	X	0.265299	1
SPP1 / CD44	OUT	X		X	X	0.944959	1
HHLA2 / TMIGD2	OUT	X		X	not in CellChat DB	4.17365	5.1e-28
GPI / AMFR	OUT	X		X	not in CellChat DB	-0.848447	1.8e-16
TGFA / ERBB2	OUT	X		X	X	0.184625	1
SPP1 / ITGAV + ITGB5	OUT	X		X	X	-0.764254	4.8e-08
TGFA / EGFR	OUT / IN	X		X	X	3.15238	1.2e-26
CD70 / CD27	OUT	X		X	X	6.23622	1.5e-34
DEFB1 / CCR6	OUT			X	not analysed	not analysed	not analysed
RARRES2 / CMKLR1	OUT			X	not analysed	not analysed	not analysed
SAA1 / CD36	OUT			X	not analysed	not analysed	not analysed
SEMA4B / DCBLD2	OUT			X	not analysed	not analysed	not analysed
SPINK1 / EGFR	OUT			X	not analysed	not analysed	not analysed
VCAN / CD44	OUT			X	not analysed	not analysed	not analysed
CCL5 / SDC4	IN			X	not analysed	not analysed	not analysed
COL5A1 / DDR1	IN			X	not analysed	not analysed	not analysed
DSC2 / DSG2	IN			X	not analysed	not analysed	not analysed
FGF2 / SDC4	IN			X	not analysed	not analysed	not analysed
IL6 / IL6R + IL6ST	IN			X	not analysed	not analysed	not analysed
MDK / SDC4	IN			X	not analysed	not analysed	not analysed
RSPO3 / SDC4	IN			X	not analysed	not analysed	not analysed
SEMA3A / NRP1 + PLXNA3	IN			X	not analysed	not analysed	not analysed
SIGLEC9 / MUC1	IN			X	not analysed	not analysed	not analysed
TFPI / SDC4	IN			X	not analysed	not analysed	not analysed
THBS1 / SDC4	IN			X	not analysed	not analysed	not analysed
TNFSF12 / TNFRSF12A	IN			X	not analysed	not analysed	not analysed
MICA / KLRK1	OUT		X		not analysed	not analysed	not analysed
ADM / RAMP3	OUT		X		not analysed	not analysed	not analysed
ADM / RAMP2	OUT		X		not analysed	not analysed	not analysed
ADM / CALCRL	OUT		X		not analysed	not analysed	not analysed
TIMP2 / ITGA3 + ITGB1	IN		X		not analysed	not analysed	not analysed
FN1 / ITGA3 + ITGB1	IN		X		not analysed	not analysed	not analysed
ADAM9 / ITGA3 + ITGB1	IN		X		not analysed	not analysed	not analysed
HAVCR1 / HAVCR1	OUT / IN	X			not analysed	not analysed	not analysed
EDN2 / EDNRA	OUT	X			not analysed	not analysed	not analysed
COL27A1 / ITGA11 + ITGB1	OUT	X			not analysed	not analysed	not analysed
C3 / NRP1	OUT	X			not analysed	not analysed	not analysed
C3 / ITGAX + ITGB2	OUT	X			not analysed	not analysed	not analysed
C3 / ITGAM + ITGB2	OUT	X			not analysed	not analysed	not analysed
C3 / CR1	OUT	X			not analysed	not analysed	not analysed
C3 / C3AR1	OUT	X			not analysed	not analysed	not analysed
TNFSF10 / TNFRSF11B	OUT	X			not analysed	not analysed	not analysed
TNFSF10 / TNFRSF10D	OUT	X			not analysed	not analysed	not analysed
TNFSF10 / TNFRSF10C	OUT	X			not analysed	not analysed	not analysed
APLN / APLNR	OUT	X			not analysed	not analysed	not analysed
TNFSF10 / TNFRSF10B	OUT	X			not analysed	not analysed	not analysed
TGFA / ERBB4	OUT	X			not analysed	not analysed	not analysed
HLA-G / LILRB2	OUT	X			not analysed	not analysed	not analysed
HLA-G / LILRB1	OUT	X			not analysed	not analysed	not analysed
HLA-G / KIR2DL4	OUT	X			not analysed	not analysed	not analysed
EPO / EPOR + CSF2RB	OUT	X			not analysed	not analysed	not analysed
EPO / EPOR	OUT	X			not analysed	not analysed	not analysed
EPO / EPHB4	OUT	X			not analysed	not analysed	not analysed
EDN2 / EDNRB	OUT	X			not analysed	not analysed	not analysed
ALKAL2 / LTK	OUT	X			not analysed	not analysed	not analysed
FGF9 / FGFR4	IN	X			not analysed	not analysed	not analysed
FGF9 / FGFR2	IN	X			not analysed	not analysed	not analysed
FGF7 / FGFR2	IN	X			not analysed	not analysed	not analysed
FGF2 / FGFR4	IN	X			not analysed	not analysed	not analysed
FGF2 / FGFR2	IN	X			not analysed	not analysed	not analysed
EGF / EGFR	IN	X			not analysed	not analysed	not analysed
DCN / MET	IN	X			not analysed	not analysed	not analysed
DCN / EGFR	IN	X			not analysed	not analysed	not analysed
SERTAD1 / AR	IN	X			not analysed	not analysed	not analysed
APOE / SCARB1	IN	X			not analysed	not analysed	not analysed
