# Supplementary material for: Large-scale analysis of cell-cell communication reveals angiogenin-dependent tumor progression in clear cell renal cell carcinoma
Source: iScience. 2023 Oct 31;26(12):108367. doi: 10.1016/j.isci.2023.108367 (PMC10663819; doi:10.1016/j.isci.2023.108367)
Supplement: Table S7. Clinical information of patients included in original and publicly available scRNAseq datasets, related to Figure 1 and STAR Methods [file mmc8.xlsx]

## Sheet: Feuil1
Origin	Sample_ID	ID	Age	Gender	Sample type	Cancer Type	Grade	Stage
This paper	p22_Tum	p22	44	Male	Tumor	Clear Cell RCC	2	pT1a
This paper	p22_Juxta	p22	44	Male	Juxtatumor
This paper	p27_Tum	p27	64	Male	Tumor	Clear Cell RCC	3	pT3a
This paper	p27_Juxta	p27	64	Male	Juxtatumor
This paper	p29_Tum	p29	75	Female	Tumor	Clear Cell RCC	2	pT1a
This paper	p29_Juxta	p29	75	Female	Juxtatumor
Young et al.	PD36793	RCC_VHL	49			Clear Cell RCC	3	pT1a
Young et al.	PD37104	RCC1	67			Clear Cell RCC	4	pT3a
Young et al.	PD37228	RCC2	63			Clear Cell RCC	4	pT3b
Zhang et al.	SCS_2005	17-1189	71	Male	Tumor	Clear Cell RCC	3	pT3a
Zhang et al.	SCS_2006	17-1197	70	Male	Tumor	Clear Cell RCC	Not available	Not available
Zhang et al.	SCS_2006	17-1197	70	Male	Normal
Zhang et al.	SS_2007	17-1230	69	Male	Tumor	Clear Cell RCC	3	pT1b
Zhang et al.	SS_2007	17-1230	69	Male	Normal
Zhang et al.	SS_2017	18-989	76	Male	Tumor	Clear Cell RCC	4	pT1b
Zhang et al.	SS_2017	18-989	76	Male	Normal Cortex
Zhang et al.	SS_2022	18-1122	74	Male	Tumor	Clear Cell RCC	4	pT2b
Zhang et al.	SS_2022	18-1122	74	Male	Normal
Zhang et al.	SS_2023	18-1491	66	Male	Tumor	Clear Cell RCC	4	pT3a
Zhang et al.	SS_2026	19-044	71	Male	Tumor	Clear Cell RCC	3	pT3a
