# Supplementary material for: Large-scale analysis of cell-cell communication reveals angiogenin-dependent tumor progression in clear cell renal cell carcinoma
Source: iScience. 2023 Oct 31;26(12):108367. doi: 10.1016/j.isci.2023.108367 (PMC10663819; doi:10.1016/j.isci.2023.108367)
Supplement: Table S8. Differential expression analysis of Young et al. dataset at a resolution of 0.7, related to STAR Methods [file mmc9.xlsx]

## Sheet: Feuil1
	p_val	avg_log2FC	pct.1	pct.2	p_val_adj	cluster	gene	Assigned cell type
GZMK	0	3.435201353833	0.916	0.132	0	0	GZMK	CD8T
CCL5	0	2.62465339300144	0.963	0.306	0	0	CCL5	CD8T
CD27	0	2.51783555937867	0.712	0.085	0	0	CD27	CD8T
CD8A	0	2.47118140338291	0.686	0.075	0	0	CD8A	CD8T
GZMA	0	2.26373388889389	0.851	0.214	0	0	GZMA	CD8T
CD8B	0	2.25466169657788	0.585	0.048	0	0	CD8B	CD8T
DUSP4	0	2.09283224026047	0.597	0.093	0	0	DUSP4	CD8T
CST7	0	2.0472338106499	0.788	0.2	0	0	CST7	CD8T
CD3D	0	2.01117913435787	0.847	0.232	0	0	CD3D	CD8T
TRAC	0	1.9740852593387	0.785	0.212	0	0	TRAC	CD8T
CMC1	0	1.88767325849942	0.533	0.19	0	0	CMC1	CD8T
RGS1	0	1.86969692868556	0.941	0.404	0	0	RGS1	CD8T
DUSP2	0	1.86912232831404	0.786	0.252	0	0	DUSP2	CD8T
TRBC2	0	1.84919746527595	0.669	0.188	0	0	TRBC2	CD8T
CCL4L2	0	1.84396629657262	0.432	0.094	0	0	CCL4L2	CD8T
CD2	0	1.81654416852848	0.817	0.236	0	0	CD2	CD8T
TRBC1	0	1.801941530365	0.569	0.191	0	0	TRBC1	CD8T
APOBEC3G	0	1.79563715648298	0.56	0.131	0	0	APOBEC3G	CD8T
LYST	0	1.79302448629429	0.537	0.125	0	0	LYST	CD8T
ITM2A	0	1.72695401156493	0.614	0.181	0	0	ITM2A	CD8T
NKG7	0	1.72556634897691	0.828	0.244	0	0	NKG7	CD8T
CCL4	0	1.66584532594474	0.813	0.259	0	0	CCL4	CD8T
TNFRSF9	0	1.58586177274568	0.346	0.026	0	0	TNFRSF9	CD8T
CD3E	0	1.52737237167735	0.701	0.195	0	0	CD3E	CD8T
LAG3	0	1.51696722595255	0.34	0.025	0	0	LAG3	CD8T
CD3G	0	1.51130306375692	0.58	0.134	0	0	CD3G	CD8T
CRTAM	0	1.50407496416128	0.283	0.029	0	0	CRTAM	CD8T
TTN	0	1.40586003676835	0.294	0.028	0	0	TTN	CD8T
CTSW	0	1.26590408459961	0.461	0.116	0	0	CTSW	CD8T
VCAM1	0	1.25607645624685	0.286	0.045	0	0	VCAM1	CD8T
HCST	0	1.24909375947062	0.748	0.327	0	0	HCST	CD8T
IL2RG	0	1.24011829768358	0.587	0.213	0	0	IL2RG	CD8T
EVL	0	1.22948187863595	0.695	0.299	0	0	EVL	CD8T
PTPRC	0	1.22774546224	0.869	0.404	0	0	PTPRC	CD8T
KIAA1551	0	1.21387877218897	0.531	0.206	0	0	KIAA1551	CD8T
LCK	0	1.20164339241403	0.51	0.15	0	0	LCK	CD8T
HLA-A	0	1.19808682810926	0.989	0.782	0	0	HLA-A	CD8T
TOX	0	1.17925082252979	0.304	0.034	0	0	TOX	CD8T
ACAP1	0	1.17071540382637	0.562	0.189	0	0	ACAP1	CD8T
CLEC2D	0	1.15303215233835	0.515	0.177	0	0	CLEC2D	CD8T
CORO1A	0	1.14301434015596	0.744	0.353	0	0	CORO1A	CD8T
CXCR4	0	1.13447076577424	0.951	0.529	0	0	CXCR4	CD8T
1,00 SIT	0	1.12683589602403	0.311	0.044	0	0	1,00 SIT	CD8T
SRSF7	0	1.12679818333272	0.74	0.413	0	0	SRSF7	CD8T
ITM2C	0	1.10438794813704	0.319	0.079	0	0	ITM2C	CD8T
LINC00152	0	1.09144361117072	0.462	0.166	0	0	LINC00152	CD8T
PYHIN1	0	1.06683585436563	0.412	0.113	0	0	PYHIN1	CD8T
TMSB4X	0	1.0546897623065	0.997	0.819	0	0	TMSB4X	CD8T
BTG1	0	1.01655073231687	0.98	0.702	0	0	BTG1	CD8T
PTPN7	1.44816917714013e-295	1.03729753339315	0.39	0.123	3.72947008188898e-291	0	PTPN7	CD8T
HLA-F	1.18954531754576e-294	1.05228107274736	0.61	0.303	3.06343605627559e-290	0	HLA-F	CD8T
RNF19A	2.73573823484808e-289	1.1293830723566	0.47	0.185	7.04534667620426e-285	0	RNF19A	CD8T
RUNX3	2.27978148337536e-288	1.06851504666209	0.376	0.118	5.87112125413657e-284	0	RUNX3	CD8T
HAVCR2	9.30890504037149e-283	1.35845506776486	0.36	0.118	2.39732231504687e-278	0	HAVCR2	CD8T
LIMD2	1.94622222628317e-275	1.07064601863449	0.472	0.194	5.01210609934704e-271	0	LIMD2	CD8T
CD84	8.74207422795523e-273	1.07695544999465	0.368	0.121	2.25134637592531e-268	0	CD84	CD8T
CCND2	3.04071696069895e-265	1.02782283810315	0.291	0.078	7.830758388888e-261	0	CCND2	CD8T
APOBEC3C	1.84414747945338e-252	1.06308486784438	0.322	0.1	4.7492330038363e-248	0	APOBEC3C	CD8T
ITGA4	7.72009655014908e-247	1.04414214070997	0.372	0.132	1.98815646455989e-242	0	ITGA4	CD8T
ZNF331	3.87982179554428e-190	1.03817664644395	0.368	0.15	9.99170507006518e-186	0	ZNF331	CD8T
ALDOB	0	3.33485566865437	0.976	0.172	0	1	ALDOB	PT_GPX3
GPX3	0	3.21909895199218	0.988	0.339	0	1	GPX3	PT_GPX3
GSTA1	0	3.08586809978071	0.804	0.122	0	1	GSTA1	PT_GPX3
GATM	0	3.07295678789758	0.94	0.177	0	1	GATM	PT_GPX3
MT1G	0	2.99842053310442	0.9	0.22	0	1	MT1G	PT_GPX3
MIOX	0	2.97395999938868	0.9	0.145	0	1	MIOX	PT_GPX3
GSTA2	0	2.96366083567905	0.683	0.115	0	1	GSTA2	PT_GPX3
FABP1	0	2.93970981026497	0.727	0.1	0	1	FABP1	PT_GPX3
HPD	0	2.89799488857002	0.766	0.106	0	1	HPD	PT_GPX3
ASS1	0	2.76047142605614	0.761	0.143	0	1	ASS1	PT_GPX3
PDZK1IP1	0	2.74026313717146	0.877	0.202	0	1	PDZK1IP1	PT_GPX3
SUCLG1	0	2.74025204945094	0.853	0.25	0	1	SUCLG1	PT_GPX3
ALB	0	2.73425372752516	0.511	0.075	0	1	ALB	PT_GPX3
FBP1	0	2.64966911369308	0.672	0.148	0	1	FBP1	PT_GPX3
UGT2B7	0	2.64129222313245	0.706	0.12	0	1	UGT2B7	PT_GPX3
MT1H	0	2.63688933988394	0.594	0.114	0	1	MT1H	PT_GPX3
SMIM24	0	2.61983859863092	0.693	0.125	0	1	SMIM24	PT_GPX3
PRAP1	0	2.58080379580204	0.578	0.101	0	1	PRAP1	PT_GPX3
BHMT	0	2.55907470452887	0.698	0.121	0	1	BHMT	PT_GPX3
CXCL14	0	2.55028238476034	0.691	0.141	0	1	CXCL14	PT_GPX3
CYB5A	0	2.52966390234492	0.92	0.303	0	1	CYB5A	PT_GPX3
RBP5	0	2.51235289379834	0.731	0.151	0	1	RBP5	PT_GPX3
BBOX1	0	2.50846020996859	0.743	0.123	0	1	BBOX1	PT_GPX3
ECHS1	0	2.50055015609031	0.785	0.243	0	1	ECHS1	PT_GPX3
FXYD2	0	2.49420018864047	0.93	0.241	0	1	FXYD2	PT_GPX3
PCK1	0	2.46389892375037	0.645	0.105	0	1	PCK1	PT_GPX3
NAT8	0	2.41204508770935	0.668	0.124	0	1	NAT8	PT_GPX3
MT1F	0	2.40169353780884	0.671	0.183	0	1	MT1F	PT_GPX3
GLYAT	0	2.39315161381702	0.647	0.106	0	1	GLYAT	PT_GPX3
C11orf54	0	2.37660352162742	0.706	0.159	0	1	C11orf54	PT_GPX3
FTL	0	2.37385305864608	1	0.926	0	1	FTL	PT_GPX3
HRSP12	0	2.36123535982386	0.662	0.139	0	1	HRSP12	PT_GPX3
PRODH2	0	2.34711153166429	0.498	0.073	0	1	PRODH2	PT_GPX3
DPEP1	0	2.34687518878099	0.52	0.077	0	1	DPEP1	PT_GPX3
ADI1	0	2.3365590017843	0.697	0.223	0	1	ADI1	PT_GPX3
PEPD	0	2.33539288164711	0.644	0.188	0	1	PEPD	PT_GPX3
DCXR	0	2.30387455259691	0.685	0.222	0	1	DCXR	PT_GPX3
PEBP1	0	2.29472523897142	0.924	0.433	0	1	PEBP1	PT_GPX3
PDZK1	0	2.28449754747688	0.559	0.104	0	1	PDZK1	PT_GPX3
KHK	0	2.2668873471207	0.59	0.122	0	1	KHK	PT_GPX3
ACAT1	0	2.22645582754994	0.667	0.196	0	1	ACAT1	PT_GPX3
LGALS2	0	2.21054784097262	0.598	0.161	0	1	LGALS2	PT_GPX3
DAB2	0	2.17969604375145	0.683	0.228	0	1	DAB2	PT_GPX3
ALDH6A1	0	2.17275435228535	0.52	0.115	0	1	ALDH6A1	PT_GPX3
DPYS	0	2.13275296527552	0.471	0.081	0	1	DPYS	PT_GPX3
APOM	0	2.12649943233167	0.473	0.093	0	1	APOM	PT_GPX3
CMBL	0	2.12337749441782	0.585	0.132	0	1	CMBL	PT_GPX3
PAH	0	2.09949385839321	0.408	0.068	0	1	PAH	PT_GPX3
LDHB	0	2.08110032381948	0.892	0.486	0	1	LDHB	PT_GPX3
LAMTOR5	0	2.08079321364197	0.746	0.386	0	1	LAMTOR5	PT_GPX3
TMEM27	0	2.06035789917739	0.478	0.1	0	1	TMEM27	PT_GPX3
PCSK1N	0	2.05915393210636	0.44	0.091	0	1	PCSK1N	PT_GPX3
APOE	0	2.05287669266211	0.94	0.456	0	1	APOE	PT_GPX3
ACAA1	0	2.04396416988493	0.543	0.194	0	1	ACAA1	PT_GPX3
MT1X	0	2.02388812398941	0.842	0.348	0	1	MT1X	PT_GPX3
DDC	0	2.01390405561967	0.438	0.078	0	1	DDC	PT_GPX3
AKR1A1	0	2.01369841752284	0.591	0.231	0	1	AKR1A1	PT_GPX3
TXN	0	2.00014370776776	0.796	0.415	0	1	TXN	PT_GPX3
MSRA	0	1.99074615176484	0.458	0.13	0	1	MSRA	PT_GPX3
CRYL1	0	1.98051899983854	0.519	0.162	0	1	CRYL1	PT_GPX3
SAT2	0	1.97872971938246	0.563	0.227	0	1	SAT2	PT_GPX3
DHRS4L2	0	1.97796724659101	0.474	0.147	0	1	DHRS4L2	PT_GPX3
QPRT	0	1.97304013607358	0.43	0.098	0	1	QPRT	PT_GPX3
SEPP1	0	1.96164178590508	0.666	0.236	0	1	SEPP1	PT_GPX3
GLYATL1	0	1.9547882746655	0.41	0.076	0	1	GLYATL1	PT_GPX3
BDH2	0	1.93371064956407	0.469	0.14	0	1	BDH2	PT_GPX3
SLC7A7	0	1.92361122346605	0.42	0.139	0	1	SLC7A7	PT_GPX3
AK4	0	1.86968727877533	0.417	0.1	0	1	AK4	PT_GPX3
DNPH1	0	1.86406822186055	0.486	0.174	0	1	DNPH1	PT_GPX3
MDH1	0	1.8626056252121	0.533	0.248	0	1	MDH1	PT_GPX3
AGXT2	0	1.86167560933837	0.371	0.074	0	1	AGXT2	PT_GPX3
NQO2	0	1.85854112107345	0.415	0.132	0	1	NQO2	PT_GPX3
GCSH	0	1.85758429889112	0.465	0.148	0	1	GCSH	PT_GPX3
MT1E	0	1.85503213931048	0.676	0.266	0	1	MT1E	PT_GPX3
ACADM	0	1.85113301469681	0.476	0.174	0	1	ACADM	PT_GPX3
ACAA2	0	1.84347206920394	0.49	0.197	0	1	ACAA2	PT_GPX3
PHYH	0	1.84320626320874	0.425	0.134	0	1	PHYH	PT_GPX3
MGST1	0	1.82745831677431	0.546	0.167	0	1	MGST1	PT_GPX3
ALDH2	0	1.82435281606186	0.529	0.203	0	1	ALDH2	PT_GPX3
SLC25A5	0	1.82239778797686	0.744	0.421	0	1	SLC25A5	PT_GPX3
CUBN	0	1.8194379448864	0.333	0.081	0	1	CUBN	PT_GPX3
SLC22A8	0	1.80713368096852	0.335	0.059	0	1	SLC22A8	PT_GPX3
AKR7A3	0	1.80700471477667	0.335	0.065	0	1	AKR7A3	PT_GPX3
UQCRQ	0	1.80630696061312	0.761	0.489	0	1	UQCRQ	PT_GPX3
ETFB	0	1.8053784203304	0.539	0.263	0	1	ETFB	PT_GPX3
QDPR	0	1.79472192509664	0.391	0.115	0	1	QDPR	PT_GPX3
AZGP1	0	1.78651151285292	0.335	0.072	0	1	AZGP1	PT_GPX3
PSAT1	0	1.7804980068005	0.311	0.057	0	1	PSAT1	PT_GPX3
SHMT1	0	1.76442346859724	0.36	0.098	0	1	SHMT1	PT_GPX3
CRYAB	0	1.75031510893962	0.62	0.283	0	1	CRYAB	PT_GPX3
SOD1	0	1.74793863382183	0.778	0.5	0	1	SOD1	PT_GPX3
BHMT2	0	1.74406570429917	0.337	0.083	0	1	BHMT2	PT_GPX3
PBLD	0	1.74275418731004	0.36	0.088	0	1	PBLD	PT_GPX3
HSPE1	0	1.74174477780031	0.715	0.422	0	1	HSPE1	PT_GPX3
CTXN3	0	1.73338107919217	0.283	0.05	0	1	CTXN3	PT_GPX3
ACSM2B	0	1.7323082738941	0.377	0.087	0	1	ACSM2B	PT_GPX3
GLRX	0	1.72589459418693	0.583	0.32	0	1	GLRX	PT_GPX3
AGMAT	0	1.72263265592019	0.305	0.065	0	1	AGMAT	PT_GPX3
HAO2	0	1.7199383806286	0.334	0.068	0	1	HAO2	PT_GPX3
FTCD	0	1.70114355835818	0.305	0.06	0	1	FTCD	PT_GPX3
OCIAD2	0	1.69171378476396	0.548	0.271	0	1	OCIAD2	PT_GPX3
FAM151A	0	1.69108601971008	0.28	0.048	0	1	FAM151A	PT_GPX3
SLC16A9	0	1.68070652004645	0.305	0.066	0	1	SLC16A9	PT_GPX3
CA2	0	1.68008039320984	0.377	0.115	0	1	CA2	PT_GPX3
S100A1	0	1.67943638941034	0.312	0.076	0	1	S100A1	PT_GPX3
PRDX1	0	1.67143273730781	0.73	0.445	0	1	PRDX1	PT_GPX3
ATP5G3	0	1.65645173037256	0.696	0.437	0	1	ATP5G3	PT_GPX3
GPX4	0	1.64553915303794	0.722	0.466	0	1	GPX4	PT_GPX3
BPHL	0	1.62263912368548	0.3	0.076	0	1	BPHL	PT_GPX3
GPD1	0	1.60237898420332	0.271	0.054	0	1	GPD1	PT_GPX3
RAB11FIP3	0	1.59867192035907	0.288	0.066	0	1	RAB11FIP3	PT_GPX3
ACSM2A	0	1.56794807475087	0.301	0.071	0	1	ACSM2A	PT_GPX3
FMO1	0	1.56553651792771	0.27	0.058	0	1	FMO1	PT_GPX3
RPS27L	0	1.53207618572959	0.708	0.494	0	1	RPS27L	PT_GPX3
SLC22A6	0	1.51956842137831	0.269	0.055	0	1	SLC22A6	PT_GPX3
SPP1	0	1.45502390964027	0.641	0.249	0	1	SPP1	PT_GPX3
COX7C	0	1.36717728834389	0.888	0.757	0	1	COX7C	PT_GPX3
UBB	0	1.21131376397065	0.851	0.736	0	1	UBB	PT_GPX3
MT-CO3	0	1.20410124582218	0.97	0.953	0	1	MT-CO3	PT_GPX3
FTH1	0	1.14120110232793	0.998	0.95	0	1	FTH1	PT_GPX3
RP11-397G17.1	1.01810683801939e-303	1.55349540473864	0.253	0.053	2.62193053995133e-299	1	RP11-397G17.1	PT_GPX3
ASPDH	2.21994990306993e-303	1.48306696358047	0.258	0.056	5.717036985376e-299	1	ASPDH	PT_GPX3
PTGR1	1.27922743175789e-302	1.66267370453764	0.358	0.11	3.29439440500609e-298	1	PTGR1	PT_GPX3
PRDX3	7.36984115852863e-298	1.67758789637711	0.509	0.24	1.89795519355588e-293	1	PRDX3	PT_GPX3
ECI2	3.51561238875923e-295	1.73632796708236	0.409	0.151	9.05375658477166e-291	1	ECI2	PT_GPX3
NDUFA4	4.84999465072292e-294	1.35424515412547	0.717	0.563	1.24901912240067e-289	1	NDUFA4	PT_GPX3
GGACT	1.69818621934315e-287	1.60168369688432	0.287	0.073	4.37333897067441e-283	1	GGACT	PT_GPX3
TMEM176A	1.5248270349685e-284	1.48110693050228	0.444	0.174	3.92688706315437e-280	1	TMEM176A	PT_GPX3
SLC3A1	2.23806392822382e-282	1.53779157682738	0.335	0.098	5.7636860343548e-278	1	SLC3A1	PT_GPX3
UQCRB	3.57752246658883e-281	1.03804893779804	0.81	0.741	9.21319360820623e-277	1	UQCRB	PT_GPX3
HIBCH	2.93600119553206e-279	1.70148968842491	0.396	0.146	7.56108387885372e-275	1	HIBCH	PT_GPX3
CYSTM1	3.12177254876343e-278	1.53449560068481	0.489	0.219	8.03950084483046e-274	1	CYSTM1	PT_GPX3
PCK2	1.10843499780137e-276	1.58702475203228	0.296	0.081	2.85455264983786e-272	1	PCK2	PT_GPX3
ATOX1	1.19872115561574e-274	1.67431700023829	0.519	0.271	3.08706659205721e-270	1	ATOX1	PT_GPX3
ATP5J	2.51270887262426e-273	1.50742073114834	0.634	0.426	6.47097915966927e-269	1	ATP5J	PT_GPX3
ST13	3.21566176975177e-273	1.57142149624176	0.614	0.398	8.28129375564174e-269	1	ST13	PT_GPX3
HSD17B14	2.67565012488208e-269	1.51359039387626	0.276	0.072	6.89060176660881e-265	1	HSD17B14	PT_GPX3
SLC6A13	4.01085830762581e-265	1.46618335034904	0.263	0.066	1.03291633996288e-260	1	SLC6A13	PT_GPX3
COX7B	1.92405331650473e-264	1.42596684364433	0.663	0.489	4.95501450599463e-260	1	COX7B	PT_GPX3
AMN	6.52074448875431e-264	1.43852168794838	0.252	0.06	1.6792873281889e-259	1	AMN	PT_GPX3
SH3YL1	1.19377925072962e-262	1.6227397799335	0.345	0.116	3.07433970440398e-258	1	SH3YL1	PT_GPX3
ATP5I	2.09486158316022e-262	1.35539555425609	0.69	0.546	5.39489703511252e-258	1	ATP5I	PT_GPX3
MAOA	2.76616193908033e-262	1.56817334307167	0.283	0.077	7.12369684171359e-258	1	MAOA	PT_GPX3
MIF	7.67053790861986e-261	1.15216929268696	0.698	0.496	1.97539362760687e-256	1	MIF	PT_GPX3
ACMSD	5.32289506911097e-258	1.4575865752741	0.253	0.062	1.37080516714815e-253	1	ACMSD	PT_GPX3
PPP1R16A	9.84231019412237e-258	1.51407114176013	0.288	0.081	2.53469014429233e-253	1	PPP1R16A	PT_GPX3
GGH	2.81086414732073e-255	1.46831953420122	0.278	0.076	7.23881843859507e-251	1	GGH	PT_GPX3
AKR1C3	4.658140831218e-252	1.54060870147866	0.367	0.132	1.19961100826357e-247	1	AKR1C3	PT_GPX3
HINT1	1.13529948830423e-250	1.20457974439918	0.724	0.622	2.92373677222989e-246	1	HINT1	PT_GPX3
HADH	3.86961251118093e-248	1.56981802369383	0.313	0.1	9.96541310004424e-244	1	HADH	PT_GPX3
HGD	4.39878705050642e-248	1.46600029182055	0.255	0.065	1.13281962911692e-243	1	HGD	PT_GPX3
DBI	2.30883659277095e-245	1.54527656436085	0.613	0.43	5.94594687736302e-241	1	DBI	PT_GPX3
KCNJ15	3.02227751095133e-245	1.44839133504273	0.254	0.065	7.78327127395297e-241	1	KCNJ15	PT_GPX3
ATPIF1	2.64387838941168e-234	1.54791332636452	0.609	0.435	6.80878001625191e-230	1	ATPIF1	PT_GPX3
NDUFB2	1.4718012269563e-233	1.42493457998085	0.611	0.436	3.79032969978056e-229	1	NDUFB2	PT_GPX3
TMEM176B	4.60508735853528e-230	1.52905151540286	0.421	0.184	1.18594814744359e-225	1	TMEM176B	PT_GPX3
USMG5	9.49249809824392e-227	1.3458800255588	0.665	0.533	2.44460303524076e-222	1	USMG5	PT_GPX3
PCBD1	2.51112370814874e-220	1.55674729025575	0.373	0.155	6.46689688559546e-216	1	PCBD1	PT_GPX3
HSPD1	5.23660287281903e-218	1.50745697977151	0.537	0.321	1.34858233783708e-213	1	HSPD1	PT_GPX3
FOLR1	6.20226970618612e-209	1.36216823962704	0.258	0.076	1.59727051743411e-204	1	FOLR1	PT_GPX3
BNIP3	1.03767049188878e-205	1.32846695962241	0.405	0.176	2.67231281776117e-201	1	BNIP3	PT_GPX3
ACOT13	1.168825279677e-205	1.58175184484158	0.323	0.122	3.01007574275219e-201	1	ACOT13	PT_GPX3
GRHPR	1.53915840341182e-204	1.59137464650273	0.38	0.169	3.96379463630646e-200	1	GRHPR	PT_GPX3
ALDH1A1	6.88189854067619e-199	1.50435700786901	0.357	0.146	1.77229533118034e-194	1	ALDH1A1	PT_GPX3
PRDX5	3.43455120600125e-196	1.35881018870862	0.555	0.382	8.84499972081501e-192	1	PRDX5	PT_GPX3
SDHC	1.22338684723526e-194	1.51201652351654	0.476	0.274	3.15058814768497e-190	1	SDHC	PT_GPX3
CRYZ	1.26763469991881e-194	1.42357705959138	0.313	0.117	3.26453964270091e-190	1	CRYZ	PT_GPX3
NDUFC1	1.35295978739718e-191	1.43025577807976	0.51	0.31	3.48427734048397e-187	1	NDUFC1	PT_GPX3
AKR7A2	1.23900571259708e-190	1.55166216111415	0.384	0.181	3.19081141165125e-186	1	AKR7A2	PT_GPX3
ATP5B	1.4120749460035e-187	1.35414397770082	0.57	0.405	3.63651660844281e-183	1	ATP5B	PT_GPX3
HIBADH	1.29189040027233e-186	1.43441164041784	0.309	0.119	3.32700534782132e-182	1	HIBADH	PT_GPX3
TXNDC17	3.45484170433317e-185	1.53069111203894	0.415	0.214	8.8972538411692e-181	1	TXNDC17	PT_GPX3
ECHDC3	1.54001542603054e-181	1.44086405178016	0.259	0.087	3.96600172665646e-177	1	ECHDC3	PT_GPX3
ISOC2	1.61970186304795e-181	1.44523045316128	0.314	0.126	4.17121820790739e-177	1	ISOC2	PT_GPX3
NDUFB1	1.77986545812003e-179	1.37145534170746	0.59	0.448	4.5836875142965e-175	1	NDUFB1	PT_GPX3
AIFM1	1.42855324294461e-176	1.48570258487193	0.261	0.091	3.67895316655526e-172	1	AIFM1	PT_GPX3
COX5B	7.63052571789843e-172	1.11624693270372	0.652	0.562	1.96508928813038e-167	1	COX5B	PT_GPX3
COX8A	1.70559734395793e-168	1.23429741951935	0.608	0.497	4.39242483989486e-164	1	COX8A	PT_GPX3
ATP5A1	8.67734833437445e-167	1.3854650770786	0.533	0.377	2.23467751655145e-162	1	ATP5A1	PT_GPX3
CAT	4.6579568021607e-166	1.52807807743042	0.392	0.204	1.19956361526045e-161	1	CAT	PT_GPX3
GK	4.33441048503958e-161	1.42089985552226	0.269	0.102	1.11624073221224e-156	1	GK	PT_GPX3
PRDX2	2.1988955039143e-157	1.31674240030139	0.478	0.3	5.66281559123048e-153	1	PRDX2	PT_GPX3
GHITM	4.22258637611909e-156	1.35091390403395	0.501	0.341	1.08744266944195e-151	1	GHITM	PT_GPX3
LACTB2	7.87218729663336e-150	1.42136366593929	0.263	0.103	2.02732439450199e-145	1	LACTB2	PT_GPX3
ATP5C1	8.78015298729411e-149	1.31435136303423	0.503	0.347	2.26115279881785e-144	1	ATP5C1	PT_GPX3
NIT2	1.1190969525498e-146	1.45376364603299	0.3	0.132	2.88201038190151e-142	1	NIT2	PT_GPX3
CHCHD10	1.18819808568722e-141	1.32302218379725	0.443	0.273	3.0599665300703e-137	1	CHCHD10	PT_GPX3
LYPLAL1	6.372352541886e-141	1.3528043593745	0.285	0.124	1.6410719501119e-136	1	LYPLAL1	PT_GPX3
MPC2	1.21999712106141e-138	1.29313021039581	0.446	0.278	3.14185858586944e-134	1	MPC2	PT_GPX3
NDUFA1	4.07665625358845e-137	1.20960805464278	0.588	0.502	1.04986128498663e-132	1	NDUFA1	PT_GPX3
GLS	3.78919354550206e-135	1.43203648277653	0.344	0.178	9.75831013773145e-131	1	GLS	PT_GPX3
C14orf2	1.52475902777578e-132	1.15604264251375	0.601	0.528	3.92671192423098e-128	1	C14orf2	PT_GPX3
TPMT	2.77822351475051e-131	1.32825463917508	0.272	0.118	7.15475901753699e-127	1	TPMT	PT_GPX3
PGRMC1	2.96343847984067e-129	1.34701523577928	0.324	0.16	7.63174311713367e-125	1	PGRMC1	PT_GPX3
ATP5J2	4.11741342915821e-123	1.24083327809922	0.531	0.433	1.06035748041111e-118	1	ATP5J2	PT_GPX3
ISCU	1.17622122456675e-121	1.30810172774638	0.493	0.371	3.02912251962675e-117	1	ISCU	PT_GPX3
PHB	1.00303996892197e-117	1.39424371067082	0.372	0.223	2.58312883196475e-113	1	PHB	PT_GPX3
SDHD	1.26524917059776e-117	1.36431763122862	0.392	0.246	3.2583961890404e-113	1	SDHD	PT_GPX3
3,00 LSM	5.34972497585841e-116	1.36420855159521	0.419	0.278	1.37771467303282e-111	1	3,00 LSM	PT_GPX3
CISD1	3.97225111662556e-113	1.26296978207009	0.298	0.148	1.02297383006458e-108	1	CISD1	PT_GPX3
CFDP1	6.85208496116109e-113	1.32487690303656	0.378	0.227	1.76461744004782e-108	1	CFDP1	PT_GPX3
SCP2	3.12960996559454e-110	1.23582591696968	0.47	0.348	8.05968454439563e-106	1	SCP2	PT_GPX3
HAGH	4.30866615293825e-107	1.30948800881548	0.319	0.175	1.10961079436619e-102	1	HAGH	PT_GPX3
UQCR10	7.98569428470472e-106	1.17028654160326	0.524	0.436	2.05655584914001e-101	1	UQCR10	PT_GPX3
NGFRAP1	6.98149246683463e-104	1.09286346064987	0.347	0.194	1.79794375498392e-99	1	NGFRAP1	PT_GPX3
ECH1	3.14858034059934e-102	1.26264648777768	0.439	0.318	8.10853895114548e-98	1	ECH1	PT_GPX3
MPST	7.64446506413881e-102	1.25314433763885	0.254	0.122	1.96867908796767e-97	1	MPST	PT_GPX3
REXO2	2.72786971901904e-101	1.29725015537379	0.31	0.169	7.02508288738974e-97	1	REXO2	PT_GPX3
ETFA	6.65025410526502e-99	1.37170135846576	0.347	0.212	1.7126399397289e-94	1	ETFA	PT_GPX3
ATP5D	1.89956502363092e-98	1.11283749634454	0.529	0.459	4.8919498053567e-94	1	ATP5D	PT_GPX3
TMEM256	2.03637724491767e-95	1.24623853495634	0.391	0.264	5.24428231883648e-91	1	TMEM256	PT_GPX3
POLR2L	2.83032173593563e-93	1.05742573685412	0.532	0.462	7.28892756655504e-89	1	POLR2L	PT_GPX3
NDUFV1	1.4859851071067e-92	1.24299517545733	0.34	0.209	3.82685744633189e-88	1	NDUFV1	PT_GPX3
NDUFA5	9.25789003073425e-92	1.19051712760769	0.401	0.273	2.38418441961499e-87	1	NDUFA5	PT_GPX3
GCHFR	4.79218485881315e-86	1.16087820581888	0.289	0.16	1.23413136669015e-81	1	GCHFR	PT_GPX3
SLC25A3	9.73561399356999e-86	1.08123745457226	0.503	0.432	2.50721267176408e-81	1	SLC25A3	PT_GPX3
DDT	1.81740382541104e-84	1.23193921770045	0.406	0.296	4.68036007158104e-80	1	DDT	PT_GPX3
HINT2	2.43897436159894e-84	1.16645994698293	0.311	0.185	6.28109067342575e-80	1	HINT2	PT_GPX3
NDUFB3	7.68908625003633e-84	1.23657602015384	0.385	0.272	1.98017038197186e-79	1	NDUFB3	PT_GPX3
PRDX6	2.26870586955856e-81	1.16756660751233	0.438	0.339	5.84259822587415e-77	1	PRDX6	PT_GPX3
SUCLG2	3.15753324689089e-81	1.30544769014887	0.287	0.167	8.13159537071811e-77	1	SUCLG2	PT_GPX3
SDHB	1.89424550038382e-79	1.25193991413779	0.317	0.199	4.87825043713845e-75	1	SDHB	PT_GPX3
COA3	2.59346534369394e-78	1.16461212976697	0.311	0.191	6.678951299615e-74	1	COA3	PT_GPX3
SAP18	9.49679974097751e-78	1.06198198372521	0.521	0.473	2.44571083729394e-73	1	SAP18	PT_GPX3
ATP5O	1.64141066140315e-77	1.03870807406301	0.494	0.42	4.22712487631153e-73	1	ATP5O	PT_GPX3
SLIRP	9.0346972503641e-77	1.20771419954683	0.41	0.31	2.32670558288627e-72	1	SLIRP	PT_GPX3
MTCH2	3.61882369906748e-76	1.22900423501692	0.269	0.152	9.31955667220847e-72	1	MTCH2	PT_GPX3
CNDP2	7.29604894773533e-76	1.19854322356739	0.342	0.226	1.87895148551028e-71	1	CNDP2	PT_GPX3
MGST3	9.58721555038241e-75	1.0874195391493	0.44	0.344	2.46899562068998e-70	1	MGST3	PT_GPX3
TBCA	1.82822991812894e-74	1.0718819987895	0.483	0.417	4.70824050815747e-70	1	TBCA	PT_GPX3
NDUFA2	2.65920517675619e-72	1.14072810123387	0.425	0.338	6.8482510917002e-68	1	NDUFA2	PT_GPX3
ATP5H	3.77579140792147e-70	1.11379869169081	0.441	0.36	9.72379561282015e-66	1	ATP5H	PT_GPX3
UQCRFS1	1.66685016965966e-69	1.19891778168987	0.352	0.249	4.29263924192452e-65	1	UQCRFS1	PT_GPX3
CTSH	2.97642836660821e-67	1.12634912299847	0.304	0.193	7.66519597252613e-63	1	CTSH	PT_GPX3
FDX1	6.06684014366557e-66	1.17544222891094	0.283	0.176	1.56239334219819e-61	1	FDX1	PT_GPX3
DECR1	1.49889849207576e-65	1.13809463071431	0.337	0.234	3.8601132866427e-61	1	DECR1	PT_GPX3
TIMM13	4.76190647897898e-65	1.15105190826144	0.319	0.216	1.22633377553146e-60	1	TIMM13	PT_GPX3
NDUFA3	9.78481430138545e-62	1.08918527428376	0.454	0.401	2.5198832270358e-57	1	NDUFA3	PT_GPX3
NDUFV2	4.26615425907131e-58	1.0959054387052	0.394	0.315	1.09866270633863e-53	1	NDUFV2	PT_GPX3
ATP6V1F	1.40203160398237e-57	1.03225045081788	0.421	0.355	3.6106519897358e-53	1	ATP6V1F	PT_GPX3
NDUFB7	2.05281437981149e-57	1.00227330460057	0.426	0.361	5.28661287232853e-53	1	NDUFB7	PT_GPX3
FIS1	3.44772791800479e-57	1.06090509697351	0.403	0.332	8.87893370723774e-53	1	FIS1	PT_GPX3
ZNHIT1	6.21151843201679e-56	1.1056682518818	0.379	0.302	1.59965234179728e-51	1	ZNHIT1	PT_GPX3
MRPS36	1.39370368256677e-53	1.10929407098743	0.303	0.211	3.58920509371421e-49	1	MRPS36	PT_GPX3
CCNG1	1.36195063504992e-52	1.0845185142025	0.268	0.176	3.50743147044405e-48	1	CCNG1	PT_GPX3
NDUFAB1	3.76546315070163e-52	1.09526090657876	0.326	0.24	9.69719725200192e-48	1	NDUFAB1	PT_GPX3
PLA2G16	3.5190854796115e-51	1.08263133189662	0.291	0.199	9.06270083564349e-47	1	PLA2G16	PT_GPX3
ADH5	9.00047301551932e-50	1.08597313609095	0.277	0.188	2.31789181568669e-45	1	ADH5	PT_GPX3
ESD	8.80377377560171e-49	1.04031100803242	0.331	0.248	2.26723586043071e-44	1	ESD	PT_GPX3
NDUFS8	4.13031888075703e-48	1.05895848522261	0.345	0.271	1.06368102136136e-43	1	NDUFS8	PT_GPX3
CAMTA1	1.58676411859676e-45	1.11994924220476	0.301	0.221	4.08639363462223e-41	1	CAMTA1	PT_GPX3
ATP5G1	4.65292193480769e-44	1.0615971104508	0.336	0.263	1.19826698587102e-39	1	ATP5G1	PT_GPX3
UQCRC1	4.63021539254644e-41	1.02148106586831	0.276	0.199	1.19241937004248e-36	1	UQCRC1	PT_GPX3
FKBP2	4.69625232378506e-41	1.05108577580063	0.336	0.268	1.20942586094437e-36	1	FKBP2	PT_GPX3
RAB1A	1.69440490633647e-39	1.0166977910266	0.323	0.255	4.3636009552883e-35	1	RAB1A	PT_GPX3
MTRNR2L8	6.98926278874621e-14	1.08135121499694	0.276	0.25	1.79994484598581e-09	1	MTRNR2L8	PT_GPX3
IL7R	0	2.98795174328869	0.902	0.129	0	2	IL7R	CD4T
KLRB1	0	1.96772779149551	0.481	0.119	0	2	KLRB1	CD4T
ZFP36L2	0	1.96329732609606	0.968	0.514	0	2	ZFP36L2	CD4T
CD69	0	1.7961246382546	0.894	0.326	0	2	CD69	CD4T
CD52	0	1.78206669389324	0.909	0.33	0	2	CD52	CD4T
LTB	0	1.70046337486936	0.625	0.155	0	2	LTB	CD4T
TNFAIP3	0	1.61402200033352	0.77	0.283	0	2	TNFAIP3	CD4T
GPR171	0	1.6071818919312	0.484	0.056	0	2	GPR171	CD4T
CXCR41	0	1.5569576777823	0.973	0.538	0	2	CXCR4	CD4T
AC092580.4	0	1.51446004899738	0.445	0.089	0	2	AC092580.4	CD4T
ANXA1	0	1.49941128379242	0.817	0.341	0	2	ANXA1	CD4T
BTG11	0	1.46131200250845	0.993	0.708	0	2	BTG1	CD4T
JUN	0	1.40269515163521	0.906	0.548	0	2	JUN	CD4T
CD40LG	0	1.38055164108041	0.343	0.017	0	2	CD40LG	CD4T
JUNB	0	1.37544784092954	0.911	0.576	0	2	JUNB	CD4T
CD21	0	1.35021483325239	0.813	0.253	0	2	CD2	CD4T
RORA	0	1.29574498748065	0.551	0.149	0	2	RORA	CD4T
LEPROTL1	0	1.27187018987467	0.639	0.251	0	2	LEPROTL1	CD4T
GPR183	0	1.26559321490054	0.459	0.12	0	2	GPR183	CD4T
STK17A	0	1.24312311063029	0.632	0.203	0	2	STK17A	CD4T
TSC22D3	0	1.21749794024074	0.931	0.635	0	2	TSC22D3	CD4T
CD3D1	0	1.16685429186784	0.831	0.251	0	2	CD3D	CD4T
SPOCK2	0	1.16681055372212	0.511	0.124	0	2	SPOCK2	CD4T
RPS29	0	1.15632645915655	0.979	0.896	0	2	RPS29	CD4T
AC016831.7	0	1.14693712844539	0.412	0.099	0	2	AC016831.7	CD4T
PIK3IP1	0	1.14656808392195	0.606	0.217	0	2	PIK3IP1	CD4T
CD44	0	1.1419792780051	0.752	0.302	0	2	CD44	CD4T
CD3E1	0	1.1372119841621	0.703	0.208	0	2	CD3E	CD4T
CYTIP	0	1.13599892285372	0.712	0.292	0	2	CYTIP	CD4T
S100A4	0	1.11575569264635	0.91	0.497	0	2	S100A4	CD4T
PTGER4	0	1.11012689915624	0.45	0.128	0	2	PTGER4	CD4T
SARAF	0	1.10153701171961	0.897	0.557	0	2	SARAF	CD4T
FXYD5	0	1.08072445893566	0.703	0.319	0	2	FXYD5	CD4T
RPS27	0	1.02084356577186	0.989	0.951	0	2	RPS27	CD4T
TRAC1	0	1.01706824316988	0.747	0.232	0	2	TRAC	CD4T
RP11-138A9.1	1.0657089672809e-303	1.02494127142694	0.386	0.103	2.7445203034385e-299	2	RP11-138A9.1	CD4T
EMB	4.49053304063132e-301	1.01860398552599	0.459	0.145	1.15644697395378e-296	2	EMB	CD4T
KLF6	1.00714744610134e-295	1.06168592645804	0.874	0.524	2.59370681794479e-291	2	KLF6	CD4T
ODF2L	3.56035233412429e-290	1.06529596029208	0.515	0.183	9.16897536607027e-286	2	ODF2L	CD4T
TXNIP	3.00042478867561e-285	1.20396134747263	0.904	0.643	7.7269939582763e-281	2	TXNIP	CD4T
PDCD4	3.295338479724e-280	1.03235292401229	0.512	0.19	8.48648518683323e-276	2	PDCD4	CD4T
RP11-138A9.2	2.16181254405691e-265	1.06062439301886	0.375	0.106	5.56731584470975e-261	2	RP11-138A9.2	CD4T
ZFP36	1.0206574486481e-248	1.11109571564391	0.844	0.535	2.62849912750346e-244	2	ZFP36	CD4T
IDS	8.43798920489853e-248	1.00415299046317	0.572	0.252	2.17303535993752e-243	2	IDS	CD4T
CRIP1	3.38053012963468e-240	1.10667974517737	0.487	0.184	8.7058792428482e-236	2	CRIP1	CD4T
NFKBIA	1.13574600968508e-238	1.21407203905674	0.738	0.43	2.924886698742e-234	2	NFKBIA	CD4T
GNLY	0	4.66378733365812	0.979	0.153	0	3	GNLY	NK
GZMB	0	3.93449376039013	0.932	0.059	0	3	GZMB	NK
KLRD1	0	3.47182690928037	0.939	0.073	0	3	KLRD1	NK
FGFBP2	0	3.3790181854472	0.796	0.013	0	3	FGFBP2	NK
PRF1	0	3.21011772697793	0.857	0.112	0	3	PRF1	NK
NKG71	0	3.13371807161072	0.976	0.259	0	3	NKG7	NK
CCL3	0	3.12990905073138	0.5	0.121	0	3	CCL3	NK
CCL41	0	2.85579910507462	0.917	0.276	0	3	CCL4	NK
SPON2	0	2.83081294372192	0.675	0.061	0	3	SPON2	NK
GZMH	0	2.65414993694805	0.705	0.083	0	3	GZMH	NK
PLAC8	0	2.46872039965715	0.693	0.072	0	3	PLAC8	NK
KLRF1	0	2.45241348706873	0.56	0.02	0	3	KLRF1	NK
CLIC3	0	2.3606710839637	0.519	0.046	0	3	CLIC3	NK
FCGR3A	0	2.186761644701	0.79	0.133	0	3	FCGR3A	NK
CD247	0	1.98277972886844	0.664	0.134	0	3	CD247	NK
CST71	0	1.97836302354559	0.877	0.22	0	3	CST7	NK
CD7	0	1.9746777406904	0.724	0.17	0	3	CD7	NK
KLRB11	0	1.86821028387026	0.559	0.12	0	3	KLRB1	NK
HOPX	0	1.86790525814131	0.559	0.079	0	3	HOPX	NK
CTSW1	0	1.80710283607632	0.629	0.118	0	3	CTSW	NK
CMC11	0	1.78033954053798	0.648	0.196	0	3	CMC1	NK
BIN2	0	1.67603626467116	0.625	0.147	0	3	BIN2	NK
GZMM	0	1.65852730879253	0.544	0.071	0	3	GZMM	NK
KLRG1	0	1.57344766395492	0.419	0.055	0	3	KLRG1	NK
S1PR5	0	1.57091791386601	0.374	0.007	0	3	S1PR5	NK
ANXA11	0	1.47999949372502	0.785	0.353	0	3	ANXA1	NK
GPR65	0	1.46526954989273	0.52	0.12	0	3	GPR65	NK
SYTL3	0	1.46424263151213	0.622	0.161	0	3	SYTL3	NK
LYAR	0	1.4062195983251	0.468	0.117	0	3	LYAR	NK
ZEB2	0	1.39023259725325	0.565	0.166	0	3	ZEB2	NK
ARL4C	0	1.37162772440214	0.508	0.126	0	3	ARL4C	NK
PYHIN11	0	1.37154588057992	0.522	0.118	0	3	PYHIN1	NK
KLF2	0	1.36852954718455	0.532	0.171	0	3	KLF2	NK
CCL51	0	1.33954136295591	0.866	0.346	0	3	CCL5	NK
GZMA1	0	1.33675992833702	0.827	0.246	0	3	GZMA	NK
MYO1F	0	1.30249002334984	0.573	0.178	0	3	MYO1F	NK
TRGC2	0	1.29941152844207	0.311	0.044	0	3	TRGC2	NK
AKNA	0	1.28100774438015	0.547	0.164	0	3	AKNA	NK
DUSP21	0	1.2798740857491	0.734	0.281	0	3	DUSP2	NK
HCST1	0	1.27605533794692	0.792	0.343	0	3	HCST	NK
RAC2	0	1.25791685836036	0.623	0.223	0	3	RAC2	NK
SAMD3	0	1.25524039513799	0.406	0.069	0	3	SAMD3	NK
PPP2R5C	0	1.25463834897643	0.705	0.28	0	3	PPP2R5C	NK
CEP78	0	1.24273378083483	0.312	0.038	0	3	CEP78	NK
ADGRE5	0	1.24194807055582	0.577	0.194	0	3	ADGRE5	NK
TRDC	0	1.23224656447417	0.272	0.027	0	3	TRDC	NK
CCND3	0	1.22984050012938	0.633	0.241	0	3	CCND3	NK
LITAF	0	1.22903245166216	0.651	0.251	0	3	LITAF	NK
GSAP	0	1.17565241060367	0.29	0.047	0	3	GSAP	NK
FKBP11	0	1.13824582274329	0.409	0.1	0	3	FKBP11	NK
MATK	0	1.12842545668196	0.327	0.045	0	3	MATK	NK
MYL12A	0	1.12761000510441	0.893	0.604	0	3	MYL12A	NK
PTGDR	0	1.07375998376383	0.276	0.026	0	3	PTGDR	NK
C1orf21	0	1.06852061045433	0.309	0.042	0	3	C1orf21	NK
EFHD2	4.06826099738865e-303	1.19049598742084	0.371	0.092	1.0476992546575e-298	3	EFHD2	NK
CD53	1.03883584019068e-295	1.12524833758567	0.699	0.302	2.67531393924306e-291	3	CD53	NK
PLEK	2.30292950935611e-295	1.15574265721316	0.371	0.091	5.93073436544479e-291	3	PLEK	NK
ISG20	3.34018164604556e-291	1.08203154993017	0.591	0.215	8.60196979306113e-287	3	ISG20	NK
ITGB2	5.95721344676452e-283	1.2368416453222	0.653	0.274	1.53416117894527e-278	3	ITGB2	NK
TXK	8.81939503487304e-275	1.10758623515801	0.308	0.064	2.27125880333085e-270	3	TXK	NK
UCP2	2.34788340270784e-271	1.18453483864728	0.551	0.209	6.04650412699349e-267	3	UCP2	NK
CD691	1.74537417954491e-266	1.16146319835206	0.777	0.348	4.494862124582e-262	3	CD69	NK
GNG2	4.04394748529915e-262	1.05086279316368	0.351	0.089	1.04143779588909e-257	3	GNG2	NK
TAGAP	1.40246827527883e-261	1.11610839524115	0.395	0.111	3.61177654932558e-257	3	TAGAP	NK
IFNG	8.16621222917155e-261	1.2965639831944	0.266	0.05	2.10304463537855e-256	3	IFNG	NK
IFITM1	1.53002840776418e-250	1.1185902595209	0.432	0.134	3.94028215851508e-246	3	IFITM1	NK
MBP	7.30228939530308e-249	1.09860000223453	0.393	0.117	1.8805585879724e-244	3	MBP	NK
CCL4L21	5.24223347590997e-228	1.87092012140621	0.381	0.114	1.35003238705109e-223	3	CCL4L2	NK
RAP1B	9.83156658617619e-224	1.11046216990625	0.567	0.26	2.53192334293795e-219	3	RAP1B	NK
PIP4K2A	3.65648884402359e-222	1.01988421735027	0.424	0.141	9.41655572001395e-218	3	PIP4K2A	NK
PTGER41	9.28638793009988e-201	1.02671281646001	0.405	0.138	2.39152348363862e-196	3	PTGER4	NK
MAPK1	4.61090231844187e-197	1.01631783141207	0.358	0.116	1.18744567406833e-192	3	MAPK1	NK
AES	1.40402248080484e-194	1.00558182369791	0.468	0.19	3.6157790948167e-190	3	AES	NK
AREG	9.57095248304732e-194	1.8363927088188	0.409	0.148	2.46480739295918e-189	3	AREG	NK
CDC42SE1	8.79466991173634e-189	1.0080304283567	0.439	0.167	2.26489134236946e-184	3	CDC42SE1	NK
IER2	1.94936739689788e-185	1.04772802330022	0.651	0.335	5.02020585723111e-181	3	IER2	NK
C1orf56	7.42604638713749e-149	1.09154343502194	0.352	0.129	1.91242972607952e-144	3	C1orf56	NK
DNAJB1	9.22999104622643e-84	1.05067606015201	0.53	0.336	2.37699959413469e-79	3	DNAJB1	NK
MT1G1	0	3.05597864481033	0.979	0.245	0	4	MT1G	PT_MT1G
PCK11	0	2.98488975692657	0.906	0.11	0	4	PCK1	PT_MT1G
MIOX1	0	2.91882631938265	0.979	0.174	0	4	MIOX	PT_MT1G
ALDOB1	0	2.84098930391727	0.998	0.208	0	4	ALDOB	PT_MT1G
MT1H1	0	2.79867295892898	0.806	0.12	0	4	MT1H	PT_MT1G
GATM1	0	2.6827528133461	0.989	0.209	0	4	GATM	PT_MT1G
GPX31	0	2.68204841859461	0.999	0.369	0	4	GPX3	PT_MT1G
UGT2B71	0	2.67534568469123	0.888	0.133	0	4	UGT2B7	PT_MT1G
BHMT1	0	2.61677689975643	0.94	0.129	0	4	BHMT	PT_MT1G
BBOX11	0	2.61120273200767	0.956	0.135	0	4	BBOX1	PT_MT1G
NAT81	0	2.55655093653859	0.913	0.13	0	4	NAT8	PT_MT1G
PDZK1IP11	0	2.50412590097872	0.981	0.225	0	4	PDZK1IP1	PT_MT1G
HPD1	0	2.48200284710178	0.921	0.124	0	4	HPD	PT_MT1G
GSTA21	0	2.44079018154317	0.816	0.131	0	4	GSTA2	PT_MT1G
DCXR1	0	2.43846921993742	0.929	0.224	0	4	DCXR	PT_MT1G
SUCLG11	0	2.41004713259029	0.963	0.269	0	4	SUCLG1	PT_MT1G
RBP51	0	2.40539021161639	0.942	0.162	0	4	RBP5	PT_MT1G
GSTA11	0	2.40013097747469	0.924	0.145	0	4	GSTA1	PT_MT1G
SMIM241	0	2.39737168865697	0.906	0.135	0	4	SMIM24	PT_MT1G
HRSP121	0	2.37894574017387	0.921	0.143	0	4	HRSP12	PT_MT1G
GLYAT1	0	2.36226124972504	0.903	0.111	0	4	GLYAT	PT_MT1G
C11orf541	0	2.36212406260165	0.931	0.167	0	4	C11orf54	PT_MT1G
FABP11	0	2.35431072296237	0.847	0.12	0	4	FABP1	PT_MT1G
ALB1	0	2.32835815060391	0.633	0.086	0	4	ALB	PT_MT1G
APOM1	0	2.31850050509726	0.812	0.083	0	4	APOM	PT_MT1G
ASS11	0	2.31754284063389	0.921	0.159	0	4	ASS1	PT_MT1G
TMEM271	0	2.31396069992065	0.809	0.092	0	4	TMEM27	PT_MT1G
DPEP11	0	2.31212766071046	0.751	0.08	0	4	DPEP1	PT_MT1G
MT1F1	0	2.30719160176565	0.893	0.188	0	4	MT1F	PT_MT1G
ECHS11	0	2.30086523861376	0.952	0.255	0	4	ECHS1	PT_MT1G
ALDH6A11	0	2.25980667434065	0.85	0.108	0	4	ALDH6A1	PT_MT1G
SLC3A11	0	2.25900270081928	0.733	0.078	0	4	SLC3A1	PT_MT1G
CXCL141	0	2.25118690183889	0.89	0.151	0	4	CXCL14	PT_MT1G
CYB5A1	0	2.25113261581641	0.983	0.327	0	4	CYB5A	PT_MT1G
FBP11	0	2.23174272663567	0.885	0.155	0	4	FBP1	PT_MT1G
ACAT11	0	2.21330445333141	0.925	0.198	0	4	ACAT1	PT_MT1G
PDZK11	0	2.21229451024107	0.867	0.1	0	4	PDZK1	PT_MT1G
GLYATL11	0	2.2022053835688	0.769	0.063	0	4	GLYATL1	PT_MT1G
AZGP11	0	2.15355991575584	0.683	0.057	0	4	AZGP1	PT_MT1G
PRAP11	0	2.15342065424113	0.772	0.108	0	4	PRAP1	PT_MT1G
DPYS1	0	2.14681387493451	0.805	0.073	0	4	DPYS	PT_MT1G
CUBN1	0	2.14262632295643	0.676	0.065	0	4	CUBN	PT_MT1G
DDC1	0	2.14145734211007	0.777	0.068	0	4	DDC	PT_MT1G
PEPD1	0	2.14108635975341	0.881	0.19	0	4	PEPD	PT_MT1G
PEBP11	0	2.12688657217925	0.99	0.451	0	4	PEBP1	PT_MT1G
AK41	0	2.11174511451055	0.783	0.086	0	4	AK4	PT_MT1G
MGST11	0	2.10625562268437	0.852	0.16	0	4	MGST1	PT_MT1G
SLC13A1	0	2.10589598066992	0.599	0.032	0	4	SLC13A1	PT_MT1G
CMBL1	0	2.09166789814297	0.875	0.13	0	4	CMBL	PT_MT1G
KHK1	0	2.07189327200864	0.847	0.123	0	4	KHK	PT_MT1G
DAB21	0	2.06113761167516	0.91	0.231	0	4	DAB2	PT_MT1G
SPP11	0	2.03631307105604	0.912	0.246	0	4	SPP1	PT_MT1G
HAO21	0	2.03214294499855	0.703	0.051	0	4	HAO2	PT_MT1G
FXYD21	0	2.01957689440851	0.982	0.269	0	4	FXYD2	PT_MT1G
ACADM1	0	2.01441602074315	0.818	0.161	0	4	ACADM	PT_MT1G
SLC16A91	0	2.00335023875389	0.666	0.048	0	4	SLC16A9	PT_MT1G
FTL1	0	1.97137930386973	0.999	0.929	0	4	FTL	PT_MT1G
AGXT21	0	1.96873711957427	0.734	0.059	0	4	AGXT2	PT_MT1G
ADI11	0	1.96365623023691	0.896	0.229	0	4	ADI1	PT_MT1G
SLC22A81	0	1.95307665410082	0.607	0.051	0	4	SLC22A8	PT_MT1G
SLC5A12	0	1.9183068293617	0.638	0.039	0	4	SLC5A12	PT_MT1G
MT1X1	0	1.90905855261443	0.955	0.362	0	4	MT1X	PT_MT1G
TXN1	0	1.8987658633071	0.955	0.42	0	4	TXN	PT_MT1G
PAH1	0	1.89079481189554	0.667	0.063	0	4	PAH	PT_MT1G
CRYL11	0	1.88982679087355	0.836	0.153	0	4	CRYL1	PT_MT1G
PRODH21	0	1.88215619066095	0.685	0.078	0	4	PRODH2	PT_MT1G
KCNJ151	0	1.87784214916064	0.609	0.045	0	4	KCNJ15	PT_MT1G
LDHB1	0	1.85840834599783	0.985	0.498	0	4	LDHB	PT_MT1G
ACAA11	0	1.85809065401959	0.831	0.188	0	4	ACAA1	PT_MT1G
PBLD1	0	1.8578102055414	0.718	0.072	0	4	PBLD	PT_MT1G
APOE1	0	1.85511418746939	0.985	0.475	0	4	APOE	PT_MT1G
ALDH21	0	1.85383378168889	0.834	0.194	0	4	ALDH2	PT_MT1G
FTCD1	0	1.85342249656639	0.64	0.045	0	4	FTCD	PT_MT1G
SLC22A61	0	1.8495082261059	0.58	0.04	0	4	SLC22A6	PT_MT1G
AKR1A11	0	1.84589082958853	0.859	0.226	0	4	AKR1A1	PT_MT1G
SLC27A2	0	1.84503741891077	0.551	0.035	0	4	SLC27A2	PT_MT1G
SEPP11	0	1.84431124282969	0.888	0.239	0	4	SEPP1	PT_MT1G
DHRS4L21	0	1.83577422389789	0.767	0.139	0	4	DHRS4L2	PT_MT1G
ACSM2B1	0	1.82537066384468	0.73	0.073	0	4	ACSM2B	PT_MT1G
LGALS21	0	1.79756256772944	0.832	0.163	0	4	LGALS2	PT_MT1G
BDH21	0	1.79664410982351	0.777	0.131	0	4	BDH2	PT_MT1G
CTXN31	0	1.78837397016114	0.542	0.04	0	4	CTXN3	PT_MT1G
ACAA21	0	1.78804160037369	0.785	0.187	0	4	ACAA2	PT_MT1G
GCSH1	0	1.78364553490469	0.773	0.138	0	4	GCSH	PT_MT1G
ACY1	0	1.77028398155051	0.545	0.034	0	4	ACY1	PT_MT1G
QPRT1	0	1.77018538211909	0.738	0.089	0	4	QPRT	PT_MT1G
PLG	0	1.76307638057299	0.509	0.026	0	4	PLG	PT_MT1G
LAMTOR51	0	1.75591916019243	0.934	0.388	0	4	LAMTOR5	PT_MT1G
NQO21	0	1.74788495754341	0.729	0.12	0	4	NQO2	PT_MT1G
PHYH1	0	1.74165203115335	0.731	0.123	0	4	PHYH	PT_MT1G
ANGPTL3	0	1.73695651175305	0.566	0.04	0	4	ANGPTL3	PT_MT1G
HIBCH1	0	1.73092561473204	0.737	0.131	0	4	HIBCH	PT_MT1G
MSRA1	0	1.72950368832342	0.734	0.123	0	4	MSRA	PT_MT1G
AGMAT1	0	1.72320809549741	0.628	0.05	0	4	AGMAT	PT_MT1G
MDH11	0	1.71799166560405	0.835	0.237	0	4	MDH1	PT_MT1G
BHMT21	0	1.70937780163453	0.66	0.069	0	4	BHMT2	PT_MT1G
MME	0	1.70551795372657	0.553	0.041	0	4	MME	PT_MT1G
GGACT1	0	1.70228561051895	0.575	0.06	0	4	GGACT	PT_MT1G
LRP2	0	1.69873621073512	0.426	0.037	0	4	LRP2	PT_MT1G
FOLR11	0	1.69493281173507	0.595	0.057	0	4	FOLR1	PT_MT1G
QDPR1	0	1.69387509538185	0.694	0.104	0	4	QDPR	PT_MT1G
AKR7A31	0	1.68736800157015	0.64	0.054	0	4	AKR7A3	PT_MT1G
ASPDH1	0	1.68678979328541	0.586	0.039	0	4	ASPDH	PT_MT1G
GGH1	0	1.68594674188537	0.599	0.06	0	4	GGH	PT_MT1G
GGT1	0	1.68196678884485	0.492	0.049	0	4	GGT1	PT_MT1G
SAT21	0	1.67748297274687	0.814	0.223	0	4	SAT2	PT_MT1G
RAB11FIP31	0	1.66974163093928	0.626	0.05	0	4	RAB11FIP3	PT_MT1G
ACSM2A1	0	1.66309219418804	0.618	0.056	0	4	ACSM2A	PT_MT1G
S100A11	0	1.66239167997444	0.544	0.068	0	4	S100A1	PT_MT1G
PCK21	0	1.64082466009155	0.607	0.066	0	4	PCK2	PT_MT1G
FMO11	0	1.63924263339061	0.592	0.043	0	4	FMO1	PT_MT1G
SHMT11	0	1.63903211691797	0.647	0.088	0	4	SHMT1	PT_MT1G
MT1E1	0	1.63130539458838	0.874	0.27	0	4	MT1E	PT_MT1G
3,00 NPR	0	1.62965531434573	0.548	0.046	0	4	3,00 NPR	PT_MT1G
CRYAB1	0	1.61249826107484	0.833	0.281	0	4	CRYAB	PT_MT1G
RP11-397G17.11	0	1.61206362896803	0.533	0.04	0	4	RP11-397G17.1	PT_MT1G
HGD1	0	1.60932896182354	0.584	0.048	0	4	HGD	PT_MT1G
AKR1C31	0	1.60730365987379	0.693	0.117	0	4	AKR1C3	PT_MT1G
PCSK1N1	0	1.60707199234297	0.646	0.091	0	4	PCSK1N	PT_MT1G
PTGR11	0	1.60225579709987	0.661	0.098	0	4	PTGR1	PT_MT1G
TMEM176A1	0	1.60202771210167	0.762	0.161	0	4	TMEM176A	PT_MT1G
ETFB1	0	1.60201275689798	0.834	0.252	0	4	ETFB	PT_MT1G
SLC13A3	0	1.60094596696141	0.491	0.03	0	4	SLC13A3	PT_MT1G
SLC25A51	0	1.59976483835276	0.92	0.422	0	4	SLC25A5	PT_MT1G
SLC22A12	0	1.599089002097	0.473	0.024	0	4	SLC22A12	PT_MT1G
SLC4A4	0	1.59521649040426	0.445	0.039	0	4	SLC4A4	PT_MT1G
PRDX11	0	1.59007031472415	0.932	0.442	0	4	PRDX1	PT_MT1G
SOD11	0	1.58994591878107	0.929	0.501	0	4	SOD1	PT_MT1G
SORD	0	1.58774368623569	0.58	0.051	0	4	SORD	PT_MT1G
FAM151A1	0	1.57944633674387	0.506	0.041	0	4	FAM151A	PT_MT1G
AMN1	0	1.56725140790874	0.533	0.047	0	4	AMN	PT_MT1G
ALDH1A11	0	1.56671249143426	0.707	0.128	0	4	ALDH1A1	PT_MT1G
CRYZ1	0	1.56614339510115	0.66	0.098	0	4	CRYZ	PT_MT1G
ECI21	0	1.55732963008679	0.702	0.14	0	4	ECI2	PT_MT1G
DNPH11	0	1.54480079689434	0.74	0.168	0	4	DNPH1	PT_MT1G
HSPE11	0	1.54357812657362	0.92	0.419	0	4	HSPE1	PT_MT1G
BPHL1	0	1.54073140173501	0.597	0.063	0	4	BPHL	PT_MT1G
PTH1R	0	1.53552512224454	0.525	0.037	0	4	PTH1R	PT_MT1G
PSAT11	0	1.53457068150648	0.549	0.05	0	4	PSAT1	PT_MT1G
TMEM176B1	0	1.53385753996275	0.752	0.169	0	4	TMEM176B	PT_MT1G
CAT1	0	1.53345270520318	0.714	0.187	0	4	CAT	PT_MT1G
GPD11	0	1.53121830044442	0.569	0.041	0	4	GPD1	PT_MT1G
OCIAD21	0	1.52738763772711	0.829	0.261	0	4	OCIAD2	PT_MT1G
SLC22A2	0	1.52378525913445	0.477	0.037	0	4	SLC22A2	PT_MT1G
GLRX1	0	1.52350062311161	0.829	0.313	0	4	GLRX	PT_MT1G
UQCRQ1	0	1.52343812929948	0.926	0.488	0	4	UQCRQ	PT_MT1G
NOX4	0	1.50951047548586	0.518	0.037	0	4	NOX4	PT_MT1G
ACMSD1	0	1.5087814662059	0.568	0.046	0	4	ACMSD	PT_MT1G
PRDX31	0	1.50843367850885	0.791	0.23	0	4	PRDX3	PT_MT1G
TINAG	0	1.50641491968767	0.497	0.035	0	4	TINAG	PT_MT1G
GK1	0	1.50233837498551	0.579	0.085	0	4	GK	PT_MT1G
MAOA1	0	1.49913313310943	0.588	0.062	0	4	MAOA	PT_MT1G
UPP2	0	1.49883054801573	0.321	0.014	0	4	UPP2	PT_MT1G
SLC6A131	0	1.48795601506954	0.569	0.05	0	4	SLC6A13	PT_MT1G
CYSTM11	0	1.48776528256995	0.8	0.206	0	4	CYSTM1	PT_MT1G
GPX41	0	1.4836662557405	0.928	0.461	0	4	GPX4	PT_MT1G
HSPD11	0	1.48081283225885	0.842	0.307	0	4	HSPD1	PT_MT1G
GRHPR1	0	1.4797877043376	0.682	0.155	0	4	GRHPR	PT_MT1G
SH3YL11	0	1.47080455480045	0.619	0.105	0	4	SH3YL1	PT_MT1G
SLC7A71	0	1.4706112130466	0.606	0.138	0	4	SLC7A7	PT_MT1G
EHHADH	0	1.46666299797022	0.485	0.041	0	4	EHHADH	PT_MT1G
AFP	0	1.46628903348893	0.401	0.024	0	4	AFP	PT_MT1G
RNF152	0	1.45985491411526	0.436	0.039	0	4	RNF152	PT_MT1G
SLC7A8	0	1.45198347027208	0.444	0.038	0	4	SLC7A8	PT_MT1G
ATOX11	0	1.44583775112557	0.78	0.262	0	4	ATOX1	PT_MT1G
HADH1	0	1.43745099824405	0.596	0.088	0	4	HADH	PT_MT1G
SDHC1	0	1.42385542860436	0.776	0.26	0	4	SDHC	PT_MT1G
GLS1	0	1.42362654719311	0.653	0.161	0	4	GLS	PT_MT1G
CRYM	0	1.42245021206681	0.476	0.031	0	4	CRYM	PT_MT1G
GHITM1	0	1.42188777843199	0.816	0.323	0	4	GHITM	PT_MT1G
KL	0	1.41511566122091	0.368	0.03	0	4	KL	PT_MT1G
ATP5G31	0	1.41003754845573	0.896	0.433	0	4	ATP5G3	PT_MT1G
NIT21	0	1.40130168746607	0.613	0.115	0	4	NIT2	PT_MT1G
ACOT131	0	1.40038810959551	0.625	0.108	0	4	ACOT13	PT_MT1G
AKR7A21	0	1.39424058440244	0.688	0.166	0	4	AKR7A2	PT_MT1G
LINC01510	0	1.38896661172446	0.467	0.031	0	4	LINC01510	PT_MT1G
PGRMC11	0	1.38860342239232	0.629	0.143	0	4	PGRMC1	PT_MT1G
CYP17A1	0	1.38440152351598	0.348	0.016	0	4	CYP17A1	PT_MT1G
SLC17A3	0	1.38373920427517	0.49	0.051	0	4	SLC17A3	PT_MT1G
CLDN10	0	1.37886635146109	0.516	0.043	0	4	CLDN10	PT_MT1G
ATP1B1	0	1.37866013299904	0.698	0.177	0	4	ATP1B1	PT_MT1G
SLC16A4	0	1.37449916513314	0.507	0.054	0	4	SLC16A4	PT_MT1G
ST131	0	1.3700322754797	0.863	0.388	0	4	ST13	PT_MT1G
HSD17B141	0	1.37000630552878	0.553	0.059	0	4	HSD17B14	PT_MT1G
HIBADH1	0	1.3695128687084	0.618	0.103	0	4	HIBADH	PT_MT1G
AGXT	0	1.36349179081672	0.289	0.013	0	4	AGXT	PT_MT1G
SDHD1	0	1.3632611187366	0.736	0.225	0	4	SDHD	PT_MT1G
ANPEP	0	1.36184555676887	0.528	0.068	0	4	ANPEP	PT_MT1G
CA21	0	1.35631311643116	0.608	0.108	0	4	CA2	PT_MT1G
TSPAN1	0	1.35074926174393	0.49	0.059	0	4	TSPAN1	PT_MT1G
LACTB21	0	1.34983143025834	0.553	0.087	0	4	LACTB2	PT_MT1G
RPS27L1	0	1.34970488330019	0.909	0.488	0	4	RPS27L	PT_MT1G
DBI1	0	1.34431980826183	0.869	0.418	0	4	DBI	PT_MT1G
ACY3	0	1.34382994308199	0.47	0.038	0	4	ACY3	PT_MT1G
PCBD11	0	1.34137772925583	0.646	0.143	0	4	PCBD1	PT_MT1G
LYPLAL11	0	1.33995561584078	0.578	0.108	0	4	LYPLAL1	PT_MT1G
AIFM11	0	1.33390775971069	0.523	0.078	0	4	AIFM1	PT_MT1G
CYP4A11	0	1.33237736013751	0.344	0.015	0	4	CYP4A11	PT_MT1G
ALDH1L1	0	1.33026768756742	0.495	0.041	0	4	ALDH1L1	PT_MT1G
TMEM174	0	1.32903133061815	0.442	0.027	0	4	TMEM174	PT_MT1G
SCP21	0	1.32716498402446	0.793	0.328	0	4	SCP2	PT_MT1G
GALNT11	0	1.32568026234547	0.508	0.098	0	4	GALNT11	PT_MT1G
PTER	0	1.32349529852136	0.369	0.055	0	4	PTER	PT_MT1G
TPMT1	0	1.32292272327984	0.58	0.101	0	4	TPMT	PT_MT1G
MPC21	0	1.31951631858118	0.761	0.261	0	4	MPC2	PT_MT1G
ETFA1	0	1.31577071937239	0.664	0.193	0	4	ETFA	PT_MT1G
ACO1	0	1.31322809681102	0.495	0.055	0	4	ACO1	PT_MT1G
ISOC21	0	1.31042253044921	0.59	0.113	0	4	ISOC2	PT_MT1G
PPP1R16A1	0	1.30884027928662	0.539	0.071	0	4	PPP1R16A	PT_MT1G
TXNDC171	0	1.30667356283354	0.698	0.2	0	4	TXNDC17	PT_MT1G
MSRB1	0	1.30012347052828	0.494	0.077	0	4	MSRB1	PT_MT1G
DDAH1	0	1.29209007101604	0.495	0.051	0	4	DDAH1	PT_MT1G
ATP5J1	0	1.28872836010379	0.861	0.418	0	4	ATP5J	PT_MT1G
ATP5A11	0	1.2837932912425	0.821	0.361	0	4	ATP5A1	PT_MT1G
ATPIF11	0	1.28276413194214	0.848	0.424	0	4	ATPIF1	PT_MT1G
CFI	0	1.28064672943867	0.42	0.054	0	4	CFI	PT_MT1G
MTCH21	0	1.27825665620559	0.598	0.131	0	4	MTCH2	PT_MT1G
SUCLG21	0	1.27694311298349	0.609	0.147	0	4	SUCLG2	PT_MT1G
AIG1	0	1.27557027716641	0.522	0.104	0	4	AIG1	PT_MT1G
ENPEP	0	1.27410808703752	0.42	0.045	0	4	ENPEP	PT_MT1G
SLC39A5	0	1.27278574390564	0.411	0.033	0	4	SLC39A5	PT_MT1G
TM7SF3	0	1.2664508989512	0.525	0.103	0	4	TM7SF3	PT_MT1G
EPCAM	0	1.26430828498584	0.455	0.048	0	4	EPCAM	PT_MT1G
ATP5C11	0	1.26350383066918	0.802	0.33	0	4	ATP5C1	PT_MT1G
ALDH3A2	0	1.26333479605819	0.512	0.082	0	4	ALDH3A2	PT_MT1G
ALDH7A1	0	1.26219960479038	0.505	0.066	0	4	ALDH7A1	PT_MT1G
AOC1	0	1.25393001820769	0.382	0.031	0	4	AOC1	PT_MT1G
NDUFB11	0	1.24705950447678	0.852	0.434	0	4	NDUFB1	PT_MT1G
RP11-626P14.1	0	1.24094854240944	0.398	0.024	0	4	RP11-626P14.1	PT_MT1G
GIPC2	0	1.24064892868903	0.474	0.042	0	4	GIPC2	PT_MT1G
DAO	0	1.23932523537431	0.439	0.029	0	4	DAO	PT_MT1G
METTL7A	0	1.23812535548304	0.514	0.129	0	4	METTL7A	PT_MT1G
EAF2	0	1.23541018562582	0.477	0.065	0	4	EAF2	PT_MT1G
BNIP31	0	1.2311961112117	0.728	0.161	0	4	BNIP3	PT_MT1G
ALDH4A1	0	1.23072051406983	0.465	0.039	0	4	ALDH4A1	PT_MT1G
CFDP11	0	1.23022559886633	0.652	0.212	0	4	CFDP1	PT_MT1G
31,00 LSM	0	1.22598903059346	0.698	0.262	0	4	3,00 LSM	PT_MT1G
SLC34A1	0	1.22585829911029	0.343	0.02	0	4	SLC34A1	PT_MT1G
EPHX2	0	1.22503996681936	0.507	0.065	0	4	EPHX2	PT_MT1G
ECHDC31	0	1.2248399505702	0.487	0.077	0	4	ECHDC3	PT_MT1G
OAT	0	1.22100024816883	0.431	0.097	0	4	OAT	PT_MT1G
ATP5I1	0	1.2195150081197	0.903	0.536	0	4	ATP5I	PT_MT1G
RENBP	0	1.2189170307632	0.484	0.08	0	4	RENBP	PT_MT1G
NDUFA41	0	1.21249746541052	0.924	0.554	0	4	NDUFA4	PT_MT1G
FUOM	0	1.21233596216143	0.521	0.092	0	4	FUOM	PT_MT1G
CAPN3	0	1.21128474491185	0.383	0.035	0	4	CAPN3	PT_MT1G
FAHD1	0	1.21065438172161	0.499	0.068	0	4	FAHD1	PT_MT1G
PIPOX	0	1.20665403311973	0.414	0.027	0	4	PIPOX	PT_MT1G
LGMN	0	1.20607027513799	0.456	0.097	0	4	LGMN	PT_MT1G
PRDX21	0	1.20327222506549	0.76	0.285	0	4	PRDX2	PT_MT1G
CISD11	0	1.20315436368412	0.592	0.131	0	4	CISD1	PT_MT1G
GAMT	0	1.20027780472836	0.507	0.074	0	4	GAMT	PT_MT1G
NDUFC11	0	1.19930570716152	0.785	0.298	0	4	NDUFC1	PT_MT1G
CHCHD101	0	1.19686670938746	0.731	0.258	0	4	CHCHD10	PT_MT1G
CES2	0	1.1966481217345	0.426	0.066	0	4	CES2	PT_MT1G
MCCD1	0	1.18584196840687	0.326	0.026	0	4	MCCD1	PT_MT1G
CLDN2	0	1.18553180513867	0.364	0.019	0	4	CLDN2	PT_MT1G
ALDH8A1	0	1.18240776878703	0.389	0.025	0	4	ALDH8A1	PT_MT1G
PXMP2	0	1.17793700228009	0.45	0.058	0	4	PXMP2	PT_MT1G
COX7B1	0	1.17755983979929	0.866	0.481	0	4	COX7B	PT_MT1G
SLC6A19	0	1.17663264020022	0.336	0.016	0	4	SLC6A19	PT_MT1G
USMG51	0	1.17302034097017	0.89	0.521	0	4	USMG5	PT_MT1G
TST	0	1.17015333860912	0.423	0.037	0	4	TST	PT_MT1G
ISCU1	0	1.16874452566112	0.764	0.355	0	4	ISCU	PT_MT1G
NDUFV11	0	1.16833643957735	0.648	0.191	0	4	NDUFV1	PT_MT1G
NDUFB21	0	1.16826111364281	0.836	0.426	0	4	NDUFB2	PT_MT1G
ATP5B1	0	1.16742036094142	0.826	0.393	0	4	ATP5B	PT_MT1G
REXO21	0	1.16671260057488	0.586	0.154	0	4	REXO2	PT_MT1G
MPST1	0	1.16534113027161	0.53	0.106	0	4	MPST	PT_MT1G
DECR11	0	1.15845739412711	0.658	0.213	0	4	DECR1	PT_MT1G
DIO1	0	1.15188949570056	0.38	0.024	0	4	DIO1	PT_MT1G
SLC7A9	0	1.15182452939794	0.373	0.022	0	4	SLC7A9	PT_MT1G
FAH	0	1.14799695309539	0.438	0.056	0	4	FAH	PT_MT1G
MORN2	0	1.14350824930693	0.46	0.064	0	4	MORN2	PT_MT1G
CLIC4	0	1.14121202657378	0.54	0.124	0	4	CLIC4	PT_MT1G
SDHB1	0	1.14061461684433	0.603	0.181	0	4	SDHB	PT_MT1G
AFM	0	1.13852334259161	0.341	0.019	0	4	AFM	PT_MT1G
ALDH9A1	0	1.13716521571935	0.55	0.143	0	4	ALDH9A1	PT_MT1G
GPAT3	0	1.132593403459	0.363	0.037	0	4	GPAT3	PT_MT1G
COX7C1	0	1.13234780029521	0.975	0.756	0	4	COX7C	PT_MT1G
HAGH1	0	1.12878107135511	0.575	0.161	0	4	HAGH	PT_MT1G
GCHFR1	0	1.12779587398179	0.579	0.143	0	4	GCHFR	PT_MT1G
MRPS361	0	1.12567020841502	0.601	0.191	0	4	MRPS36	PT_MT1G
IDH1	0	1.12071551968277	0.445	0.07	0	4	IDH1	PT_MT1G
SLC5A10	0	1.11854851792623	0.288	0.015	0	4	SLC5A10	PT_MT1G
DHRS4	0	1.1147938485614	0.472	0.077	0	4	DHRS4	PT_MT1G
CNDP21	0	1.11402622818175	0.634	0.208	0	4	CNDP2	PT_MT1G
ADH51	0	1.10839307819245	0.581	0.168	0	4	ADH5	PT_MT1G
SLC9A3R1	0	1.10699988255317	0.545	0.117	0	4	SLC9A3R1	PT_MT1G
DDX10	0	1.09262097669334	0.399	0.077	0	4	DDX10	PT_MT1G
DDT1	0	1.09126595747853	0.702	0.277	0	4	DDT	PT_MT1G
MACROD1	0	1.08703549701252	0.447	0.055	0	4	MACROD1	PT_MT1G
ACOT2	0	1.08416388642021	0.37	0.044	0	4	ACOT2	PT_MT1G
SLC37A4	0	1.08228655431494	0.439	0.063	0	4	SLC37A4	PT_MT1G
KIAA1191	0	1.07967024355814	0.448	0.087	0	4	KIAA1191	PT_MT1G
TMEM2561	0	1.07827360617384	0.663	0.248	0	4	TMEM256	PT_MT1G
ACOT7	0	1.07597213709035	0.424	0.059	0	4	ACOT7	PT_MT1G
ACO2	0	1.06893944675225	0.482	0.119	0	4	ACO2	PT_MT1G
LDHD	0	1.06580139496375	0.327	0.024	0	4	LDHD	PT_MT1G
ACADSB	0	1.06537505655515	0.391	0.045	0	4	ACADSB	PT_MT1G
GADD45A	0	1.06119717932374	0.474	0.116	0	4	GADD45A	PT_MT1G
PRDX51	0	1.05798612669634	0.791	0.372	0	4	PRDX5	PT_MT1G
WDR72	0	1.05501131844497	0.325	0.021	0	4	WDR72	PT_MT1G
GLUD1	0	1.0526075475361	0.531	0.152	0	4	GLUD1	PT_MT1G
XPNPEP2	0	1.05110820412186	0.294	0.016	0	4	XPNPEP2	PT_MT1G
RP11-119D9.1	0	1.05068176320925	0.374	0.027	0	4	RP11-119D9.1	PT_MT1G
HINT11	0	1.04874396921353	0.91	0.612	0	4	HINT1	PT_MT1G
UQCRC11	0	1.04749649231349	0.581	0.178	0	4	UQCRC1	PT_MT1G
AHCY	0	1.04670207530212	0.459	0.079	0	4	AHCY	PT_MT1G
COA31	0	1.0445584383347	0.59	0.174	0	4	COA3	PT_MT1G
GAPDH	0	1.04156165995894	0.991	0.842	0	4	GAPDH	PT_MT1G
TDP2	0	1.0399484228633	0.483	0.092	0	4	TDP2	PT_MT1G
CAMTA11	0	1.03115894861872	0.616	0.199	0	4	CAMTA1	PT_MT1G
DMGDH	0	1.02995028272738	0.345	0.028	0	4	DMGDH	PT_MT1G
ERRFI1	0	1.02558339608034	0.475	0.09	0	4	ERRFI1	PT_MT1G
TPT1	0	1.020278705089	0.996	0.919	0	4	TPT1	PT_MT1G
HINT21	0	1.01915485477716	0.558	0.171	0	4	HINT2	PT_MT1G
NDUFA51	0	1.01563081498797	0.679	0.257	0	4	NDUFA5	PT_MT1G
RGN	0	1.01359565015104	0.344	0.028	0	4	RGN	PT_MT1G
MARC2	0	1.01304362183796	0.379	0.038	0	4	MARC2	PT_MT1G
ARG2	0	1.01139697113438	0.329	0.035	0	4	ARG2	PT_MT1G
DSTN	0	1.01004797099663	0.812	0.36	0	4	DSTN	PT_MT1G
FDX11	0	1.00859912997642	0.544	0.16	0	4	FDX1	PT_MT1G
AP1M2	0	1.00806427863329	0.398	0.038	0	4	AP1M2	PT_MT1G
MGST31	2.62251932693894e-306	1.07153290862159	0.752	0.324	6.75377402266585e-302	4	MGST3	PT_MT1G
PHB1	2.58340699041629e-301	1.03298702614168	0.606	0.211	6.65304802241908e-297	4	PHB	PT_MT1G
UQCRFS11	3.67464389432214e-299	1.03447450569826	0.631	0.231	9.4633104210478e-295	4	UQCRFS1	PT_MT1G
NDUFA31	1.31765915919403e-296	1.04389075827573	0.78	0.377	3.39336763267239e-292	4	NDUFA3	PT_MT1G
ITM2B	2.08460470683806e-294	1.16608433165483	0.962	0.789	5.36848250152005e-290	4	ITM2B	PT_MT1G
TMBIM6	1.38750597290712e-293	1.3147890880497	0.845	0.496	3.5732441320277e-289	4	TMBIM6	PT_MT1G
ECH11	4.03092746764205e-290	1.1437866600761	0.701	0.303	1.03808475074186e-285	4	ECH1	PT_MT1G
FKBP21	4.88527535195673e-290	1.06288014727623	0.645	0.246	1.25810496138942e-285	4	FKBP2	PT_MT1G
NDUFAB11	2.30356310493221e-289	1.01803006486627	0.609	0.221	5.93236606413191e-285	4	NDUFAB1	PT_MT1G
CTSH1	3.41658038204888e-288	1.03580882801797	0.552	0.178	8.79871945789049e-284	4	CTSH	PT_MT1G
ATP5D1	5.00539636957728e-288	1.02869100313932	0.816	0.439	1.28903972705724e-283	4	ATP5D	PT_MT1G
PRDX61	2.74597869658589e-287	1.00137705702306	0.726	0.321	7.07171893731764e-283	4	PRDX6	PT_MT1G
RTN4	8.49870210120918e-286	1.22290886453456	0.777	0.383	2.1886707521244e-281	4	RTN4	PT_MT1G
SLIRP1	9.13284485820446e-286	1.02233457103888	0.69	0.292	2.3519815363334e-281	4	SLIRP	PT_MT1G
ZNHIT11	1.32153920817357e-278	1.01036943990175	0.677	0.282	3.40335992280939e-274	4	ZNHIT1	PT_MT1G
SIGIRR	1.15528866457489e-275	1.13481090509462	0.56	0.194	2.97521489787971e-271	4	SIGIRR	PT_MT1G
C14orf21	1.11255411567134e-274	1.01573378567277	0.852	0.512	2.8651606140884e-270	4	C14orf2	PT_MT1G
NDUFA21	2.28166161068997e-272	1.00892265804645	0.709	0.319	5.87596314600989e-268	4	NDUFA2	PT_MT1G
ATP5J21	1.13316329583545e-260	1.02144668548546	0.786	0.417	2.91823543576504e-256	4	ATP5J2	PT_MT1G
LAPTM4A	4.11463556737641e-231	1.00262360788879	0.752	0.373	1.05964209766645e-226	4	LAPTM4A	PT_MT1G
SPARCL1	0	4.44993332756466	0.811	0.093	0	5	SPARCL1	Endoth
ENPP2	0	4.44271793847914	0.486	0.074	0	5	ENPP2	Endoth
ESM1	0	4.28653858923051	0.68	0.064	0	5	ESM1	Endoth
PLVAP	0	3.5897488427484	0.776	0.049	0	5	PLVAP	Endoth
FLT1	0	3.51844409532915	0.771	0.057	0	5	FLT1	Endoth
IGFBP3	0	3.49693865693511	0.46	0.129	0	5	IGFBP3	Endoth
SPARC	0	3.39747490519369	0.831	0.13	0	5	SPARC	Endoth
INSR	0	3.311811197189	0.561	0.113	0	5	INSR	Endoth
GSN	0	3.16225557023932	0.839	0.18	0	5	GSN	Endoth
IGFBP7	0	3.15011015039415	0.915	0.357	0	5	IGFBP7	Endoth
A2M	0	3.04240860136105	0.762	0.136	0	5	A2M	Endoth
SDPR	0	3.02513209775886	0.704	0.064	0	5	SDPR	Endoth
PRSS23	0	2.94646903128407	0.625	0.07	0	5	PRSS23	Endoth
RBP7	0	2.88655172862927	0.499	0.054	0	5	RBP7	Endoth
HSPG2	0	2.8063723202225	0.652	0.049	0	5	HSPG2	Endoth
TIMP3	0	2.79349923667811	0.796	0.108	0	5	TIMP3	Endoth
NOTCH4	0	2.78339201847116	0.697	0.055	0	5	NOTCH4	Endoth
PLPP1	0	2.77737138005269	0.764	0.094	0	5	PLPP1	Endoth
EPAS1	0	2.77543678573923	0.786	0.107	0	5	EPAS1	Endoth
GNG11	0	2.71285378449531	0.755	0.114	0	5	GNG11	Endoth
RNASE1	0	2.71172920069099	0.739	0.083	0	5	RNASE1	Endoth
ADGRL4	0	2.69511747167961	0.618	0.042	0	5	ADGRL4	Endoth
IGFBP5	0	2.68890428428644	0.472	0.077	0	5	IGFBP5	Endoth
STC1	0	2.66939416587893	0.389	0.026	0	5	STC1	Endoth
PECAM1	0	2.66875103930244	0.75	0.157	0	5	PECAM1	Endoth
VWF	0	2.6640756503177	0.459	0.042	0	5	VWF	Endoth
RGCC	0	2.65072062831544	0.687	0.189	0	5	RGCC	Endoth
IFI27	0	2.60924439260085	0.778	0.119	0	5	IFI27	Endoth
SPRY1	0	2.60237658675859	0.566	0.076	0	5	SPRY1	Endoth
CD59	0	2.57696370517448	0.778	0.227	0	5	CD59	Endoth
IFITM3	0	2.53515138814529	0.896	0.308	0	5	IFITM3	Endoth
CLEC14A	0	2.52180482511516	0.548	0.039	0	5	CLEC14A	Endoth
RAMP3	0	2.49878602584551	0.577	0.043	0	5	RAMP3	Endoth
SLC9A3R2	0	2.47577422740207	0.645	0.063	0	5	SLC9A3R2	Endoth
RAMP2	0	2.47378644765425	0.682	0.063	0	5	RAMP2	Endoth
EDNRB	0	2.46536167590754	0.469	0.032	0	5	EDNRB	Endoth
HES1	0	2.41819400494456	0.566	0.1	0	5	HES1	Endoth
LIFR	0	2.41664090012997	0.57	0.048	0	5	LIFR	Endoth
APP	0	2.40948527297378	0.782	0.191	0	5	APP	Endoth
DNASE1L3	0	2.3727151878824	0.31	0.022	0	5	DNASE1L3	Endoth
ENG	0	2.3506304714329	0.645	0.092	0	5	ENG	Endoth
SPTBN1	0	2.31070816241876	0.659	0.105	0	5	SPTBN1	Endoth
TMEM88	0	2.30284777687592	0.517	0.036	0	5	TMEM88	Endoth
COL4A1	0	2.27057154549975	0.438	0.049	0	5	COL4A1	Endoth
TCF4	0	2.26314944569188	0.565	0.081	0	5	TCF4	Endoth
MGP	0	2.25824919316467	0.71	0.113	0	5	MGP	Endoth
PLPP3	0	2.22929869175324	0.603	0.073	0	5	PLPP3	Endoth
HYAL2	0	2.22063628710894	0.604	0.072	0	5	HYAL2	Endoth
EGFL7	0	2.18909079218202	0.583	0.063	0	5	EGFL7	Endoth
BTNL9	0	2.16376259360598	0.457	0.036	0	5	BTNL9	Endoth
ARHGAP29	0	2.15527656031296	0.589	0.075	0	5	ARHGAP29	Endoth
SEC14L1	0	2.14948982753209	0.67	0.164	0	5	SEC14L1	Endoth
ANGPT2	0	2.14561913387629	0.322	0.031	0	5	ANGPT2	Endoth
TACC1	0	2.09422313539076	0.671	0.196	0	5	TACC1	Endoth
ADGRF5	0	2.08871637412947	0.587	0.055	0	5	ADGRF5	Endoth
PTPRB	0	2.07007215499264	0.569	0.053	0	5	PTPRB	Endoth
ESAM	0	2.06585963766677	0.512	0.05	0	5	ESAM	Endoth
INHBB	0	2.04816444361131	0.318	0.005	0	5	INHBB	Endoth
CRIP2	0	2.02358383457626	0.557	0.086	0	5	CRIP2	Endoth
CA4	0	2.02338924934903	0.287	0.024	0	5	CA4	Endoth
EFNB2	0	1.99044806377705	0.385	0.022	0	5	EFNB2	Endoth
TMEM204	0	1.98653574744683	0.531	0.063	0	5	TMEM204	Endoth
TSC22D1	0	1.98033802876442	0.647	0.184	0	5	TSC22D1	Endoth
APOLD1	0	1.94619899554224	0.527	0.081	0	5	APOLD1	Endoth
PCAT19	0	1.92585077743953	0.468	0.038	0	5	PCAT19	Endoth
LDB2	0	1.89678200463604	0.495	0.043	0	5	LDB2	Endoth
UACA	0	1.89359504865922	0.483	0.063	0	5	UACA	Endoth
PODXL	0	1.8719017033459	0.471	0.047	0	5	PODXL	Endoth
CD9	0	1.86856368000645	0.633	0.181	0	5	CD9	Endoth
CLDN5	0	1.86798769121918	0.309	0.034	0	5	CLDN5	Endoth
ID3	0	1.86682557698446	0.53	0.1	0	5	ID3	Endoth
COL4A2	0	1.85703318206802	0.397	0.05	0	5	COL4A2	Endoth
GJA1	0	1.85298198454195	0.372	0.014	0	5	GJA1	Endoth
CALCRL	0	1.84930969796969	0.468	0.043	0	5	CALCRL	Endoth
FAM84A	0	1.84535396295446	0.292	0.009	0	5	FAM84A	Endoth
AKAP12	0	1.82807271303687	0.337	0.051	0	5	AKAP12	Endoth
ITGA6	0	1.80045346861507	0.379	0.059	0	5	ITGA6	Endoth
TM4SF1	0	1.78910473406045	0.509	0.066	0	5	TM4SF1	Endoth
FAM167B	0	1.76457033355343	0.368	0.028	0	5	FAM167B	Endoth
CAV1	0	1.76411072281296	0.411	0.078	0	5	CAV1	Endoth
PDGFD	0	1.75455693797147	0.416	0.039	0	5	PDGFD	Endoth
CD34	0	1.75256952604007	0.443	0.043	0	5	CD34	Endoth
EMCN	0	1.75112915490752	0.537	0.059	0	5	EMCN	Endoth
NFIB	0	1.75016970520012	0.494	0.084	0	5	NFIB	Endoth
PTRF	0	1.745240519985	0.467	0.061	0	5	PTRF	Endoth
ECSCR.1	0	1.73565288256822	0.437	0.033	0	5	ECSCR.1	Endoth
FN1	0	1.72609527973906	0.395	0.074	0	5	FN1	Endoth
BCAM	0	1.72568048896264	0.455	0.071	0	5	BCAM	Endoth
SLCO2A1	0	1.72218493436453	0.403	0.042	0	5	SLCO2A1	Endoth
CD93	0	1.7075373348812	0.424	0.064	0	5	CD93	Endoth
MMRN2	0	1.69919325246244	0.422	0.029	0	5	MMRN2	Endoth
SORBS2	0	1.69239594717665	0.394	0.047	0	5	SORBS2	Endoth
VWA1	0	1.67799490208951	0.357	0.016	0	5	VWA1	Endoth
ID1	0	1.6773791379076	0.414	0.086	0	5	ID1	Endoth
IGFBP4	0	1.66799725952646	0.605	0.162	0	5	IGFBP4	Endoth
KDR	0	1.6576912147592	0.367	0.023	0	5	KDR	Endoth
MEF2C	0	1.63295040879721	0.481	0.114	0	5	MEF2C	Endoth
EFNA1	0	1.6302003898664	0.391	0.049	0	5	EFNA1	Endoth
ITGA1	0	1.62820227172273	0.439	0.083	0	5	ITGA1	Endoth
NOSTRIN	0	1.62259812267545	0.397	0.047	0	5	NOSTRIN	Endoth
TM4SF18	0	1.61387474412446	0.39	0.038	0	5	TM4SF18	Endoth
GAS6	0	1.60135493643942	0.429	0.067	0	5	GAS6	Endoth
MEIS2	0	1.5884441828387	0.35	0.047	0	5	MEIS2	Endoth
NPDC1	0	1.57945146000155	0.451	0.061	0	5	NPDC1	Endoth
8,00 F	0	1.5594037117567	0.323	0.036	0	5	8,00 F	Endoth
CDH5	0	1.55698863376162	0.372	0.029	0	5	CDH5	Endoth
CNN3	0	1.55658471475418	0.593	0.175	0	5	CNN3	Endoth
WWTR1	0	1.53198254249312	0.389	0.059	0	5	WWTR1	Endoth
CDH13	0	1.52041663300294	0.28	0.021	0	5	CDH13	Endoth
TSPAN13	0	1.49936918218476	0.334	0.015	0	5	TSPAN13	Endoth
FSTL1	0	1.49494803571	0.294	0.025	0	5	FSTL1	Endoth
GRB10	0	1.49057498328619	0.332	0.028	0	5	GRB10	Endoth
EHD4	0	1.48099185095244	0.376	0.062	0	5	EHD4	Endoth
TGFBR2	0	1.4769776380098	0.548	0.167	0	5	TGFBR2	Endoth
FCN3	0	1.47133793329838	0.278	0.032	0	5	FCN3	Endoth
F2RL3	0	1.46947956919884	0.299	0.017	0	5	F2RL3	Endoth
EMP1	0	1.46525631504443	0.32	0.035	0	5	EMP1	Endoth
DOCK9	0	1.45698814398399	0.366	0.037	0	5	DOCK9	Endoth
ROBO4	0	1.45522573911369	0.363	0.034	0	5	ROBO4	Endoth
SMTN	0	1.45111919602561	0.327	0.031	0	5	SMTN	Endoth
NRP1	0	1.44890743171981	0.36	0.052	0	5	NRP1	Endoth
CEACAM1	0	1.44876032801116	0.298	0.035	0	5	CEACAM1	Endoth
S1PR1	0	1.44145231294977	0.355	0.039	0	5	S1PR1	Endoth
MTUS1	0	1.41353980770163	0.362	0.058	0	5	MTUS1	Endoth
TNS2	0	1.409305533035	0.365	0.043	0	5	TNS2	Endoth
PPFIBP1	0	1.40026456275198	0.38	0.057	0	5	PPFIBP1	Endoth
CX3CL1	0	1.36246542573145	0.321	0.028	0	5	CX3CL1	Endoth
CYYR1	0	1.35158623552959	0.31	0.022	0	5	CYYR1	Endoth
LIMCH1	0	1.34758067849237	0.333	0.04	0	5	LIMCH1	Endoth
PLK2	0	1.3468827329181	0.292	0.041	0	5	PLK2	Endoth
TIE1	0	1.32311736576656	0.324	0.027	0	5	TIE1	Endoth
RASAL2	0	1.31875652844942	0.311	0.047	0	5	RASAL2	Endoth
FAM107A	0	1.31584501015238	0.283	0.027	0	5	FAM107A	Endoth
PALMD	0	1.31172145007896	0.274	0.02	0	5	PALMD	Endoth
COX7A1	0	1.30884056929539	0.411	0.077	0	5	COX7A1	Endoth
DLL4	0	1.30442799322702	0.276	0.015	0	5	DLL4	Endoth
RAPGEF5	0	1.28943984789383	0.289	0.022	0	5	RAPGEF5	Endoth
FZD4	0	1.26951386786224	0.296	0.027	0	5	FZD4	Endoth
FGFR1	0	1.24746881261769	0.291	0.034	0	5	FGFR1	Endoth
PINK1	0	1.23792748930701	0.337	0.066	0	5	PINK1	Endoth
ACVRL1	0	1.23749640864402	0.29	0.026	0	5	ACVRL1	Endoth
PLXND1	0	1.23381757888291	0.313	0.047	0	5	PLXND1	Endoth
TEK	0	1.20153458309527	0.26	0.03	0	5	TEK	Endoth
TMEM47	0	1.19427490485913	0.293	0.04	0	5	TMEM47	Endoth
TSPAN7	0	1.1887670998196	0.301	0.045	0	5	TSPAN7	Endoth
PIK3R3	0	1.16982941894187	0.266	0.032	0	5	PIK3R3	Endoth
TMTC1	0	1.15881246022876	0.272	0.024	0	5	TMTC1	Endoth
MYCT1	0	1.14314144909321	0.266	0.021	0	5	MYCT1	Endoth
TJP1	0	1.13887027485496	0.301	0.039	0	5	TJP1	Endoth
LIMS2	0	1.13524086227092	0.282	0.031	0	5	LIMS2	Endoth
LAMB2	0	1.12765602888497	0.289	0.048	0	5	LAMB2	Endoth
EMP2	0	1.11837790732394	0.3	0.039	0	5	EMP2	Endoth
DOCK6	0	1.09591935517504	0.259	0.021	0	5	DOCK6	Endoth
PTPRG	0	1.07161011828327	0.27	0.041	0	5	PTPRG	Endoth
SASH1	0	1.07150778375642	0.275	0.033	0	5	SASH1	Endoth
ECE1	2.74582195743561e-306	1.05464788249376	0.28	0.045	7.07131528698393e-302	5	ECE1	Endoth
ITGB1	3.24878473869622e-298	1.72990792039975	0.712	0.375	8.36659533756436e-294	5	ITGB1	Endoth
VAMP5	4.56180537336772e-295	1.69683052744022	0.596	0.238	1.17480173780339e-290	5	VAMP5	Endoth
IL4R	4.66569546853674e-292	1.12740727087391	0.329	0.066	1.20155655401227e-287	5	IL4R	Endoth
C10orf10	1.05423627555569e-291	1.7942717289542	0.381	0.091	2.71497468043857e-287	5	C10orf10	Endoth
MYO6	1.85330461773095e-291	1.11905373753092	0.358	0.077	4.77281538204251e-287	5	MYO6	Endoth
IL6ST	1.02690468766328e-289	1.49783098457245	0.517	0.169	2.64458764213925e-285	5	IL6ST	Endoth
S100A16	1.28515062910412e-287	1.25068819404597	0.37	0.085	3.30964841513183e-283	5	S100A16	Endoth
NTN4	2.8961813131921e-286	1.18047060982243	0.263	0.042	7.45853573586361e-282	5	NTN4	Endoth
HTRA1	2.00546571278496e-280	1.26648863831263	0.316	0.066	5.1646758501351e-276	5	HTRA1	Endoth
PMP22	4.82442690237261e-276	1.0862214606279	0.269	0.047	1.24243466016802e-271	5	PMP22	Endoth
ITPRIP	7.9628939339667e-270	1.08857342784091	0.31	0.063	2.05068407481445e-265	5	ITPRIP	Endoth
IFITM2	8.42727437222421e-270	1.33982789857436	0.732	0.385	2.1702759690789e-265	5	IFITM2	Endoth
CRIM1	4.82232704386922e-264	1.30080208599837	0.319	0.068	1.24189388360764e-259	5	CRIM1	Endoth
PRKCDBP	2.50098829044152e-247	1.03525018946578	0.291	0.059	6.44079514437406e-243	5	PRKCDBP	Endoth
TINAGL1	1.36384698409467e-245	1.09717416512279	0.315	0.07	3.51231513813902e-241	5	TINAGL1	Endoth
NCOA7	9.24258418286784e-245	1.40147447628678	0.449	0.144	2.38024270461395e-240	5	NCOA7	Endoth
RPGR	1.01198031262877e-242	1.12827712596204	0.282	0.057	2.60615289911287e-238	5	RPGR	Endoth
HLA-E	1.55294881140169e-241	1.06009323223651	0.88	0.656	3.99930907400277e-237	5	HLA-E	Endoth
FKBP1A	8.03430824052412e-241	1.61308155394513	0.662	0.362	2.06907540118218e-236	5	FKBP1A	Endoth
NEAT1	1.9585481089246e-239	1.35589630231541	0.843	0.669	5.04384894491352e-235	5	NEAT1	Endoth
ELK3	1.96307182204807e-231	1.06924856480822	0.304	0.07	5.0554988633204e-227	5	ELK3	Endoth
LIMA1	3.30576788684807e-228	1.08657094512475	0.32	0.077	8.51334403899984e-224	5	LIMA1	Endoth
KLF9	2.11454453030886e-227	1.33122910645651	0.462	0.161	5.4455865289044e-223	5	KLF9	Endoth
DHRS3	8.5034294953888e-224	1.24647811168086	0.381	0.111	2.18988819794748e-219	5	DHRS3	Endoth
PDLIM1	2.63719737572621e-220	1.1006640900888	0.353	0.094	6.79157440170772e-216	5	PDLIM1	Endoth
KLHL5	1.19495870558598e-217	1.04849765111271	0.285	0.067	3.07737715449557e-213	5	KLHL5	Endoth
SEPW1	1.11522675774739e-210	1.65929374704973	0.602	0.312	2.87204346922685e-206	5	SEPW1	Endoth
PLAT	3.63956362593257e-207	1.04914639782792	0.282	0.063	9.37296820586416e-203	5	PLAT	Endoth
XAF1	3.06160232840628e-206	1.15451681404302	0.329	0.089	7.88454447634468e-202	5	XAF1	Endoth
STOM	1.8968334894975e-205	1.3465503402694	0.454	0.169	4.88491528550291e-201	5	STOM	Endoth
OSBPL1A	1.31365471166513e-204	1.09303512801591	0.291	0.073	3.38305497895121e-200	5	OSBPL1A	Endoth
SH3BP5	1.09162270477907e-202	1.20851664329166	0.399	0.131	2.81125595161754e-198	5	SH3BP5	Endoth
ICAM2	1.16675343684139e-201	1.13991291871658	0.358	0.105	3.00474012589762e-197	5	ICAM2	Endoth
PBX1	1.24294812384954e-201	1.05558726656321	0.262	0.058	3.20096430334971e-197	5	PBX1	Endoth
SERPINB6	2.4872678629363e-198	1.26555709820626	0.462	0.177	6.40546092741987e-194	5	SERPINB6	Endoth
YWHAH	1.60061507288563e-196	1.64077464866664	0.464	0.186	4.12206399720237e-192	5	YWHAH	Endoth
KIAA0355	1.94243135632199e-196	1.03528866140987	0.313	0.084	5.00234347193602e-192	5	KIAA0355	Endoth
RAB13	1.23515047636563e-195	1.25775475675227	0.373	0.118	3.18088302178441e-191	5	RAB13	Endoth
GBP4	1.71149815082054e-195	1.18227935955366	0.35	0.106	4.40762118780814e-191	5	GBP4	Endoth
MGST2	1.10195219237046e-193	1.2454624225268	0.465	0.18	2.83785748101164e-189	5	MGST2	Endoth
RDX	6.48641151817572e-193	1.13087062571738	0.491	0.195	1.67044555827579e-188	5	RDX	Endoth
PIK3C2A	1.12522779845737e-190	1.06925330764553	0.332	0.096	2.89779914936726e-186	5	PIK3C2A	Endoth
GIMAP7	3.46195186614754e-190	1.34222840510483	0.511	0.216	8.91556464088975e-186	5	GIMAP7	Endoth
SWAP70	2.28424792553875e-189	1.03368982337001	0.303	0.083	5.88262368263994e-185	5	SWAP70	Endoth
RHOB	3.02605950049165e-189	1.20875674064826	0.644	0.331	7.79301103161615e-185	5	RHOB	Endoth
BST2	2.36064861905391e-181	1.25763885980412	0.563	0.274	6.07937838864954e-177	5	BST2	Endoth
CD81	2.49164027257392e-179	1.12803964493878	0.385	0.134	6.41672119395961e-175	5	CD81	Endoth
WARS	6.09981150308058e-176	1.05488558341932	0.298	0.085	1.57088445638834e-171	5	WARS	Endoth
MARCKSL1	6.21218338393235e-164	1.04431486135176	0.26	0.068	1.5998235868641e-159	5	MARCKSL1	Endoth
CD151	7.24784841144895e-160	1.09436041071734	0.418	0.162	1.86653840140045e-155	5	CD151	Endoth
RRBP1	6.39293800090212e-155	1.11463946142289	0.379	0.143	1.64637332337232e-150	5	RRBP1	Endoth
CALCOCO2	5.90541760676999e-150	1.03283448906819	0.395	0.155	1.52082219627148e-145	5	CALCOCO2	Endoth
SEC62	6.37464049639555e-146	1.11945665976147	0.653	0.42	1.64166116703675e-141	5	SEC62	Endoth
CCDC85B	7.13607646826408e-146	1.22042933896679	0.433	0.191	1.83775377287205e-141	5	CCDC85B	Endoth
HIPK2	3.01670342366217e-140	1.05213890405927	0.343	0.125	7.76891632695719e-136	5	HIPK2	Endoth
OAZ2	3.88603274877273e-138	1.25899246286642	0.373	0.152	1.00077001379144e-133	5	OAZ2	Endoth
AQP1	3.99649444994644e-137	1.20357400888565	0.332	0.118	1.02921721569471e-132	5	AQP1	Endoth
ADM	1.40768036503497e-134	1.18656877075967	0.269	0.083	3.62519924407455e-130	5	ADM	Endoth
ZBTB16	5.59850708633408e-133	1.04538919914679	0.438	0.196	1.44178352994362e-128	5	ZBTB16	Endoth
AHNAK	3.55871387647988e-124	1.05670375410552	0.475	0.237	9.16475584609864e-120	5	AHNAK	Endoth
CYB5R3	5.13701283683641e-121	1.00100719755302	0.378	0.16	1.32293491587048e-116	5	CYB5R3	Endoth
DDIT4	1.51279001113104e-114	1.14919843246036	0.622	0.397	3.89588811566577e-110	5	DDIT4	Endoth
RHOC	2.00910083238902e-113	1.06253477969871	0.543	0.319	5.17403737365143e-109	5	RHOC	Endoth
IVNS1ABP	1.05021245002059e-112	1.32725770842204	0.38	0.177	2.70461212253802e-108	5	IVNS1ABP	Endoth
APLP2	1.09317291748684e-111	1.09932198302561	0.485	0.262	2.81524821440386e-107	5	APLP2	Endoth
HERPUD1	2.21744323238526e-100	1.07114697584508	0.652	0.46	5.71058155636177e-96	5	HERPUD1	Endoth
SLC2A3	4.14732182672986e-96	1.09823890787982	0.42	0.211	1.06805979003774e-91	5	SLC2A3	Endoth
HSPA1A	2.96761152164101e-56	1.15569513759851	0.392	0.24	7.64248995168208e-52	5	HSPA1A	Endoth
MALAT1	0	1.55707898722374	0.997	0.915	0	6	MALAT1	Unassign
PTPRC1	5.16859982239951e-138	1.44278674987519	0.679	0.448	1.33106951226255e-133	6	PTPRC	Unassign
CXCR42	8.53466102082189e-97	1.12474618428149	0.773	0.57	2.19793125269226e-92	6	CXCR4	Unassign
XIST	1.20045820498371e-90	1.7796803120951	0.52	0.351	3.09154001529454e-86	6	XIST	Unassign
STK4	2.75560680746906e-81	1.57204382677167	0.502	0.343	7.09651421127508e-77	6	STK4	Unassign
ZFP36L21	1.97880857094195e-79	1.10290460812128	0.686	0.551	5.09602571274682e-75	6	ZFP36L2	Unassign
IL7R1	2.78367503516946e-74	1.36487699425553	0.389	0.194	7.16879831807191e-70	6	IL7R	Unassign
SRSF71	1.52702772455763e-70	1.42913643961575	0.565	0.447	3.93255449905327e-66	6	SRSF7	Unassign
RP11-347P5.1	1.96918575711168e-59	1.5291792934401	0.421	0.269	5.0712440802897e-55	6	RP11-347P5.1	Unassign
TSC22D31	3.64823929538476e-59	1.02121517817992	0.719	0.661	9.39531065740436e-55	6	TSC22D3	Unassign
ACAP11	4.69325029065712e-55	1.43997688203545	0.369	0.227	1.20865274735293e-50	6	ACAP1	Unassign
RP11-138A9.21	3.83959664071293e-54	1.55505711447421	0.26	0.125	9.888113228828e-50	6	RP11-138A9.2	Unassign
PPP2R5C1	3.28423326396649e-52	1.42589197324234	0.429	0.307	8.4578859246929e-48	6	PPP2R5C	Unassign
CD441	8.13019485405132e-51	1.30140010477147	0.459	0.34	2.09376908076384e-46	6	CD44	Unassign
CD22	1.53484018651308e-46	1.01821862598401	0.451	0.299	3.95267393232713e-42	6	CD2	Unassign
TNFAIP31	2.81628589409209e-41	1.23236149344421	0.433	0.324	7.25278106305535e-37	6	TNFAIP3	Unassign
CLEC2D1	9.87291586110925e-29	1.17342608176224	0.308	0.213	2.54257202171147e-24	6	CLEC2D	Unassign
AAK1	6.10899333631552e-28	1.26443526202255	0.367	0.298	1.57324905390133e-23	6	AAK1	Unassign
RNF19A1	4.51622421774563e-20	1.23797530799362	0.286	0.216	1.16306322279603e-15	6	RNF19A	Unassign
CELF2	1.27736269506495e-19	1.1295524558643	0.357	0.309	3.28959214860077e-15	6	CELF2	Unassign
N4BP2L2	3.74225122168841e-19	1.01656410083809	0.464	0.473	9.63741957121415e-15	6	N4BP2L2	Unassign
PCSK7	4.98441862111429e-18	1.20643684994797	0.308	0.25	1.28363732749556e-13	6	PCSK7	Unassign
PNISR	1.03872879984137e-17	1.07383383085823	0.433	0.436	2.67503827823148e-13	6	PNISR	Unassign
SMCHD1	2.20885641018594e-15	1.26677657742947	0.3	0.257	5.68846791315184e-11	6	SMCHD1	Unassign
EVL1	2.5029125377896e-15	1.00637207722447	0.375	0.346	6.44575065856955e-11	6	EVL	Unassign
PIK3IP11	5.07059192077361e-13	1.02480537824936	0.297	0.253	1.30582953735683e-08	6	PIK3IP1	Unassign
PRPF38B	7.7378827902788e-12	1.07059868696623	0.354	0.345	1.9927369549805e-07	6	PRPF38B	Unassign
RSRP1	2.96840600497025e-10	1.03398084285471	0.346	0.345	7.64453598459989e-06	6	RSRP1	Unassign
NKTR	4.20611249474753e-10	1.02993264413244	0.317	0.301	1.08320015077233e-05	6	NKTR	Unassign
POLR2J3	7.33337571359289e-10	1.0363155845301	0.336	0.33	1.88856424752158e-05	6	POLR2J3	Unassign
NR4A2	1.27789927860239e-09	1.14789600853657	0.256	0.221	3.29097401218472e-05	6	NR4A2	Unassign
IDS1	3.93645183702357e-09	1.09372626664509	0.301	0.283	0.000101375444158868	6	IDS	Unassign
RNF213	1.18167207204142e-07	1.00764778585676	0.314	0.313	0.00304316008712828	6	RNF213	Unassign
C1QB	0	3.96393307631796	0.912	0.09	0	7	C1QB	Mac_C1QA
C1QA	0	3.81243917529748	0.93	0.104	0	7	C1QA	Mac_C1QA
HLA-DRA	0	3.77803435677229	1	0.537	0	7	HLA-DRA	Mac_C1QA
C1QC	0	3.75003926330669	0.86	0.043	0	7	C1QC	Mac_C1QA
HLA-DPB1	0	3.73891750338957	1	0.465	0	7	HLA-DPB1	Mac_C1QA
HLA-DPA1	0	3.65043819760477	1	0.419	0	7	HLA-DPA1	Mac_C1QA
APOC1	0	3.52495310112249	0.904	0.127	0	7	APOC1	Mac_C1QA
HLA-DQA1	0	3.28932853263833	0.994	0.225	0	7	HLA-DQA1	Mac_C1QA
HLA-DRB1	0	3.25327686689849	0.999	0.48	0	7	HLA-DRB1	Mac_C1QA
CD74	0	3.18357103174682	1	0.674	0	7	CD74	Mac_C1QA
HLA-DQB1	0	3.13878750122718	0.999	0.263	0	7	HLA-DQB1	Mac_C1QA
MS4A6A	0	2.99035107210846	0.972	0.081	0	7	MS4A6A	Mac_C1QA
CST3	0	2.75648104194638	0.994	0.397	0	7	CST3	Mac_C1QA
GPX1	0	2.75263870342825	0.992	0.397	0	7	GPX1	Mac_C1QA
C3	0	2.61448271426164	0.808	0.038	0	7	C3	Mac_C1QA
HLA-DMB	0	2.51963617789987	0.963	0.109	0	7	HLA-DMB	Mac_C1QA
TYROBP	0	2.51904435122626	0.993	0.25	0	7	TYROBP	Mac_C1QA
HLA-DMA	0	2.45245151859392	0.986	0.197	0	7	HLA-DMA	Mac_C1QA
MS4A7	0	2.44792907240723	0.942	0.062	0	7	MS4A7	Mac_C1QA
APOE2	0	2.35348003732614	0.947	0.488	0	7	APOE	Mac_C1QA
LYZ	0	2.27510356853326	0.987	0.195	0	7	LYZ	Mac_C1QA
GRN	0	2.24917023169037	0.971	0.192	0	7	GRN	Mac_C1QA
PSAP	0	2.21616118592444	0.99	0.42	0	7	PSAP	Mac_C1QA
MAFB	0	2.16576961947309	0.837	0.07	0	7	MAFB	Mac_C1QA
NPC2	0	2.13914264984037	0.985	0.377	0	7	NPC2	Mac_C1QA
HLA-DQA2	0	2.12420526647115	0.524	0.088	0	7	HLA-DQA2	Mac_C1QA
AIF1	0	2.12316048572408	0.975	0.14	0	7	AIF1	Mac_C1QA
GPR34	0	2.1058046361656	0.757	0.016	0	7	GPR34	Mac_C1QA
FCGR3A1	0	2.09365025774389	0.904	0.145	0	7	FCGR3A	Mac_C1QA
FCGR2A	0	2.0917777763839	0.896	0.057	0	7	FCGR2A	Mac_C1QA
C1orf162	0	2.07674246307952	0.921	0.115	0	7	C1orf162	Mac_C1QA
MSR1	0	2.07030573281564	0.839	0.026	0	7	MSR1	Mac_C1QA
KCTD12	0	2.06280368143423	0.887	0.056	0	7	KCTD12	Mac_C1QA
SLC1A3	0	2.04934370918319	0.812	0.024	0	7	SLC1A3	Mac_C1QA
FCER1G	0	1.98360918993505	0.981	0.191	0	7	FCER1G	Mac_C1QA
CD14	0	1.97431958117761	0.778	0.07	0	7	CD14	Mac_C1QA
SGK1	0	1.95736711748329	0.932	0.158	0	7	SGK1	Mac_C1QA
CSF2RA	0	1.94369415047495	0.833	0.025	0	7	CSF2RA	Mac_C1QA
FAM26F	0	1.93906472172829	0.832	0.053	0	7	FAM26F	Mac_C1QA
RNASE6	0	1.92186579854957	0.859	0.052	0	7	RNASE6	Mac_C1QA
CPVL	0	1.92081988279297	0.825	0.059	0	7	CPVL	Mac_C1QA
MARCKS	0	1.91692886202988	0.829	0.073	0	7	MARCKS	Mac_C1QA
TREM2	0	1.91513643525616	0.696	0.01	0	7	TREM2	Mac_C1QA
CD68	0	1.90798820094268	0.896	0.102	0	7	CD68	Mac_C1QA
CXCL16	0	1.89715975998701	0.855	0.051	0	7	CXCL16	Mac_C1QA
CEBPD	0	1.8775097647939	0.939	0.21	0	7	CEBPD	Mac_C1QA
CSF1R	0	1.87078155345384	0.798	0.027	0	7	CSF1R	Mac_C1QA
CD163	0	1.8689452015401	0.79	0.042	0	7	CD163	Mac_C1QA
CTSS	0	1.86335375552207	0.98	0.227	0	7	CTSS	Mac_C1QA
VSIG4	0	1.85638960757551	0.698	0.018	0	7	VSIG4	Mac_C1QA
RGS10	0	1.80059538351766	0.911	0.145	0	7	RGS10	Mac_C1QA
HERPUD11	0	1.79464596215028	0.965	0.446	0	7	HERPUD1	Mac_C1QA
GPNMB	0	1.79131647010432	0.473	0.027	0	7	GPNMB	Mac_C1QA
CTSB	0	1.76876820387804	0.953	0.264	0	7	CTSB	Mac_C1QA
PLXDC2	0	1.76031259202426	0.827	0.064	0	7	PLXDC2	Mac_C1QA
OGFRL1	0	1.75705518418677	0.785	0.047	0	7	OGFRL1	Mac_C1QA
PPT1	0	1.73695312235534	0.894	0.138	0	7	PPT1	Mac_C1QA
CD302	0	1.72339132950636	0.832	0.054	0	7	CD302	Mac_C1QA
MNDA	0	1.70331228054417	0.854	0.056	0	7	MNDA	Mac_C1QA
TYMP	0	1.69621678418547	0.915	0.18	0	7	TYMP	Mac_C1QA
LILRB4	0	1.67934106044749	0.72	0.02	0	7	LILRB4	Mac_C1QA
LIPA	0	1.67082063811266	0.759	0.101	0	7	LIPA	Mac_C1QA
YWHAH1	0	1.66535270416882	0.88	0.168	0	7	YWHAH	Mac_C1QA
FGL2	0	1.63431298042656	0.865	0.097	0	7	FGL2	Mac_C1QA
LY86	0	1.62939802551525	0.785	0.029	0	7	LY86	Mac_C1QA
IL18	0	1.61887472375394	0.787	0.031	0	7	IL18	Mac_C1QA
CAPG	0	1.61248757450057	0.871	0.138	0	7	CAPG	Mac_C1QA
LAPTM5	0	1.57862193552058	0.978	0.362	0	7	LAPTM5	Mac_C1QA
LST1	0	1.57559032577555	0.947	0.124	0	7	LST1	Mac_C1QA
RNASET2	0	1.57305324657666	0.92	0.219	0	7	RNASET2	Mac_C1QA
SAT1	0	1.5722645151779	0.999	0.648	0	7	SAT1	Mac_C1QA
CPM	0	1.56849609204568	0.766	0.082	0	7	CPM	Mac_C1QA
SPI1	0	1.56783787056174	0.856	0.058	0	7	SPI1	Mac_C1QA
SLC11A1	0	1.52784734500095	0.732	0.068	0	7	SLC11A1	Mac_C1QA
FCGR1A	0	1.51721767448252	0.67	0.014	0	7	FCGR1A	Mac_C1QA
IFNGR1	0	1.4841335975401	0.915	0.174	0	7	IFNGR1	Mac_C1QA
ALOX5AP	0	1.47536002960441	0.758	0.177	0	7	ALOX5AP	Mac_C1QA
TLR2	0	1.47422819101691	0.726	0.032	0	7	TLR2	Mac_C1QA
OLR1	0	1.46681605494429	0.61	0.016	0	7	OLR1	Mac_C1QA
CFD	0	1.46425064185699	0.687	0.071	0	7	CFD	Mac_C1QA
CYBB	0	1.46114400340754	0.759	0.05	0	7	CYBB	Mac_C1QA
MEF2C1	0	1.45038699680678	0.781	0.104	0	7	MEF2C	Mac_C1QA
FCGRT	0	1.443201671705	0.918	0.236	0	7	FCGRT	Mac_C1QA
RNF130	0	1.435828016317	0.841	0.097	0	7	RNF130	Mac_C1QA
PLD4	0	1.43394206777975	0.622	0.01	0	7	PLD4	Mac_C1QA
GLUL	0	1.42935945009979	0.94	0.226	0	7	GLUL	Mac_C1QA
HCLS1	0	1.42714994505039	0.916	0.187	0	7	HCLS1	Mac_C1QA
S100A111	0	1.42233607434622	0.969	0.461	0	7	S100A11	Mac_C1QA
C3AR1	0	1.42150939455918	0.707	0.04	0	7	C3AR1	Mac_C1QA
CLEC7A	0	1.41797440371672	0.808	0.058	0	7	CLEC7A	Mac_C1QA
MS4A4A	0	1.40563672275582	0.542	0.03	0	7	MS4A4A	Mac_C1QA
TBXAS1	0	1.39466634281276	0.759	0.053	0	7	TBXAS1	Mac_C1QA
IGSF6	0	1.3938830905024	0.66	0.033	0	7	IGSF6	Mac_C1QA
CLEC4E	0	1.37486623333734	0.709	0.048	0	7	CLEC4E	Mac_C1QA
RGS11	0	1.35995212571076	0.989	0.44	0	7	RGS1	Mac_C1QA
RGS2	0	1.35880886836287	0.874	0.219	0	7	RGS2	Mac_C1QA
CTSZ	0	1.35584577213799	0.775	0.086	0	7	CTSZ	Mac_C1QA
PKIB	0	1.34104711001247	0.597	0.013	0	7	PKIB	Mac_C1QA
MEF2A	0	1.340577027247	0.764	0.114	0	7	MEF2A	Mac_C1QA
MFSD1	0	1.33558073844388	0.782	0.083	0	7	MFSD1	Mac_C1QA
FCGR2B	0	1.32927210978602	0.586	0.017	0	7	FCGR2B	Mac_C1QA
CTSH2	0	1.31555835999815	0.898	0.167	0	7	CTSH	Mac_C1QA
USP53	0	1.31478758280888	0.557	0.055	0	7	USP53	Mac_C1QA
SRGAP1	0	1.31444170604991	0.704	0.045	0	7	SRGAP1	Mac_C1QA
SLCO2B1	0	1.30421906466391	0.639	0.014	0	7	SLCO2B1	Mac_C1QA
RAB31	0	1.30362135847796	0.737	0.054	0	7	RAB31	Mac_C1QA
GPR1831	0	1.30281280745314	0.708	0.121	0	7	GPR183	Mac_C1QA
ANKRD22	0	1.2956684687234	0.623	0.014	0	7	ANKRD22	Mac_C1QA
IL13RA1	0	1.29179471204043	0.716	0.054	0	7	IL13RA1	Mac_C1QA
IFI30	0	1.28565488574661	0.65	0.052	0	7	IFI30	Mac_C1QA
C10orf54	0	1.28467829639004	0.874	0.175	0	7	C10orf54	Mac_C1QA
KCNMA1	0	1.26702086323912	0.579	0.014	0	7	KCNMA1	Mac_C1QA
TGFBI	0	1.24983446685738	0.8	0.069	0	7	TGFBI	Mac_C1QA
ADAP2	0	1.24132959581209	0.627	0.019	0	7	ADAP2	Mac_C1QA
LPAR6	0	1.23709115015787	0.714	0.094	0	7	LPAR6	Mac_C1QA
CD86	0	1.23319034978462	0.681	0.026	0	7	CD86	Mac_C1QA
MARCH1	0	1.23182752077319	0.678	0.035	0	7	MARCH1	Mac_C1QA
LIMS1	0	1.22520875428193	0.837	0.151	0	7	LIMS1	Mac_C1QA
TNFSF13B	0	1.18761603043074	0.693	0.055	0	7	TNFSF13B	Mac_C1QA
NCOA4	0	1.18411899479708	0.79	0.132	0	7	NCOA4	Mac_C1QA
LPCAT2	0	1.18357777738216	0.608	0.027	0	7	LPCAT2	Mac_C1QA
SERPINF1	0	1.1718859737333	0.603	0.017	0	7	SERPINF1	Mac_C1QA
AKR1B1	0	1.17143357236258	0.804	0.142	0	7	AKR1B1	Mac_C1QA
CSF3R	0	1.16684097514961	0.626	0.033	0	7	CSF3R	Mac_C1QA
PHACTR1	0	1.16010761992135	0.473	0.046	0	7	PHACTR1	Mac_C1QA
AXL	0	1.15799395820674	0.546	0.018	0	7	AXL	Mac_C1QA
SORL1	0	1.15229463994487	0.73	0.106	0	7	SORL1	Mac_C1QA
LAIR1	0	1.13952151452049	0.678	0.044	0	7	LAIR1	Mac_C1QA
FKBP5	0	1.13250791549949	0.921	0.322	0	7	FKBP5	Mac_C1QA
CNPY3	0	1.13137902384755	0.792	0.116	0	7	CNPY3	Mac_C1QA
SLC8A1	0	1.12700590852626	0.617	0.028	0	7	SLC8A1	Mac_C1QA
PABPC4	0	1.12095987105144	0.769	0.125	0	7	PABPC4	Mac_C1QA
PILRA	0	1.10808771306429	0.627	0.036	0	7	PILRA	Mac_C1QA
REL	0	1.10152670529795	0.863	0.211	0	7	REL	Mac_C1QA
PYCARD	0	1.09407920199223	0.809	0.133	0	7	PYCARD	Mac_C1QA
TSPO	0	1.08824404081428	0.887	0.308	0	7	TSPO	Mac_C1QA
ALOX5	0	1.08813683491285	0.611	0.029	0	7	ALOX5	Mac_C1QA
FN11	0	1.07932832795528	0.49	0.074	0	7	FN1	Mac_C1QA
RGS18	0	1.07499934301368	0.644	0.035	0	7	RGS18	Mac_C1QA
GLIPR1	0	1.06977465845496	0.851	0.168	0	7	GLIPR1	Mac_C1QA
TM6SF1	0	1.06392330481175	0.594	0.017	0	7	TM6SF1	Mac_C1QA
RAC1	0	1.05683777600934	0.962	0.424	0	7	RAC1	Mac_C1QA
LY96	0	1.05354449971965	0.67	0.055	0	7	LY96	Mac_C1QA
CSTA	0	1.05121657568072	0.706	0.061	0	7	CSTA	Mac_C1QA
SMAP2	0	1.04422643573454	0.814	0.178	0	7	SMAP2	Mac_C1QA
SDCBP	0	1.03739267938122	0.903	0.305	0	7	SDCBP	Mac_C1QA
EPB41L2	0	1.03668501375855	0.522	0.052	0	7	EPB41L2	Mac_C1QA
SNX10	0	1.03564356278137	0.766	0.119	0	7	SNX10	Mac_C1QA
ITGB21	0	1.03130542009738	0.915	0.27	0	7	ITGB2	Mac_C1QA
GAPT	0	1.02409701045876	0.505	0.019	0	7	GAPT	Mac_C1QA
H2AFY	0	1.01772596745816	0.852	0.206	0	7	H2AFY	Mac_C1QA
CD91	0	1.00463426147617	0.846	0.177	0	7	CD9	Mac_C1QA
CYBA	8.40421211162668e-308	1.0965918592335	0.987	0.585	2.16433674510722e-303	7	CYBA	Mac_C1QA
TUBA1B	1.54274550063418e-303	1.02713098216002	0.868	0.314	3.97303248778321e-299	7	TUBA1B	Mac_C1QA
COTL1	3.05463412220427e-302	1.0234588879488	0.928	0.366	7.86659925491266e-298	7	COTL1	Mac_C1QA
CTSD	2.73773397646084e-293	1.3005746502097	0.904	0.363	7.0504863095796e-289	7	CTSD	Mac_C1QA
HLA-DRB5	3.45082808760608e-250	2.75622502868729	0.636	0.262	8.88691757401193e-246	7	HLA-DRB5	Mac_C1QA
S100A8	0	5.18167319936235	0.708	0.13	0	8	S100A8	Mono_c
S100A9	0	5.1435709226171	0.779	0.156	0	8	S100A9	Mono_c
CXCL8	0	4.32682854189112	0.353	0.049	0	8	CXCL8	Mono_c
LYZ1	0	4.18579712453301	0.855	0.204	0	8	LYZ	Mono_c
S100A12	0	3.26162122770598	0.434	0.016	0	8	S100A12	Mono_c
VCAN	0	3.23081560193514	0.523	0.027	0	8	VCAN	Mono_c
FCN1	0	3.17579533469881	0.599	0.052	0	8	FCN1	Mono_c
NAMPT	0	2.98760182340331	0.676	0.175	0	8	NAMPT	Mono_c
MNDA1	0	2.72377217578214	0.547	0.074	0	8	MNDA	Mono_c
THBS1	0	2.71735704132541	0.425	0.04	0	8	THBS1	Mono_c
RP11-1143G9.4	0	2.69916186570134	0.486	0.067	0	8	RP11-1143G9.4	Mono_c
AIF11	0	2.66509976888234	0.777	0.152	0	8	AIF1	Mono_c
CTSS1	0	2.65326759669029	0.765	0.24	0	8	CTSS	Mono_c
TYROBP1	0	2.61298297557	0.872	0.258	0	8	TYROBP	Mono_c
PLAUR	0	2.58243128414131	0.521	0.075	0	8	PLAUR	Mono_c
CSTA1	0	2.51182861396146	0.545	0.07	0	8	CSTA	Mono_c
FCER1G1	0	2.51028619232247	0.806	0.201	0	8	FCER1G	Mono_c
LST11	0	2.39065483550062	0.718	0.138	0	8	LST1	Mono_c
CD141	0	2.37491065824943	0.527	0.085	0	8	CD14	Mono_c
CLEC4E1	0	2.20869039760911	0.476	0.061	0	8	CLEC4E	Mono_c
BCL2A1	0	2.18952633742099	0.398	0.053	0	8	BCL2A1	Mono_c
EREG	0	2.15300406819366	0.286	0.014	0	8	EREG	Mono_c
SLC11A11	0	2.08403408950269	0.498	0.082	0	8	SLC11A1	Mono_c
FPR1	0	2.07143337919989	0.428	0.05	0	8	FPR1	Mono_c
IL1B	0	2.0622859788291	0.305	0.028	0	8	IL1B	Mono_c
CYBB1	0	2.00919468042511	0.464	0.067	0	8	CYBB	Mono_c
C1orf1621	0	1.94471000311558	0.579	0.134	0	8	C1orf162	Mono_c
CLEC7A1	0	1.91943072022112	0.479	0.077	0	8	CLEC7A	Mono_c
SRGN	0	1.91819834388042	0.914	0.593	0	8	SRGN	Mono_c
CD1631	0	1.88589537346901	0.443	0.062	0	8	CD163	Mono_c
MXD1	0	1.8556822713062	0.358	0.058	0	8	MXD1	Mono_c
CSF3R1	0	1.85225479928579	0.357	0.048	0	8	CSF3R	Mono_c
LINC01272	0	1.8121681570295	0.371	0.037	0	8	LINC01272	Mono_c
C5AR1	0	1.79853288585976	0.381	0.05	0	8	C5AR1	Mono_c
MS4A6A1	0	1.78007115626441	0.546	0.105	0	8	MS4A6A	Mono_c
TREM1	0	1.68550114183353	0.328	0.019	0	8	TREM1	Mono_c
SPI11	0	1.67072650132889	0.447	0.082	0	8	SPI1	Mono_c
FTH11	0	1.66758709645134	0.995	0.953	0	8	FTH1	Mono_c
IFI301	0	1.6631398604606	0.379	0.068	0	8	IFI30	Mono_c
RNASE61	0	1.63150704766801	0.415	0.078	0	8	RNASE6	Mono_c
CTB-61M7.2	0	1.60269444739786	0.307	0.003	0	8	CTB-61M7.2	Mono_c
MS4A71	0	1.59815065561263	0.457	0.09	0	8	MS4A7	Mono_c
CD300E	0	1.50144673259795	0.25	0.012	0	8	CD300E	Mono_c
NCF2	0	1.41541023294676	0.346	0.049	0	8	NCF2	Mono_c
CFP	0	1.34136629784227	0.312	0.029	0	8	CFP	Mono_c
MPEG1	0	1.3182307758722	0.32	0.032	0	8	MPEG1	Mono_c
CLEC4A	0	1.21115032935976	0.264	0.031	0	8	CLEC4A	Mono_c
CD36	0	1.00480741160765	0.285	0.029	0	8	CD36	Mono_c
NLRP3	2.63341726324697e-303	1.33971342885804	0.286	0.039	6.78183947803991e-299	8	NLRP3	Mono_c
RGS21	3.13177458832936e-296	2.23826442082568	0.649	0.232	8.06525909732459e-292	8	RGS2	Mono_c
TYMP1	4.56841016555329e-296	1.83327434666592	0.606	0.198	1.17650266993494e-291	8	TYMP	Mono_c
GLUL1	2.55261283896402e-295	1.99259733288047	0.663	0.243	6.57374384418405e-291	8	GLUL	Mono_c
SAT11	1.25797790118025e-291	1.72245739766135	0.91	0.653	3.2396704889095e-287	8	SAT1	Mono_c
FCGR2A1	2.44042096058196e-286	1.59800731617763	0.409	0.085	6.28481609978673e-282	8	FCGR2A	Mono_c
S100A112	2.60116176820615e-286	1.95919535545928	0.816	0.47	6.69877190166129e-282	8	S100A11	Mono_c
HLA-DRA1	4.44707952701594e-285	1.61291904590411	0.89	0.543	1.14525639059242e-280	8	HLA-DRA	Mono_c
CFD1	3.42503388878447e-283	1.47879908196023	0.412	0.086	8.82048977378664e-279	8	CFD	Mono_c
GCA	1.28873280435303e-272	1.84703424219604	0.403	0.091	3.31887359105036e-268	8	GCA	Mono_c
CLEC12A	1.50402368522282e-258	1.22892801135648	0.303	0.052	3.87331219655433e-254	8	CLEC12A	Mono_c
MAFB1	3.75172397394157e-252	1.49735325828973	0.412	0.095	9.66181475009173e-248	8	MAFB	Mono_c
TLR21	3.2003139876726e-248	1.20885047231521	0.309	0.056	8.24176861245324e-244	8	TLR2	Mono_c
PHACTR11	2.02013430510759e-246	1.41394936643209	0.308	0.056	5.20245187594359e-242	8	PHACTR1	Mono_c
GPX11	3.78656880936959e-244	1.71128322551333	0.758	0.411	9.75155065476952e-240	8	GPX1	Mono_c
LILRB3	3.24654695656792e-241	1.15342591753396	0.278	0.046	8.36083237724937e-237	8	LILRB3	Mono_c
CD681	1.21501823588358e-234	1.59710839070127	0.466	0.127	3.12903646287099e-230	8	CD68	Mono_c
CD55	9.74423935351399e-216	1.67736575379287	0.465	0.142	2.50943396071046e-211	8	CD55	Mono_c
S100A6	3.89095565050471e-214	1.39334318630131	0.85	0.639	1.00203780867448e-209	8	S100A6	Mono_c
CST31	1.26626629290531e-212	1.47357585977116	0.758	0.411	3.26101558411905e-208	8	CST3	Mono_c
TNFSF13B1	1.1393678843619e-211	1.34208935530275	0.335	0.075	2.93421411259719e-207	8	TNFSF13B	Mono_c
AP1S2	8.98717569196505e-210	1.69150384237304	0.499	0.176	2.31446735595176e-205	8	AP1S2	Mono_c
IGSF61	4.18651358269555e-209	1.32464669730974	0.282	0.054	1.07815284295158e-204	8	IGSF6	Mono_c
RGS181	5.56731546134766e-206	1.18686824460213	0.284	0.056	1.43375075076086e-201	8	RGS18	Mono_c
CD3021	3.943602560879e-205	1.13322026496949	0.347	0.081	1.01559596750317e-200	8	CD302	Mono_c
SAMSN1	7.92637382031669e-203	1.80277709929092	0.554	0.212	2.04127904994616e-198	8	SAMSN1	Mono_c
RAB311	3.28308758688863e-201	1.21055985447089	0.33	0.077	8.45493546251429e-197	8	RAB31	Mono_c
CEBPB	4.46161261339222e-200	1.70286322904362	0.604	0.258	1.1489990963269e-195	8	CEBPB	Mono_c
S100A41	1.0515834294001e-197	1.55378734211629	0.794	0.523	2.70814280573407e-193	8	S100A4	Mono_c
PSAP1	5.01125885229349e-188	1.41909808041716	0.738	0.434	1.29054949223114e-183	8	PSAP	Mono_c
TIMP1	1.16967819504092e-187	2.13232916062449	0.57	0.238	3.01227225568887e-183	8	TIMP1	Mono_c
MARCH11	3.85714528536464e-185	1.09109302798361	0.276	0.058	9.93330625339956e-181	8	MARCH1	Mono_c
PILRA1	1.38088130961268e-182	1.10141603123337	0.272	0.056	3.55618363664554e-178	8	PILRA	Mono_c
LY961	9.98852152772282e-180	1.29025076272854	0.313	0.076	2.57234394903446e-175	8	LY96	Mono_c
CYBA1	9.51843348103718e-178	1.20632801723162	0.819	0.595	2.4512821743715e-173	8	CYBA	Mono_c
PTPRE	5.71794462197468e-173	1.3441184000586	0.387	0.116	1.47254227849714e-168	8	PTPRE	Mono_c
IRS2	9.82923798041771e-172	1.20868882606562	0.311	0.077	2.53132365709697e-167	8	IRS2	Mono_c
FGL21	2.67244865100186e-169	1.32185340836809	0.401	0.123	6.88235701092509e-165	8	FGL2	Mono_c
LRRK2	7.74967416964867e-169	1.08987091203777	0.251	0.052	1.99577358890962e-164	8	LRRK2	Mono_c
HLA-DRB51	2.89665568086513e-168	1.60433216472118	0.597	0.265	7.45975737493197e-164	8	HLA-DRB5	Mono_c
H3F3A	9.67155337836553e-167	1.27517505338833	0.826	0.725	2.49071514153048e-162	8	H3F3A	Mono_c
FGR	6.7489379813733e-163	1.10871141855963	0.316	0.083	1.73805399834307e-158	8	FGR	Mono_c
KCTD121	1.6085814340393e-159	1.07018851791272	0.33	0.088	4.14257976708141e-155	8	KCTD12	Mono_c
LGALS1	8.71046790983066e-158	1.46123728496618	0.701	0.411	2.24320680081869e-153	8	LGALS1	Mono_c
CPVL1	1.74624203786549e-155	1.08019210511763	0.324	0.088	4.49709712011499e-151	8	CPVL	Mono_c
SERPINA1	7.68149622011691e-152	1.02464066472379	0.594	0.263	1.97821572156671e-147	8	SERPINA1	Mono_c
KLF4	1.13350339307049e-150	1.09513593735836	0.365	0.109	2.91911128817443e-146	8	KLF4	Mono_c
SOD2	2.46997191974353e-149	1.48206404442794	0.565	0.257	6.3609186849155e-145	8	SOD2	Mono_c
NEAT11	5.1194860756846e-149	1.19984106830678	0.822	0.673	1.31842124907106e-144	8	NEAT1	Mono_c
IER3	1.54408427681425e-140	1.2078212648525	0.288	0.077	3.97648023807974e-136	8	IER3	Mono_c
FOS	2.65175733490151e-140	1.30008838058556	0.814	0.572	6.82907066457186e-136	8	FOS	Mono_c
IRAK3	2.23538379844295e-139	1.03836608347841	0.274	0.072	5.75678389613013e-135	8	IRAK3	Mono_c
TKT	8.43454633758422e-137	1.35312989288919	0.465	0.197	2.17214871831807e-132	8	TKT	Mono_c
LYN	2.80202982530036e-134	1.03483270446398	0.294	0.082	7.21606740909603e-130	8	LYN	Mono_c
JAML	9.72670841764761e-129	1.13202718450761	0.353	0.115	2.50491921879679e-124	8	JAML	Mono_c
NPC21	2.5730328818669e-128	1.29549525557385	0.677	0.394	6.62633158067184e-124	8	NPC2	Mono_c
SDCBP1	4.88276635284163e-127	1.4484367055046	0.599	0.322	1.2574588188473e-122	8	SDCBP	Mono_c
HLA-DRB11	1.14814872906865e-125	1.11714473297013	0.769	0.493	2.95682742197049e-121	8	HLA-DRB1	Mono_c
ACSL1	1.26444804995431e-124	1.20154377223477	0.33	0.106	3.25633306304734e-120	8	ACSL1	Mono_c
OAZ1	1.77858680465798e-124	1.00865481141522	0.784	0.698	4.5803945980357e-120	8	OAZ1	Mono_c
ZEB21	6.65744906206657e-124	1.23387532914764	0.45	0.184	1.714492856954e-119	8	ZEB2	Mono_c
GRN1	3.68692445219453e-123	1.20484435648146	0.499	0.219	9.49493654173657e-119	8	GRN	Mono_c
PYCARD1	7.06718768030995e-121	1.11506668889764	0.407	0.156	1.82001284331022e-116	8	PYCARD	Mono_c
STXBP2	1.57106860787292e-119	1.27088041902651	0.387	0.146	4.04597298585512e-115	8	STXBP2	Mono_c
AREG1	6.49586541776154e-116	1.76075296622375	0.396	0.157	1.67288022103613e-111	8	AREG	Mono_c
SH3BGRL3	6.63052523884872e-113	1.10239106736078	0.727	0.532	1.70755916476071e-108	8	SH3BGRL3	Mono_c
LAPTM51	8.8490544518408e-112	1.11729607949816	0.663	0.38	2.27889699298256e-107	8	LAPTM5	Mono_c
C10orf541	1.10081662180335e-111	1.19621798526912	0.451	0.2	2.83493304613017e-107	8	C10orf54	Mono_c
CEBPD1	4.03389263160019e-111	1.12466425048543	0.503	0.234	1.038848369416e-106	8	CEBPD	Mono_c
SERPINB1	6.97805964878175e-111	1.28405124823838	0.447	0.203	1.79705970135077e-106	8	SERPINB1	Mono_c
NCF1	1.04775383441981e-107	1.19225720071814	0.303	0.101	2.69828044978134e-103	8	NCF1	Mono_c
HLA-DQB11	2.10377325598745e-107	1.12072652149863	0.578	0.287	5.41784726614447e-103	8	HLA-DQB1	Mono_c
SLC25A37	2.18546910907288e-107	1.3917707647513	0.343	0.126	5.6282385965954e-103	8	SLC25A37	Mono_c
TSPO1	3.04934086983356e-106	1.22938406098318	0.559	0.327	7.85296754208237e-102	8	TSPO	Mono_c
COTL11	1.9754236293703e-105	1.08667246692585	0.631	0.383	5.08730847271734e-101	8	COTL1	Mono_c
UPP1	2.28012782017008e-105	1.13288867768271	0.332	0.12	5.87201317528401e-101	8	UPP1	Mono_c
DUSP6	1.62035576840883e-103	1.01667210279687	0.292	0.096	4.17290221038327e-99	8	DUSP6	Mono_c
HLA-DPA11	7.36021354376963e-100	1.11456060916653	0.69	0.437	1.89547579392699e-95	8	HLA-DPA1	Mono_c
EVI2B	7.66914145311157e-98	1.23397924349789	0.452	0.214	1.97503399841982e-93	8	EVI2B	Mono_c
ARL4A	4.10734908731245e-96	1.0958890341036	0.349	0.137	1.05776561045557e-91	8	ARL4A	Mono_c
MCL1	2.11127415804174e-95	1.18388544341997	0.634	0.428	5.43716433920489e-91	8	MCL1	Mono_c
MAP3K8	2.33356409241576e-93	1.1428577436926	0.293	0.104	6.00962760719831e-89	8	MAP3K8	Mono_c
CAPG1	6.47188945279014e-92	1.18443085338239	0.394	0.165	1.66670569077704e-87	8	CAPG	Mono_c
GPR1832	6.37089256232844e-91	1.01050684689351	0.355	0.142	1.64069596157644e-86	8	GPR183	Mono_c
HLA-DPB11	5.35120158976956e-90	1.00737618000698	0.709	0.482	1.37809494541335e-85	8	HLA-DPB1	Mono_c
ASAH1	4.18752496117149e-88	1.01842921835111	0.508	0.266	1.07841330325049e-83	8	ASAH1	Mono_c
RNF149	1.44743054673419e-87	1.139522783402	0.419	0.196	3.72756788700457e-83	8	RNF149	Mono_c
VMP1	1.96705451522064e-85	1.10940289887456	0.482	0.253	5.06575549304772e-81	8	VMP1	Mono_c
CTSB1	3.61387890826039e-79	1.18122163373467	0.522	0.288	9.30682235244297e-75	8	CTSB	Mono_c
CALM2	5.64723310299707e-79	1.05825244839353	0.696	0.591	1.45433194101484e-74	8	CALM2	Mono_c
GMFG	3.53944365283874e-58	1.02004420334885	0.582	0.402	9.1151292391556e-54	8	GMFG	Mono_c
ZFAND5	6.04616097393871e-51	1.0590264415356	0.47	0.302	1.55706783561844e-46	8	ZFAND5	Mono_c
C1QA1	1.15472410190441e-48	1.43360925250055	0.289	0.14	2.97376097963443e-44	8	C1QA	Mono_c
C1QB1	1.9885207666678e-45	1.55547757977597	0.265	0.127	5.12103753039957e-41	8	C1QB	Mono_c
ALOX5AP1	2.75438160357285e-42	1.74781178244343	0.344	0.2	7.09335894368117e-38	8	ALOX5AP	Mono_c
APOC11	1.57060698980086e-18	1.79198961479264	0.252	0.164	4.04478418083415e-14	8	APOC1	Mono_c
CSTB	2.59849548216699e-16	1.06416923777788	0.453	0.361	6.69190541522466e-12	8	CSTB	Mono_c
IFITM21	3.53624756044856e-08	1.27072943350666	0.471	0.407	0.000910689834242316	8	IFITM2	Mono_c
NDUFA4L2	0	3.65348416208538	0.843	0.131	0	9	NDUFA4L2	ccRCC_1
NNMT	0	3.6414043251307	0.816	0.141	0	9	NNMT	ccRCC_1
LDHA	0	2.7593642725456	0.842	0.485	0	9	LDHA	ccRCC_1
CD24	0	2.75363072304988	0.692	0.168	0	9	CD24	ccRCC_1
ANGPTL4	0	2.48744048566824	0.463	0.085	0	9	ANGPTL4	ccRCC_1
RARRES2	0	2.20372241961606	0.416	0.082	0	9	RARRES2	ccRCC_1
GAPDH1	0	1.85316840534136	0.973	0.847	0	9	GAPDH	ccRCC_1
RPLP0	0	1.74830734659408	0.917	0.77	0	9	RPLP0	ccRCC_1
RPL36	0	1.43636427479797	0.963	0.865	0	9	RPL36	ccRCC_1
RPL10	0	1.21704597430364	0.996	0.945	0	9	RPL10	ccRCC_1
CRYAB2	1.68522839812573e-306	2.2591524549697	0.744	0.301	4.33996869369318e-302	9	CRYAB	ccRCC_1
RPL41	1.30554677222482e-305	1.01259564991317	0.999	0.959	3.36217460251059e-301	9	RPL41	ccRCC_1
EGLN3	7.91215604594038e-303	1.91970527508342	0.274	0.034	2.03761754651103e-298	9	EGLN3	ccRCC_1
HILPDA	2.52439250000943e-288	2.38139193773463	0.36	0.063	6.50106800527427e-284	9	HILPDA	ccRCC_1
RPS8	6.08511337038839e-283	1.3040621508734	0.951	0.867	1.56709924627612e-278	9	RPS8	ccRCC_1
VIM	4.6478997729252e-268	1.80094000004464	0.877	0.56	1.19697362852143e-263	9	VIM	ccRCC_1
KRT18	1.13603982046055e-254	2.31202885104327	0.44	0.113	2.92564334963205e-250	9	KRT18	ccRCC_1
ENO1	1.86237784419333e-249	2.0414335161149	0.798	0.534	4.79618166215109e-245	9	ENO1	ccRCC_1
TMSB10	1.86448762009699e-243	1.38691757888505	0.976	0.85	4.80161496803577e-239	9	TMSB10	ccRCC_1
RPL31	4.21908449346269e-219	1.09576778723534	0.951	0.87	1.08654082960145e-214	9	RPL31	ccRCC_1
RPS5	8.27306141973239e-211	1.39316385311364	0.887	0.778	2.13056150742368e-206	9	RPS5	ccRCC_1
RPL18A	4.03795321388558e-205	1.05489532214387	0.953	0.875	1.03989409117195e-200	9	RPL18A	ccRCC_1
FTH12	5.60794411754289e-199	1.01608764477105	0.997	0.953	1.44421384859082e-194	9	FTH1	ccRCC_1
MIF1	3.65132805966595e-192	2.04984536628996	0.74	0.508	9.40326515205772e-188	9	MIF	ccRCC_1
RPL37	4.40041862188465e-186	1.01997128556156	0.929	0.874	1.13323980769395e-181	9	RPL37	ccRCC_1
ALDOA	4.37584268319101e-184	1.77000004274344	0.746	0.581	1.12691076620218e-179	9	ALDOA	ccRCC_1
NUPR1	1.48558187647823e-182	1.89005211742122	0.396	0.114	3.82581900649439e-178	9	NUPR1	ccRCC_1
CLU	1.43102620460751e-176	2.20057186139462	0.449	0.155	3.68532178472573e-172	9	CLU	ccRCC_1
SERPINA11	3.76344461384939e-173	2.39728427976894	0.564	0.266	9.69199891404632e-169	9	SERPINA1	ccRCC_1
S100A10	4.90724204888121e-170	1.7750474139911	0.726	0.513	1.26376204484838e-165	9	S100A10	ccRCC_1
RPL36A	1.28215192441344e-169	1.21767162248636	0.856	0.752	3.30192585094194e-165	9	RPL36A	ccRCC_1
RPL24	2.95209031451682e-159	1.09047985060834	0.859	0.824	7.60251818697518e-155	9	RPL24	ccRCC_1
BNIP32	8.6993634788978e-155	1.77207434953808	0.478	0.19	2.24034707672055e-150	9	BNIP3	ccRCC_1
ADIRF	8.58566433312836e-149	1.97196410162887	0.584	0.297	2.21106613571055e-144	9	ADIRF	ccRCC_1
MT2A	6.21565505010167e-146	2.14435443033849	0.799	0.662	1.60071764505268e-141	9	MT2A	ccRCC_1
ZFAS1	2.83241149479182e-142	1.83485752729201	0.613	0.389	7.29430932253736e-138	9	ZFAS1	ccRCC_1
TPI1	2.40665573560553e-141	1.56196329224806	0.711	0.555	6.19786051590492e-137	9	TPI1	ccRCC_1
PLIN2	1.51296166848654e-137	1.97599737278937	0.565	0.316	3.89633018485339e-133	9	PLIN2	ccRCC_1
KRT8	1.46206076486789e-136	1.6910577880088	0.363	0.12	3.76524508776428e-132	9	KRT8	ccRCC_1
NPM1	7.68223200408269e-116	1.3262221584412	0.715	0.64	1.97840520801142e-111	9	NPM1	ccRCC_1
TPM1	2.23010813429204e-114	2.01193804002169	0.42	0.185	5.7431974782423e-110	9	TPM1	ccRCC_1
RNASET21	5.18256429115142e-108	1.74186683282596	0.477	0.246	1.33466578190023e-103	9	RNASET2	ccRCC_1
MGST12	2.10511219116157e-102	1.25627520553549	0.452	0.2	5.42129542589838e-98	9	MGST1	ccRCC_1
TMEM176A2	6.85155430040974e-102	1.56545332368977	0.427	0.195	1.76448077898452e-97	9	TMEM176A	ccRCC_1
IGFBP31	6.7495910584568e-100	1.20813481761183	0.368	0.142	1.73822218528438e-95	9	IGFBP3	ccRCC_1
SOD21	2.4090697897557e-98	1.80953454309232	0.481	0.263	6.20407742955786e-94	9	SOD2	ccRCC_1
TGFBI1	6.69067389766874e-90	2.05266864963367	0.277	0.1	1.72304924886663e-85	9	TGFBI	ccRCC_1
ANXA4	1.84070658070033e-77	1.69967046290463	0.355	0.17	4.74037165727755e-73	9	ANXA4	ccRCC_1
GSTP1	2.10156126645908e-66	1.38121219546465	0.563	0.464	5.41215072951208e-62	9	GSTP1	ccRCC_1
HSPB1	2.8533465289029e-66	1.05179067803148	0.618	0.475	7.34822331588364e-62	9	HSPB1	ccRCC_1
MT1X2	3.03191665257756e-64	1.50087751713133	0.577	0.398	7.80809495538298e-60	9	MT1X	ccRCC_1
S100A13	3.67232176703849e-60	1.46047702838675	0.315	0.155	9.45733024665422e-56	9	S100A13	ccRCC_1
PKM	4.43764853664071e-60	1.54085514100254	0.483	0.347	1.14282762764108e-55	9	PKM	ccRCC_1
SEC61G	1.28889327617095e-57	1.38947437092576	0.505	0.393	3.31928685412304e-53	9	SEC61G	ccRCC_1
TMEM176B2	6.31001036376643e-54	1.1954321771739	0.372	0.204	1.62501696898077e-49	9	TMEM176B	ccRCC_1
C10orf101	7.27570342728758e-54	1.08408861500286	0.25	0.104	1.87371190362937e-49	9	C10orf10	ccRCC_1
PDK4	8.88766974710514e-53	1.3194571090997	0.4	0.239	2.28884158997199e-48	9	PDK4	ccRCC_1
DUSP23	4.38937770139441e-45	1.36728964467867	0.299	0.163	1.1303964394401e-40	9	DUSP23	ccRCC_1
DEFB1	5.75746391806797e-39	1.17942250693351	0.262	0.135	1.48271968282004e-34	9	DEFB1	ccRCC_1
RHOB1	1.00025850701735e-31	1.0244974586491	0.452	0.348	2.57596573312179e-27	9	RHOB	ccRCC_1
DDIT41	2.8733981915045e-30	1.11068241835556	0.488	0.409	7.39986236258154e-26	9	DDIT4	ccRCC_1
NDUFC12	9.91997481487886e-30	1.31836771993959	0.413	0.33	2.55469111407575e-25	9	NDUFC1	ccRCC_1
YBX3	2.65856237673224e-26	1.10157365883265	0.272	0.172	6.84659568879853e-22	9	YBX3	ccRCC_1
LGALS3	1.54291487005915e-22	1.19396836821305	0.3	0.212	3.97346866486334e-18	9	LGALS3	ccRCC_1
1,00 PGK	6.65693219067776e-20	1.0371117936905	0.452	0.426	1.71435974706524e-15	9	1,00 PGK	ccRCC_1
MT1E2	3.24135963911112e-19	1.12729437374022	0.392	0.311	8.34747347860287e-15	9	MT1E	ccRCC_1
LTB1	0	2.29673014790238	0.737	0.18	0	10	LTB	Treg
TIGIT	0	2.29310167381385	0.595	0.068	0	10	TIGIT	Treg
IL32	0	2.25681239908784	0.917	0.459	0	10	IL32	Treg
TNFRSF18	0	2.19708130957705	0.454	0.028	0	10	TNFRSF18	Treg
RTKN2	0	2.12929096680178	0.407	0.008	0	10	RTKN2	Treg
TRAC2	0	2.1007301108952	0.857	0.26	0	10	TRAC	Treg
BATF	0	2.03102309662983	0.544	0.074	0	10	BATF	Treg
TNFRSF4	0	1.85607429713554	0.342	0.038	0	10	TNFRSF4	Treg
TBC1D4	0	1.85218384104872	0.477	0.047	0	10	TBC1D4	Treg
CTLA4	0	1.7591836326798	0.419	0.026	0	10	CTLA4	Treg
CD271	0	1.61891525919052	0.671	0.143	0	10	CD27	Treg
ICOS	0	1.60723485484408	0.391	0.047	0	10	ICOS	Treg
AC133644.2	0	1.46152693787836	0.318	0.03	0	10	AC133644.2	Treg
FOXP3	0	1.31343565785304	0.289	0.002	0	10	FOXP3	Treg
SLAMF1	0	1.15356835268222	0.253	0.018	0	10	SLAMF1	Treg
PMAIP1	8.65696393642275e-301	2.07015369427486	0.56	0.125	2.22942792254695e-296	10	PMAIP1	Treg
CD23	6.57880082510499e-230	1.43585540779866	0.808	0.288	1.69423857648929e-225	10	CD2	Treg
ICA1	1.04638392028964e-224	1.22420978433221	0.266	0.036	2.69475250992191e-220	10	ICA1	Treg
CARD16	1.32248147773511e-223	1.79077688212341	0.634	0.221	3.40578654961123e-219	10	CARD16	Treg
BTG3	2.21831391371538e-219	1.55639049651245	0.464	0.11	5.71282382199122e-215	10	BTG3	Treg
PHTF2	3.279670423041e-216	1.31011425714662	0.358	0.067	8.44613524045749e-212	10	PHTF2	Treg
BIRC3	1.19820546649293e-203	1.48972931612678	0.587	0.176	3.08573853785924e-199	10	BIRC3	Treg
SIRPG	2.09785739368813e-197	1.08178161532402	0.276	0.042	5.40261214596504e-193	10	SIRPG	Treg
SPOCK21	3.05108593174645e-195	1.36268378013131	0.528	0.148	7.85746160002664e-191	10	SPOCK2	Treg
CD3D2	1.61705805512609e-192	1.26417834676663	0.774	0.29	4.16440960936623e-188	10	CD3D	Treg
S100A42	8.85355654704789e-184	1.42307968921919	0.89	0.523	2.28005641756124e-179	10	S100A4	Treg
RGS12	1.22295031129229e-175	1.28070780601814	0.906	0.453	3.14946393667103e-171	10	RGS1	Treg
TNFRSF91	2.76986310272193e-174	1.13721460432127	0.305	0.056	7.13322844843979e-170	10	TNFRSF9	Treg
TRBC21	5.15327056320848e-167	1.48052047990102	0.633	0.232	1.32712176814308e-162	10	TRBC2	Treg
CORO1B	6.46730676861696e-167	1.52638064233464	0.497	0.163	1.66552551212193e-162	10	CORO1B	Treg
UGP2	2.73536154564599e-162	1.4446941887057	0.648	0.278	7.04437658850211e-158	10	UGP2	Treg
SELL	7.14470021686423e-160	1.10601221269798	0.299	0.06	1.83997464684904e-155	10	SELL	Treg
SAMSN11	5.69170799256009e-158	1.18484844779323	0.6	0.216	1.465785559324e-153	10	SAMSN1	Treg
RP11-347P5.11	1.48950909271518e-157	1.39903799514329	0.658	0.263	3.83593276646941e-153	10	RP11-347P5.1	Treg
DUSP41	3.77787307669258e-157	1.15751902527704	0.491	0.142	9.72915653440641e-153	10	DUSP4	Treg
ENTPD1	3.71055906452899e-155	1.44849847443851	0.387	0.103	9.55580275888152e-151	10	ENTPD1	Treg
PBXIP1	4.94561539228281e-155	1.26362993050311	0.45	0.134	1.27364433197459e-150	10	PBXIP1	Treg
CLEC2D2	7.83661260546159e-155	1.44187088203837	0.57	0.205	2.01816284428452e-150	10	CLEC2D	Treg
IL2RG1	4.606151478231e-154	1.25059332610837	0.634	0.244	1.18622219018883e-149	10	IL2RG	Treg
GBP2	7.38568706066382e-149	1.33762191549278	0.499	0.172	1.90203598873275e-144	10	GBP2	Treg
CD3E2	3.0905329751229e-146	1.08695634005035	0.645	0.242	7.959049570834e-142	10	CD3E	Treg
PTPRC2	2.72210386149731e-143	1.11086034449515	0.857	0.446	7.01023407451401e-139	10	PTPRC	Treg
GBP5	7.21805660506138e-139	1.09226836171483	0.289	0.063	1.85886611750146e-134	10	GBP5	Treg
RP11-138A9.22	1.14457527648632e-133	1.31029974777879	0.414	0.122	2.94762470953521e-129	10	RP11-138A9.2	Treg
PRDM1	1.81191300149163e-133	1.24283378925541	0.536	0.195	4.6662195527414e-129	10	PRDM1	Treg
ARID5B	5.39301475187242e-128	1.16841367161906	0.564	0.222	1.38886308904971e-123	10	ARID5B	Treg
RP11-138A9.11	5.54502660981617e-126	1.11633222973756	0.402	0.12	1.42801070282596e-121	10	RP11-138A9.1	Treg
UCP21	1.44563820184415e-125	1.24759011364927	0.545	0.224	3.72295206120924e-121	10	UCP2	Treg
AC016831.71	2.1677781026634e-123	1.18570795669507	0.397	0.12	5.58267894778905e-119	10	AC016831.7	Treg
PIK3IP12	9.49183966956783e-122	1.13368930323983	0.577	0.243	2.4444334701038e-117	10	PIK3IP1	Treg
ARHGDIB	1.35718814390857e-119	1.06782788285043	0.808	0.488	3.49516662700774e-115	10	ARHGDIB	Treg
FAM129A	1.74403711093769e-119	1.07802874451886	0.386	0.118	4.49141877179784e-115	10	FAM129A	Treg
SKAP1	4.1281088843899e-119	1.0301164208196	0.392	0.119	1.06311188099693e-114	10	SKAP1	Treg
TSC22D32	8.71723188654861e-110	1.00189659260858	0.912	0.655	2.24494872774286e-105	10	TSC22D3	Treg
TRBC11	2.16121427102648e-109	1.50558549860818	0.535	0.226	5.5657751121745e-105	10	TRBC1	Treg
LINC001521	4.20096456146288e-105	1.09786653579291	0.483	0.192	1.08187440351353e-100	10	LINC00152	Treg
FYB	2.81707253015032e-103	1.1815153576541	0.638	0.321	7.25480688689613e-99	10	FYB	Treg
CTSC	2.53460648567098e-98	1.24842995212822	0.581	0.289	6.52737208254848e-94	10	CTSC	Treg
ISG201	7.38336873895438e-96	1.02483690670837	0.529	0.234	1.90143895134292e-91	10	ISG20	Treg
NABP1	1.09389354563699e-81	1.00351030115979	0.36	0.135	2.81710404807894e-77	10	NABP1	Treg
USP15	1.79406315928599e-76	1.0522072390986	0.443	0.203	4.62025085410922e-72	10	USP15	Treg
IQGAP1	3.24216079364624e-70	1.00070671938167	0.503	0.261	8.34953669187717e-66	10	IQGAP1	Treg
ANGPTL41	0	3.83607420927092	0.849	0.08	0	11	ANGPTL4	ccRCC_2
HILPDA1	0	3.35134504627445	0.73	0.057	0	11	HILPDA	ccRCC_2
NNMT1	0	3.2493016574212	0.879	0.152	0	11	NNMT	ccRCC_2
NDUFA4L21	0	3.0177993170869	0.826	0.145	0	11	NDUFA4L2	ccRCC_2
LINC01320	0	2.9633781829941	0.719	0.052	0	11	LINC01320	ccRCC_2
VEGFA	0	2.73667300906133	0.671	0.06	0	11	VEGFA	ccRCC_2
CLU1	0	2.50341031356059	0.693	0.153	0	11	CLU	ccRCC_2
CP	0	2.4225993077093	0.469	0.016	0	11	CP	ccRCC_2
CD241	0	2.41714502879318	0.783	0.175	0	11	CD24	ccRCC_2
C1orf186	0	2.33256116967024	0.456	0.028	0	11	C1orf186	ccRCC_2
SOX4	0	2.18733592614694	0.512	0.081	0	11	SOX4	ccRCC_2
EGLN31	0	2.14543351710487	0.553	0.03	0	11	EGLN3	ccRCC_2
CA9	0	2.06634036962695	0.512	0.013	0	11	CA9	ccRCC_2
RARRES21	0	2.03598981561694	0.611	0.082	0	11	RARRES2	ccRCC_2
MT3	0	1.96982080031321	0.363	0.019	0	11	MT3	ccRCC_2
PLOD2	0	1.91397686037278	0.472	0.026	0	11	PLOD2	ccRCC_2
ADM1	0	1.89707193645971	0.535	0.083	0	11	ADM	ccRCC_2
NOL3	0	1.88855880735681	0.522	0.047	0	11	NOL3	ccRCC_2
LOX	0	1.86194835008794	0.433	0.017	0	11	LOX	ccRCC_2
CAV11	0	1.85861746643266	0.564	0.088	0	11	CAV1	ccRCC_2
C1S	0	1.78701252828799	0.416	0.017	0	11	C1S	ccRCC_2
IGFBP32	0	1.73384488837424	0.668	0.137	0	11	IGFBP3	ccRCC_2
C1R	0	1.47714748560828	0.355	0.024	0	11	C1R	ccRCC_2
SLC39A14	0	1.37875419200329	0.344	0.028	0	11	SLC39A14	ccRCC_2
ABCC3	0	1.35511781877572	0.306	0.022	0	11	ABCC3	ccRCC_2
FSTL3	0	1.30614943640575	0.272	0.017	0	11	FSTL3	ccRCC_2
C5orf46	0	1.13387595805566	0.258	0.018	0	11	C5orf46	ccRCC_2
CDK18	0	1.10357181550864	0.31	0.02	0	11	CDK18	ccRCC_2
ERRFI11	4.63699144925462e-298	1.85359336026925	0.57	0.105	1.19416440792654e-293	11	ERRFI1	ccRCC_2
BHLHE41	2.26916931227564e-294	1.10983051288213	0.341	0.037	5.84379172990347e-290	11	BHLHE41	ccRCC_2
C19orf33	2.17750946119143e-292	1.17706765643563	0.352	0.039	5.60774011540628e-288	11	C19orf33	ccRCC_2
TMEM91	1.75564194583225e-280	1.14817882227372	0.349	0.04	4.52130470310181e-276	11	TMEM91	ccRCC_2
P3H2	8.62205917761125e-275	1.12007851372247	0.318	0.034	2.22043890001022e-270	11	P3H2	ccRCC_2
PFKP	1.54203951509148e-259	1.27348727260059	0.412	0.061	3.9712143632151e-255	11	PFKP	ccRCC_2
NUPR11	9.9923635764074e-258	1.61293020839498	0.561	0.115	2.5733333918322e-253	11	NUPR1	ccRCC_2
CA12	2.89144802045869e-252	1.17510639791526	0.379	0.052	7.44634608708726e-248	11	CA12	ccRCC_2
FAM13A	6.09089067630284e-229	1.24736355711854	0.364	0.054	1.56858707586827e-224	11	FAM13A	ccRCC_2
SOD22	4.26844460303068e-227	2.33761014794062	0.734	0.259	1.09925253861849e-222	11	SOD2	ccRCC_2
YBX31	9.12571185443021e-219	1.66763303136128	0.611	0.164	2.35014457387141e-214	11	YBX3	ccRCC_2
RNASET22	1.40027901725019e-218	2.00922038647049	0.704	0.243	3.60613855312442e-214	11	RNASET2	ccRCC_2
STC11	1.52266994124771e-212	1.26469072408985	0.324	0.044	3.92133189969523e-208	11	STC1	ccRCC_2
SLC16A3	2.01725238894231e-212	1.43028088358937	0.488	0.104	5.19503007724312e-208	11	SLC16A3	ccRCC_2
CCND1	4.14388321252704e-204	1.46962464647678	0.456	0.093	1.06717424372209e-199	11	CCND1	ccRCC_2
NMB	3.88000950584553e-195	1.78046467919379	0.255	0.031	9.992188480404e-191	11	NMB	ccRCC_2
TFPI	1.05754975465667e-185	1.13037290543479	0.458	0.096	2.72350788316732e-181	11	TFPI	ccRCC_2
RASSF4	4.84025614178614e-185	1.5144534822776	0.498	0.12	1.24651116419419e-180	11	RASSF4	ccRCC_2
SLC25A371	5.41602488755329e-185	1.59578728603682	0.508	0.126	1.3947888892916e-180	11	SLC25A37	ccRCC_2
KRT81	1.23762269137135e-182	1.26703188089322	0.51	0.12	3.18724971708863e-178	11	KRT8	ccRCC_2
BNIP33	1.31101703494877e-174	1.40108484508758	0.633	0.19	3.37626217010356e-170	11	BNIP3	ccRCC_2
LDHA1	4.48900891094215e-173	1.76714136394447	0.819	0.492	1.15605446483493e-168	11	LDHA	ccRCC_2
C10orf102	3.21593212525685e-165	1.31224009931358	0.445	0.101	8.28199000217397e-161	11	C10orf10	ccRCC_2
MT2A1	3.95645000274795e-159	2.70908204263365	0.879	0.662	1.01890456920768e-154	11	MT2A	ccRCC_2
ENO11	1.00670618010204e-156	1.80200076592378	0.836	0.537	2.59257042561678e-152	11	ENO1	ccRCC_2
EMX2	4.47943562510435e-155	1.04237758570238	0.343	0.065	1.15358905653312e-150	11	EMX2	ccRCC_2
SERPING1	1.48282540603677e-154	1.1935199473264	0.404	0.091	3.8187202681665e-150	11	SERPING1	ccRCC_2
CRYAB3	1.22098071028471e-153	1.40915778412671	0.76	0.309	3.14439162319622e-149	11	CRYAB	ccRCC_2
CALD1	1.27781612209241e-153	1.1519828106062	0.587	0.175	3.29075985922459e-149	11	CALD1	ccRCC_2
TPM11	3.82949007431953e-148	1.39551251598831	0.573	0.185	9.86208578839509e-144	11	TPM1	ccRCC_2
NDRG1	1.32322660575763e-147	1.34930363776619	0.541	0.166	3.40770547780761e-143	11	NDRG1	ccRCC_2
VIM1	2.81136828515983e-147	1.59913923862126	0.865	0.567	7.24011674477211e-143	11	VIM	ccRCC_2
DDIT42	1.64281114513071e-146	1.84798175323877	0.773	0.402	4.23073154205512e-142	11	DDIT4	ccRCC_2
PDK41	1.37605226821267e-145	1.90144898506426	0.633	0.235	3.5437474063281e-141	11	PDK4	ccRCC_2
TGM2	1.70354562872694e-144	1.01806340947081	0.306	0.056	4.38714105766048e-140	11	TGM2	ccRCC_2
KRT181	1.00924536061847e-142	1.06464735555065	0.458	0.118	2.59910957720075e-138	11	KRT18	ccRCC_2
ATP1B11	4.04469154870917e-140	1.35275357663726	0.608	0.204	1.04162941453907e-135	11	ATP1B1	ccRCC_2
LRRC41	4.40447203859606e-137	1.26517094446802	0.298	0.058	1.13428368409964e-132	11	LRRC41	ccRCC_2
CD1511	1.38582146333683e-133	1.23409989052059	0.53	0.17	3.56890601453134e-129	11	CD151	ccRCC_2
EIF4EBP1	2.49084462992686e-128	1.24636187114214	0.418	0.113	6.41467217545065e-124	11	EIF4EBP1	ccRCC_2
TGFBI2	5.66872394448657e-124	1.96492151411371	0.379	0.1	1.45986647742363e-119	11	TGFBI	ccRCC_2
MT1X3	2.19030212592676e-123	2.19282304706073	0.743	0.396	5.64068506489919e-119	11	MT1X	ccRCC_2
PLIN21	1.83497703022252e-120	1.53258522402536	0.676	0.317	4.72561634593206e-116	11	PLIN2	ccRCC_2
PLEKHA1	2.79734804770889e-116	1.21479043756165	0.412	0.115	7.20401042726471e-112	11	PLEKHA1	ccRCC_2
RPLP01	1.12740709109948e-115	1.33359301455388	0.863	0.775	2.90341148170849e-111	11	RPLP0	ccRCC_2
PKM1	6.89159383325149e-113	1.35740978182082	0.684	0.343	1.77479215987726e-108	11	PKM	ccRCC_2
DARS	4.66166748036233e-112	1.21860434618423	0.469	0.157	1.20051922621771e-107	11	DARS	ccRCC_2
TMEM176A3	1.99288636131645e-107	1.02423441523431	0.553	0.195	5.13228024629825e-103	11	TMEM176A	ccRCC_2
ZFAS11	5.22103473795128e-107	1.4703104804754	0.687	0.391	1.34457307606459e-102	11	ZFAS1	ccRCC_2
EPB41L4A-AS1	3.02588832472176e-96	1.02322744578682	0.402	0.129	7.79257020265595e-92	11	EPB41L4A-AS1	ccRCC_2
DUSP1	1.69786687656187e-95	1.10092672316465	0.916	0.665	4.37251656720977e-91	11	DUSP1	ccRCC_2
TMSB101	4.21714275750592e-93	1.06880054003926	0.939	0.853	1.0860407743405e-88	11	TMSB10	ccRCC_2
ALDOA1	2.60485050359326e-89	1.16151152878583	0.77	0.583	6.70827150190373e-85	11	ALDOA	ccRCC_2
RHOB2	2.81462926647714e-89	1.25235659533483	0.67	0.343	7.24851474995859e-85	11	RHOB	ccRCC_2
EGR1	1.27586828236164e-88	1.51988034235311	0.407	0.139	3.28574358756593e-84	11	EGR1	ccRCC_2
S100A101	1.28096758346937e-88	1.19758461953585	0.757	0.516	3.29887581770868e-84	11	S100A10	ccRCC_2
MIF2	4.40928012137525e-88	1.15212064800263	0.748	0.512	1.13552190965777e-83	11	MIF	ccRCC_2
BNIP3L	1.21644730951575e-86	1.05856974621991	0.525	0.224	3.13271675619591e-82	11	BNIP3L	ccRCC_2
TPI11	5.17499709311231e-78	1.0747006145326	0.779	0.556	1.33271700138921e-73	11	TPI1	ccRCC_2
LINC00969	1.17826963966014e-71	1.13233711243175	0.39	0.142	3.03439780301677e-67	11	LINC00969	ccRCC_2
UBC	4.95804438911178e-70	1.07406861547126	0.885	0.796	1.27684517152796e-65	11	UBC	ccRCC_2
ANXA2	3.73817204913184e-69	1.03617527472439	0.599	0.31	9.62691447812923e-65	11	ANXA2	ccRCC_2
11,00 PGK	1.2409113919956e-67	1.1035761589282	0.668	0.42	3.19571910780628e-63	11	1,00 PGK	ccRCC_2
VMP11	2.19077945108256e-67	1.28203968169186	0.541	0.257	5.64191432037293e-63	11	VMP1	ccRCC_2
MT1E3	3.15031061665281e-48	1.40589372147492	0.541	0.307	8.11299493106599e-44	11	MT1E	ccRCC_2
SOCS3	6.44753077074653e-41	1.03386811361465	0.304	0.13	1.66043259939035e-36	11	SOCS3	ccRCC_2
BIRC31	8.53316053712431e-34	1.44231766772559	0.364	0.186	2.19754483312562e-29	11	BIRC3	ccRCC_2
NEAT12	6.3384854991068e-30	1.26899391198136	0.862	0.676	1.63235017058497e-25	11	NEAT1	ccRCC_2
PLAT1	0	5.04157226339692	0.967	0.055	0	12	PLAT	Endoth
IGFBP51	0	4.91801377312284	0.991	0.082	0	12	IGFBP5	Endoth
CRHBP	0	4.8805323231829	0.89	0.03	0	12	CRHBP	Endoth
EMCN1	0	4.87907040953724	0.96	0.07	0	12	EMCN	Endoth
MGP1	0	3.81909489721827	0.901	0.136	0	12	MGP	Endoth
FCN31	0	3.74518104408588	0.715	0.031	0	12	FCN3	Endoth
PLPP31	0	3.73736386560192	0.889	0.09	0	12	PLPP3	Endoth
SOST	0	3.70592489752627	0.793	0.006	0	12	SOST	Endoth
TGFBR21	0	3.45145362785982	0.911	0.175	0	12	TGFBR2	Endoth
MEG3	0	3.28256602202036	0.758	0.009	0	12	MEG3	Endoth
IFI271	0	3.16387654666515	0.917	0.146	0	12	IFI27	Endoth
HSPA1A1	0	3.15263576617821	0.819	0.235	0	12	HSPA1A	Endoth
ADGRF51	0	3.10890874680887	0.883	0.072	0	12	ADGRF5	Endoth
PLPP11	0	3.04867880638648	0.901	0.122	0	12	PLPP1	Endoth
SYNE1	0	3.04208565286097	0.873	0.159	0	12	SYNE1	Endoth
TIMP31	0	2.94229017520245	0.965	0.136	0	12	TIMP3	Endoth
PTPRB1	0	2.90484850023924	0.856	0.069	0	12	PTPRB	Endoth
HES11	0	2.90436594788913	0.763	0.116	0	12	HES1	Endoth
APP1	0	2.89702219750807	0.932	0.214	0	12	APP	Endoth
MEIS21	0	2.85062144349001	0.79	0.049	0	12	MEIS2	Endoth
ID11	0	2.84613985746393	0.748	0.093	0	12	ID1	Endoth
EPAS11	0	2.82620206450522	0.901	0.136	0	12	EPAS1	Endoth
RNASE11	0	2.79720802914504	0.878	0.11	0	12	RNASE1	Endoth
RAMP21	0	2.77321174964506	0.816	0.088	0	12	RAMP2	Endoth
SLC9A3R21	0	2.72677123078441	0.816	0.085	0	12	SLC9A3R2	Endoth
EHD3	0	2.63644333413485	0.609	0.008	0	12	EHD3	Endoth
GNG111	0	2.62199670207639	0.797	0.142	0	12	GNG11	Endoth
IL1RL1	0	2.56687506171165	0.48	0.012	0	12	IL1RL1	Endoth
IFITM31	0	2.56154404949594	0.904	0.335	0	12	IFITM3	Endoth
SGK11	0	2.55397583113129	0.79	0.183	0	12	SGK1	Endoth
IL6ST1	0	2.54070817899305	0.837	0.176	0	12	IL6ST	Endoth
NTN41	0	2.52983759395854	0.687	0.041	0	12	NTN4	Endoth
SDPR1	0	2.52564350242302	0.791	0.092	0	12	SDPR	Endoth
ENG1	0	2.49773320793292	0.807	0.113	0	12	ENG	Endoth
LDB21	0	2.49231679281821	0.744	0.057	0	12	LDB2	Endoth
TMEM2041	0	2.46853821309494	0.746	0.079	0	12	TMEM204	Endoth
TSPAN71	0	2.40863373291879	0.673	0.047	0	12	TSPAN7	Endoth
TM4SF11	0	2.40108072929622	0.741	0.08	0	12	TM4SF1	Endoth
ARRDC2	0	2.38400288611583	0.682	0.079	0	12	ARRDC2	Endoth
NOSTRIN1	0	2.34038906247978	0.68	0.056	0	12	NOSTRIN	Endoth
FLT11	0	2.3195626024522	0.835	0.089	0	12	FLT1	Endoth
ESM11	0	2.24947102218574	0.584	0.095	0	12	ESM1	Endoth
SLCO2A11	0	2.23850640405449	0.656	0.052	0	12	SLCO2A1	Endoth
CD92	0	2.22054920826711	0.817	0.197	0	12	CD9	Endoth
ROBO41	0	2.2162338998759	0.638	0.042	0	12	ROBO4	Endoth
BTNL91	0	2.2101925147569	0.65	0.05	0	12	BTNL9	Endoth
AKAP121	0	2.20916987144975	0.557	0.058	0	12	AKAP12	Endoth
HSPA1B	0	2.20713359730556	0.675	0.135	0	12	HSPA1B	Endoth
HYAL21	0	2.20160293323243	0.725	0.093	0	12	HYAL2	Endoth
NOTCH41	0	2.19426233480468	0.751	0.083	0	12	NOTCH4	Endoth
ETS2	0	2.13086230166398	0.663	0.114	0	12	ETS2	Endoth
PODXL1	0	2.11280206813648	0.656	0.062	0	12	PODXL	Endoth
LIFR1	0	2.09170869759148	0.671	0.069	0	12	LIFR	Endoth
NPDC11	0	2.08355687388788	0.671	0.073	0	12	NPDC1	Endoth
81,00 F	0	2.06471066862579	0.567	0.043	0	12	8,00 F	Endoth
CMTM8	0	2.06457246167823	0.543	0.039	0	12	CMTM8	Endoth
SLC14A1	0	2.05742580835632	0.523	0.015	0	12	SLC14A1	Endoth
CNN31	0	2.04899802591481	0.802	0.189	0	12	CNN3	Endoth
EGFL71	0	2.03056530630328	0.694	0.084	0	12	EGFL7	Endoth
PPFIBP11	0	2.02446829655887	0.635	0.065	0	12	PPFIBP1	Endoth
SPTBN11	0	1.98928883026993	0.737	0.129	0	12	SPTBN1	Endoth
SPARC1	0	1.98813488901775	0.885	0.161	0	12	SPARC	Endoth
PRX	0	1.96096117796641	0.504	0.01	0	12	PRX	Endoth
KDR1	0	1.95180363432518	0.536	0.034	0	12	KDR	Endoth
GAS61	0	1.94257442954712	0.579	0.08	0	12	GAS6	Endoth
C8orf4	0	1.93840496662704	0.478	0.053	0	12	C8orf4	Endoth
RPGR1	0	1.93401968165152	0.511	0.062	0	12	RPGR	Endoth
PIK3C2A1	0	1.90531642625968	0.591	0.1	0	12	PIK3C2A	Endoth
TEK1	0	1.87631568206349	0.522	0.033	0	12	TEK	Endoth
MT1M	0	1.87173014683702	0.508	0.051	0	12	MT1M	Endoth
HIF3A	0	1.85416422220443	0.471	0.03	0	12	HIF3A	Endoth
RND3	0	1.83169567449153	0.433	0.034	0	12	RND3	Endoth
CD341	0	1.80709499237788	0.577	0.058	0	12	CD34	Endoth
PBX11	0	1.79082174383064	0.539	0.06	0	12	PBX1	Endoth
SLC44A1	0	1.76486132450879	0.541	0.073	0	12	SLC44A1	Endoth
TINAGL11	0	1.75476090249375	0.579	0.074	0	12	TINAGL1	Endoth
ITGA8	0	1.7434873618021	0.426	0.01	0	12	ITGA8	Endoth
CALCRL1	0	1.74278659381117	0.537	0.061	0	12	CALCRL	Endoth
LINC00551	0	1.73639465472965	0.327	0.001	0	12	LINC00551	Endoth
EFNB1	0	1.72490586401821	0.475	0.032	0	12	EFNB1	Endoth
RAMP31	0	1.72079265980227	0.598	0.067	0	12	RAMP3	Endoth
RAPGEF4	0	1.70388587596851	0.409	0.025	0	12	RAPGEF4	Endoth
ITPRIP1	0	1.66978111961303	0.501	0.069	0	12	ITPRIP	Endoth
PIK3R31	0	1.66311314832409	0.398	0.039	0	12	PIK3R3	Endoth
F2RL31	0	1.61440145703306	0.381	0.028	0	12	F2RL3	Endoth
COL4A21	0	1.61196662340371	0.553	0.062	0	12	COL4A2	Endoth
LIMCH11	0	1.6061126687732	0.485	0.05	0	12	LIMCH1	Endoth
ESAM1	0	1.59463518742895	0.541	0.07	0	12	ESAM	Endoth
FXYD6	0	1.59424584534072	0.47	0.038	0	12	FXYD6	Endoth
ARHGAP291	0	1.58164080302129	0.597	0.098	0	12	ARHGAP29	Endoth
HECW2	0	1.56715053166372	0.416	0.016	0	12	HECW2	Endoth
CLEC14A1	0	1.55038558727265	0.55	0.063	0	12	CLEC14A	Endoth
PCAT191	0	1.54353253995493	0.485	0.058	0	12	PCAT19	Endoth
CDA	0	1.54241559580031	0.456	0.046	0	12	CDA	Endoth
TBX3	0	1.50803328202791	0.35	0.008	0	12	TBX3	Endoth
COL4A11	0	1.50744383641475	0.529	0.065	0	12	COL4A1	Endoth
TNS21	0	1.50296302138222	0.45	0.056	0	12	TNS2	Endoth
RIMKLB	0	1.5014224413387	0.355	0.032	0	12	RIMKLB	Endoth
GIMAP8	0	1.49824860582555	0.424	0.042	0	12	GIMAP8	Endoth
CX3CL11	0	1.48284629942941	0.4	0.039	0	12	CX3CL1	Endoth
PRKCA	0	1.43542898834125	0.362	0.037	0	12	PRKCA	Endoth
DLL41	0	1.42472455757424	0.35	0.026	0	12	DLL4	Endoth
MYCT11	0	1.34764929146438	0.377	0.03	0	12	MYCT1	Endoth
SEMA6A	0	1.33603379658642	0.341	0.022	0	12	SEMA6A	Endoth
ACVRL11	0	1.32319190376021	0.377	0.036	0	12	ACVRL1	Endoth
CHRM3	0	1.29129700345173	0.292	0.013	0	12	CHRM3	Endoth
CDC42EP4	0	1.25202998583983	0.353	0.028	0	12	CDC42EP4	Endoth
ANKS1A	0	1.2368225846806	0.355	0.034	0	12	ANKS1A	Endoth
GAS2L1	0	1.21604713874319	0.351	0.028	0	12	GAS2L1	Endoth
SEMA3G	0	1.16861918633104	0.266	0.011	0	12	SEMA3G	Endoth
GJA5	0	1.09850895565095	0.263	0.007	0	12	GJA5	Endoth
ZNF765	0	1.09499674916972	0.259	0.014	0	12	ZNF765	Endoth
AFAP1L1	0	1.09445187213865	0.285	0.02	0	12	AFAP1L1	Endoth
TBXA2R	0	1.08064367518677	0.264	0.012	0	12	TBXA2R	Endoth
MYO1C	2.43800197505207e-307	1.45879543911385	0.456	0.06	6.2785864863516e-303	12	MYO1C	Endoth
C10orf103	3.95126421390937e-306	2.4636672643955	0.577	0.099	1.01756907300808e-301	12	C10orf10	Endoth
CEACAM11	1.94075185598579e-305	1.36200944999788	0.402	0.045	4.99801825472021e-301	12	CEACAM1	Endoth
EMP21	2.398033695746e-305	1.33928861667719	0.414	0.048	6.17565617665467e-301	12	EMP2	Endoth
SEC14L11	6.86502701948904e-302	1.9247929253519	0.757	0.185	1.76795040832901e-297	12	SEC14L1	Endoth
PTPRG1	7.5535599019071e-301	1.48007855101656	0.407	0.048	1.94526828153814e-296	12	PTPRG	Endoth
ECSCR.11	3.7580495892125e-300	1.36982425297121	0.43	0.052	9.67810510709896e-296	12	ECSCR.1	Endoth
TM4SF181	1.16312969126566e-299	1.34015003454124	0.435	0.053	2.99540789391645e-295	12	TM4SF18	Endoth
LIMS21	2.69167332975621e-296	1.25450941959678	0.374	0.04	6.93186632612117e-292	12	LIMS2	Endoth
CDH51	1.26059509968862e-295	1.30525788072099	0.395	0.044	3.24641056022809e-291	12	CDH5	Endoth
TMEM471	8.27465985181407e-294	1.34709170180796	0.409	0.049	2.13097315163768e-289	12	TMEM47	Endoth
ADGRL41	1.18659322919366e-292	1.22995685841756	0.511	0.071	3.05583354314244e-288	12	ADGRL4	Endoth
CASKIN2	1.30352461570888e-292	1.10578684185382	0.292	0.024	3.35696694283508e-288	12	CASKIN2	Endoth
RBMS3	1.03643527942466e-289	1.24594636005423	0.334	0.033	2.66913177510233e-285	12	RBMS3	Endoth
GRASP	6.93312276094965e-289	1.41442666678464	0.334	0.033	1.78548710462736e-284	12	GRASP	Endoth
ADGRL2	4.22353329453945e-287	1.06161514394446	0.256	0.019	1.08768652934274e-282	12	ADGRL2	Endoth
NRP11	8.59309243508737e-280	1.42738361004541	0.454	0.063	2.21297909480805e-275	12	NRP1	Endoth
GPIHBP1	2.81868096605944e-279	1.1398003341399	0.257	0.019	7.25894909189288e-275	12	GPIHBP1	Endoth
RP11-736K20.5	1.69987610909116e-274	1.01836718545193	0.261	0.02	4.37769094374246e-270	12	RP11-736K20.5	Endoth
ZBTB161	1.77919455692429e-269	1.90311804694618	0.739	0.199	4.58195974244711e-265	12	ZBTB16	Endoth
TACC11	1.86893385798787e-268	1.91369879179872	0.769	0.215	4.81306536447617e-264	12	TACC1	Endoth
EFNB21	6.81125894113754e-268	1.3244843218218	0.358	0.04	1.75410351511115e-263	12	EFNB2	Endoth
EML1	7.15038256259576e-266	1.16575187010989	0.299	0.028	1.84143802134529e-261	12	EML1	Endoth
TSC22D11	6.75598160063423e-263	2.07610256559718	0.753	0.203	1.73986794161133e-258	12	TSC22D1	Endoth
PECAM11	1.11173034174354e-262	1.64330882013183	0.743	0.185	2.86303914909213e-258	12	PECAM1	Endoth
RASAL21	7.69206269021298e-256	1.43786433861942	0.407	0.057	1.98093690461055e-251	12	RASAL2	Endoth
RBMS1	3.4987495541051e-255	1.93412097298105	0.685	0.176	9.01032972668686e-251	12	RBMS1	Endoth
SHROOM4	3.59020455637655e-254	1.14346781691621	0.31	0.032	9.24585379403653e-250	12	SHROOM4	Endoth
CSRNP1	5.7763859864267e-254	1.6551390080847	0.544	0.103	1.48759268308447e-249	12	CSRNP1	Endoth
APOLD11	8.15431662036573e-254	1.92271613073953	0.544	0.101	2.09998115924279e-249	12	APOLD1	Endoth
KLF91	1.53551602248729e-251	1.80805243533652	0.678	0.169	3.95441441271152e-247	12	KLF9	Endoth
IGFBP41	9.2466323850633e-251	1.63701527191509	0.725	0.179	2.38128523812535e-246	12	IGFBP4	Endoth
MTUS11	1.03010932015211e-250	1.46482285962034	0.452	0.07	2.65284053218773e-246	12	MTUS1	Endoth
AQP11	4.71352887839183e-247	2.21774631743822	0.583	0.121	1.21387509205225e-242	12	AQP1	Endoth
FZD41	2.0395719405833e-244	1.25382671708626	0.332	0.038	5.25250961858418e-240	12	FZD4	Endoth
PREX2	4.69375959572867e-243	1.08598029469999	0.273	0.026	1.208783908688e-238	12	PREX2	Endoth
ID31	5.9411767217677e-241	1.58001192589011	0.584	0.119	1.53003124115684e-236	12	ID3	Endoth
PDIA5	1.1120796079194e-240	1.05322067091583	0.282	0.028	2.86393861427483e-236	12	PDIA5	Endoth
MYLK	1.17129682304449e-240	1.16759365969882	0.336	0.04	3.01644070838648e-236	12	MYLK	Endoth
TGFBR3	6.74054225206284e-238	1.35529699608636	0.379	0.052	1.73589184617374e-233	12	TGFBR3	Endoth
TBC1D8	1.3713244554228e-236	1.23755632909709	0.322	0.038	3.53157187005034e-232	12	TBC1D8	Endoth
TGM21	3.77485995971056e-233	1.34029291949663	0.388	0.055	9.72139685424259e-229	12	TGM2	Endoth
HLA-E1	3.56869819117098e-232	1.73887811408888	0.96	0.665	9.19046845172263e-228	12	HLA-E	Endoth
FILIP1	3.88577702793793e-232	1.20770097091284	0.282	0.029	1.00070415800485e-227	12	FILIP1	Endoth
ICAM21	2.63257500144868e-230	1.63748823018822	0.544	0.112	6.77967040123079e-226	12	ICAM2	Endoth
ANO6	5.58492062946935e-229	1.48569539895864	0.39	0.059	1.43828460970724e-224	12	ANO6	Endoth
HEG1	7.06630655122053e-228	1.31333551049839	0.379	0.053	1.81978592613582e-223	12	HEG1	Endoth
TIMP2	5.18347062589587e-227	1.35506833720063	0.443	0.076	1.33489919028696e-222	12	TIMP2	Endoth
DLC1	2.91010357074155e-223	1.06356306710305	0.299	0.034	7.49438972573071e-219	12	DLC1	Endoth
BST21	2.06302173249555e-221	1.84891774817398	0.786	0.281	5.3128998676958e-217	12	BST2	Endoth
FAM167B1	1.21361217104227e-218	1.09869981693695	0.344	0.045	3.12541542408516e-214	12	FAM167B	Endoth
BAIAP2	4.77301004663649e-218	1.16451731664996	0.348	0.047	1.2291932773103e-213	12	BAIAP2	Endoth
RGL1	8.17227024016811e-214	1.0760659087787	0.278	0.031	2.10460475495049e-209	12	RGL1	Endoth
CD109	2.2710094938936e-212	1.13485418261045	0.311	0.039	5.8485307496242e-208	12	CD109	Endoth
BMPR2	5.72786702716898e-212	1.34159029690205	0.426	0.074	1.47509759550683e-207	12	BMPR2	Endoth
A2M1	8.51470568411049e-211	1.29191172964051	0.671	0.168	2.19279215482897e-206	12	A2M	Endoth
SYNE2	4.1569441274423e-210	1.72838640587062	0.817	0.297	1.07053782114022e-205	12	SYNE2	Endoth
CRIP21	5.67790242852984e-210	1.24455850658189	0.537	0.108	1.46223021241929e-205	12	CRIP2	Endoth
PLK21	1.17164264783824e-206	1.38904391210659	0.353	0.051	3.01733131097783e-202	12	PLK2	Endoth
HLA-DRB12	6.55058893659412e-206	1.57578815194001	0.932	0.496	1.68697316884108e-201	12	HLA-DRB1	Endoth
IL4R1	1.62483861023043e-205	1.40883292438116	0.428	0.076	4.18444687292642e-201	12	IL4R	Endoth
LGALS3BP	1.21643743562459e-201	1.33881328685441	0.44	0.082	3.13269132796399e-197	12	LGALS3BP	Endoth
COX7A11	1.45187557243761e-199	1.23495676192722	0.475	0.091	3.73901516169859e-195	12	COX7A1	Endoth
MTSS1	2.02722259458002e-198	1.42622209743864	0.478	0.099	5.22070634782193e-194	12	MTSS1	Endoth
PDLIM11	4.51913649542346e-197	1.33325196714659	0.496	0.102	1.1638132216664e-192	12	PDLIM1	Endoth
MMRN21	1.49303824676455e-195	1.06539625249107	0.343	0.049	3.84502139689275e-191	12	MMRN2	Endoth
LIMA11	2.71243816598866e-195	1.39573871189547	0.443	0.085	6.98534200887061e-191	12	LIMA1	Endoth
UACA1	4.73020979284827e-195	1.26037083170227	0.449	0.084	1.21817092795222e-190	12	UACA	Endoth
CD741	2.1618763137399e-193	1.52047042605514	0.969	0.683	5.56748007077437e-189	12	CD74	Endoth
MAP3K6	9.54368355626229e-192	1.11579267568397	0.285	0.036	2.45778482624423e-187	12	MAP3K6	Endoth
SQLE	6.31820126394812e-191	1.1162779533401	0.268	0.032	1.62712637150456e-186	12	SQLE	Endoth
PDGFD1	2.57488135065626e-189	1.17010974694726	0.365	0.058	6.63109194234506e-185	12	PDGFD	Endoth
RHOB3	3.03004113437971e-189	1.77447617587157	0.826	0.34	7.80326493336807e-185	12	RHOB	Endoth
BEX5	4.11887871724278e-186	1.18784015847633	0.299	0.04	1.06073483605153e-181	12	BEX5	Endoth
NEAT13	2.46725957102224e-184	1.5427591092034	0.977	0.673	6.35393357325358e-180	12	NEAT1	Endoth
SASH11	1.7099930148665e-182	1.08119592636653	0.306	0.043	4.4037450111857e-178	12	SASH1	Endoth
WBP5	6.14464751177849e-181	1.41056494192135	0.532	0.127	1.58243107370831e-176	12	WBP5	Endoth
SMIM3	5.69659810815319e-179	1.12688845664113	0.372	0.065	1.46704491079269e-174	12	SMIM3	Endoth
SH3BP51	5.60823573537033e-178	1.46509114792922	0.541	0.14	1.44428894892992e-173	12	SH3BP5	Endoth
FKBP51	9.24091089887799e-177	1.67263070149753	0.803	0.341	2.37981178378805e-172	12	FKBP5	Endoth
TCF41	7.03563799864546e-176	1.26281483423425	0.48	0.105	1.81188785379116e-171	12	TCF4	Endoth
SERPING11	4.9521530969652e-174	1.24942703361023	0.44	0.091	1.27532798706145e-169	12	SERPING1	Endoth
MYO61	7.33738206688672e-174	1.3106834238155	0.435	0.088	1.88959600368534e-169	12	MYO6	Endoth
LAMB21	3.06284323004662e-173	1.14809803682994	0.346	0.057	7.88774017033907e-169	12	LAMB2	Endoth
PINK11	5.61487653659616e-172	1.20409131384083	0.402	0.077	1.44599915446961e-167	12	PINK1	Endoth
TMEM881	9.56301146503204e-171	1.01273616011591	0.369	0.063	2.4627623425897e-166	12	TMEM88	Endoth
VAMP51	1.32908756939211e-167	1.65406870878115	0.687	0.253	3.4227992174555e-163	12	VAMP5	Endoth
ADAMTS1	1.75712606081775e-167	1.14207019356321	0.264	0.035	4.52512674442396e-163	12	ADAMTS1	Endoth
ITGA11	7.96035124790945e-167	1.09713757787442	0.464	0.099	2.05002925687412e-162	12	ITGA1	Endoth
SPRY11	1.74291913188271e-165	1.38324085946766	0.463	0.101	4.48853964033754e-161	12	SPRY1	Endoth
KCNQ1OT1	4.58803352711422e-164	1.71691028259551	0.416	0.088	1.18155627423772e-159	12	KCNQ1OT1	Endoth
PTRF1	1.77365425838813e-162	1.07112349859245	0.416	0.082	4.56769181162695e-158	12	PTRF	Endoth
ZFHX3	1.63579611182013e-159	1.32323629351354	0.369	0.073	4.21266572677037e-155	12	ZFHX3	Endoth
CPEB4	4.67929264227585e-159	1.39578932122668	0.48	0.119	1.2050582341653e-154	12	CPEB4	Endoth
S1PR11	1.85670365980642e-158	1.0247026990045	0.327	0.055	4.78156893509946e-154	12	S1PR1	Endoth
SOCS2	8.50135620200179e-155	1.0328763386633	0.332	0.058	2.18935426270152e-150	12	SOCS2	Endoth
FGL22	7.7385271682059e-153	1.41989376738339	0.497	0.128	1.99290290162807e-148	12	FGL2	Endoth
DOCK4	4.23961178203199e-151	1.13913686165219	0.311	0.054	1.0918272222267e-146	12	DOCK4	Endoth
CD811	5.29827794548491e-151	1.30250423215953	0.518	0.142	1.36446551930073e-146	12	CD81	Endoth
VGLL4	2.00800142407493e-148	1.0933470190851	0.377	0.077	5.17120606742016e-144	12	VGLL4	Endoth
DOCK91	2.4711462884322e-146	1.0441132988755	0.311	0.053	6.36394303659944e-142	12	DOCK9	Endoth
APOL3	4.8111206733273e-146	1.16919937201159	0.4	0.088	1.23900790700198e-141	12	APOL3	Endoth
MSI2	8.71603842648219e-144	1.33899928105671	0.522	0.146	2.24464137597196e-139	12	MSI2	Endoth
HIPK21	9.7010227309276e-140	1.27827182422652	0.487	0.132	2.49830438389578e-135	12	HIPK2	Endoth
TSPAN4	1.00176404310043e-138	1.16564796349442	0.407	0.095	2.57984294019654e-134	12	TSPAN4	Endoth
DENND3	4.41281801468915e-136	1.21570166950915	0.353	0.076	1.1364330233229e-131	12	DENND3	Endoth
RNF115	6.1003157756578e-136	1.22868575228285	0.59	0.191	1.57101432170515e-131	12	RNF115	Endoth
ITM2B1	1.08684368688202e-131	1.0709964725488	0.95	0.798	2.79894854682727e-127	12	ITM2B	Endoth
SORBS21	1.79813555883438e-130	1.00674224897532	0.329	0.065	4.63073850466617e-126	12	SORBS2	Endoth
DHRS31	3.35540460296982e-130	1.19325867491898	0.457	0.122	8.64117347402817e-126	12	DHRS3	Endoth
IFITM22	4.3164290571619e-129	1.25865310076853	0.809	0.399	1.1116099750909e-124	12	IFITM2	Endoth
CALCOCO21	2.4205572516018e-128	1.18052745974589	0.523	0.162	6.23366109005011e-124	12	CALCOCO2	Endoth
AFF1	1.30639692633103e-123	1.10162594571422	0.407	0.103	3.3643640043803e-119	12	AFF1	Endoth
KLF7	8.60049646681985e-123	1.11585894276548	0.355	0.082	2.21488585510012e-118	12	KLF7	Endoth
RRBP11	2.19540318287077e-122	1.26898505341183	0.494	0.151	5.65382181684709e-118	12	RRBP1	Endoth
ID2	3.90711553389781e-120	1.66340885933737	0.856	0.525	1.0061994634447e-115	12	ID2	Endoth
GFOD1	7.97015361508791e-120	1.02899190033731	0.344	0.076	2.05255366049359e-115	12	GFOD1	Endoth
ST6GAL1	8.40393435588164e-120	1.01858818304374	0.313	0.066	2.1642652146702e-115	12	ST6GAL1	Endoth
LEPROT	7.68081456103705e-118	1.29898778382091	0.569	0.205	1.97804017390387e-113	12	LEPROT	Endoth
KIAA03551	4.07202804011545e-117	1.07183281708285	0.379	0.093	1.04866938117093e-112	12	KIAA0355	Endoth
INTS6	5.05128161197804e-117	1.91883896246	0.423	0.121	1.30085655353271e-112	12	INTS6	Endoth
ZEB1	2.3913498886875e-116	1.18340457094377	0.339	0.076	6.15844336833693e-112	12	ZEB1	Endoth
HSP90AA1	1.50971156877885e-115	1.54583453361296	0.892	0.673	3.88796020307618e-111	12	HSP90AA1	Endoth
HLA-DMA1	2.98472674440618e-115	1.06884288012299	0.635	0.228	7.68656678486923e-111	12	HLA-DMA	Endoth
NKTR1	1.37433291289729e-113	1.33896119062455	0.68	0.292	3.53931955058439e-109	12	NKTR	Endoth
PDK42	9.44319960983011e-110	1.20243793691463	0.633	0.236	2.43190719551955e-105	12	PDK4	Endoth
CDKN1A	1.21624209621254e-109	1.30021690251427	0.383	0.102	3.13218827037614e-105	12	CDKN1A	Endoth
NR4A1	3.4305634984051e-109	1.24035968123686	0.421	0.12	8.83473017744266e-105	12	NR4A1	Endoth
DPYSL2	1.24701697530525e-107	1.19905359102474	0.428	0.127	3.2114428165036e-103	12	DPYSL2	Endoth
DUSP11	2.64634953854047e-107	1.09610215407071	0.948	0.665	6.81514396660328e-103	12	DUSP1	Endoth
DNAJB11	1.63662618263647e-106	1.51626850732837	0.699	0.342	4.2148034081437e-102	12	DNAJB1	Endoth
FBXO21	8.94220082110101e-105	1.12799037971463	0.41	0.117	2.30288497745814e-100	12	FBXO21	Endoth
TNFSF10	1.23555181156003e-104	1.31365422407709	0.525	0.187	3.18191658031054e-100	12	TNFSF10	Endoth
SELM	6.29738768012607e-103	1.05232644074045	0.485	0.159	1.62176624926287e-98	12	SELM	Endoth
XAF11	1.07891286552863e-102	1.01990469315152	0.374	0.099	2.77852430259587e-98	12	XAF1	Endoth
GIMAP71	1.94540868508147e-102	1.28233716761732	0.581	0.227	5.01001098669032e-98	12	GIMAP7	Endoth
NUCB2	2.03884060247994e-102	1.1865188313559	0.457	0.145	5.25062620356659e-98	12	NUCB2	Endoth
ARGLU1	1.50573876075063e-101	1.20724790759091	0.734	0.367	3.8777290305611e-97	12	ARGLU1	Endoth
MGST21	3.17746693358663e-101	1.06434972500645	0.53	0.192	8.18293059406564e-97	12	MGST2	Endoth
AP1S21	4.67460705645101e-101	1.10341291547552	0.523	0.184	1.20385155524783e-96	12	AP1S2	Endoth
KLF41	6.64629768185269e-101	1.17640058683968	0.402	0.115	1.71162104200752e-96	12	KLF4	Endoth
ADD1	1.37814638849479e-100	1.1155697586356	0.44	0.138	3.54914039429062e-96	12	ADD1	Endoth
CEBPB1	5.64590221748324e-98	1.20993077666312	0.628	0.267	1.45398919806846e-93	12	CEBPB	Endoth
TRIM56	1.09202993943938e-95	1.14773581602494	0.473	0.162	2.81230470303824e-91	12	TRIM56	Endoth
KLF21	2.72186882071435e-95	1.17981034511601	0.534	0.191	7.00962877398566e-91	12	KLF2	Endoth
NEDD9	7.79338630198948e-94	1.02079469828029	0.485	0.167	2.00703077435135e-89	12	NEDD9	Endoth
NCOA71	4.47870403819272e-93	1.09802682801536	0.466	0.158	1.15340065095577e-88	12	NCOA7	Endoth
FAM214A	7.84771029962935e-89	1.01324059123665	0.301	0.075	2.02102083346355e-84	12	FAM214A	Endoth
DDIT43	1.35665521129265e-80	1.26272934673989	0.711	0.405	3.49379416564197e-76	12	DDIT4	Endoth
HEXIM1	5.23393487336065e-80	1.54959906526201	0.372	0.122	1.34789524793657e-75	12	HEXIM1	Endoth
MT2A2	1.1793756625955e-77	1.04729746729545	0.875	0.663	3.0372461438822e-73	12	MT2A	Endoth
DNAJA1	6.69669742234794e-74	1.39712231176678	0.6	0.309	1.72460048717727e-69	12	DNAJA1	Endoth
TRA2B	1.60407153501791e-72	1.10546265941839	0.624	0.317	4.13096542413163e-68	12	TRA2B	Endoth
HSPH1	1.72432862042588e-71	1.50658953946963	0.37	0.129	4.44066349618278e-67	12	HSPH1	Endoth
PARP14	4.52991814509465e-69	1.01462221645801	0.435	0.17	1.16658981990623e-64	12	PARP14	Endoth
PPP1R10	6.83043494465984e-62	1.16653071767539	0.4	0.161	1.75904191129825e-57	12	PPP1R10	Endoth
NFKBIZ	2.38873922395534e-60	1.28051844927993	0.435	0.184	6.15172012345219e-56	12	NFKBIZ	Endoth
EGR11	2.33439866284784e-59	1.00684638644232	0.379	0.141	6.01177687643204e-55	12	EGR1	Endoth
GADD45B	1.2506843372434e-58	1.1341340514567	0.482	0.224	3.22088737370294e-54	12	GADD45B	Endoth
ADM2	1.34287006018591e-56	1.16122692594851	0.285	0.091	3.45829326599678e-52	12	ADM	Endoth
FAM53C	7.47732667425053e-40	1.0160349560752	0.25	0.092	1.92563593841974e-35	12	FAM53C	Endoth
KLRC1	0	2.85545435527009	0.473	0.021	0	13	KLRC1	NK_CD160
XCL1	0	2.7561550105042	0.66	0.038	0	13	XCL1	NK_CD160
KLRB12	0	2.6728981238315	0.86	0.139	0	13	KLRB1	NK_CD160
XCL2	0	2.63636509976116	0.708	0.056	0	13	XCL2	NK_CD160
TRDC1	0	2.40663518857698	0.591	0.034	0	13	TRDC	NK_CD160
KLRD11	0	2.40593461184735	0.883	0.124	0	13	KLRD1	NK_CD160
CD71	0	2.31464221879432	0.844	0.199	0	13	CD7	NK_CD160
KRT86	0	2.21107485999952	0.467	0.009	0	13	KRT86	NK_CD160
KRT811	0	2.04091060199431	0.418	0.003	0	13	KRT81	NK_CD160
CD160	0	1.79847867234389	0.381	0.02	0	13	CD160	NK_CD160
TMIGD2	0	1.49244827181038	0.37	0.024	0	13	TMIGD2	NK_CD160
HOPX1	4.30122411291341e-276	1.84578205104769	0.613	0.106	1.10769424579859e-271	13	HOPX	NK_CD160
MATK1	1.20640945378714e-267	1.60726934740911	0.453	0.059	3.10686626633803e-263	13	MATK	NK_CD160
TXK1	7.10938881154883e-253	1.65657667043364	0.498	0.074	1.83088090063817e-248	13	TXK	NK_CD160
KLRF11	3.44295776426861e-243	1.70703629579181	0.426	0.055	8.86664913032094e-239	13	KLRF1	NK_CD160
IL2RB	7.34205910856346e-241	1.53805909794842	0.444	0.062	1.89080048222835e-236	13	IL2RB	NK_CD160
CLIC31	3.61145834226934e-208	1.60067688646581	0.461	0.075	9.30058866884624e-204	13	CLIC3	NK_CD160
CTSW2	8.89280158743517e-198	1.68447404809264	0.636	0.148	2.29016319281218e-193	13	CTSW	NK_CD160
AC092580.41	4.80569568526414e-189	1.74917507214118	0.547	0.114	1.23761080982607e-184	13	AC092580.4	NK_CD160
AREG2	2.28194847436701e-182	2.47333954810022	0.621	0.159	5.87670190603736e-178	13	AREG	NK_CD160
CCL52	1.31704256719526e-176	1.86280321445611	0.899	0.375	3.39177972329797e-172	13	CCL5	NK_CD160
NKG72	3.27720604127954e-174	1.40601736704354	0.887	0.303	8.4397887181072e-170	13	NKG7	NK_CD160
GNLY1	4.90943459909697e-167	2.18024451566545	0.683	0.208	1.26432669230544e-162	13	GNLY	NK_CD160
CCL42	6.5546165741269e-164	1.70226432922961	0.835	0.315	1.6880104063349e-159	13	CCL4	NK_CD160
PIK3R1	5.17252463860648e-159	1.72631744480123	0.673	0.214	1.33208027018033e-154	13	PIK3R1	NK_CD160
TYROBP2	8.61550909847052e-156	1.16466558098321	0.854	0.277	2.21875205812911e-151	13	TYROBP	NK_CD160
SRGAP3	7.25243784968056e-149	1.23667998800775	0.296	0.043	1.86772031942823e-144	13	SRGAP3	NK_CD160
STK17A1	9.42953311473399e-143	1.40167807381833	0.7	0.235	2.42838766303745e-138	13	STK17A	NK_CD160
EVL2	1.99959686540294e-129	1.35454474882769	0.798	0.337	5.14956180747219e-125	13	EVL	NK_CD160
CD692	1.9048035575055e-127	1.5342940904701	0.86	0.371	4.90544060164392e-123	13	CD69	NK_CD160
HCST2	2.2244475736793e-122	1.3851827215873	0.807	0.369	5.7286198364963e-118	13	HCST	NK_CD160
CD2471	8.26003286963468e-122	1.28516512183018	0.57	0.167	2.12720626491702e-117	13	CD247	NK_CD160
CD96	1.58637808971352e-115	1.07150825793498	0.547	0.157	4.08539949443923e-111	13	CD96	NK_CD160
BTG12	2.17423804292529e-111	1.13449208485726	0.994	0.73	5.59931523194551e-107	13	BTG1	NK_CD160
SAMD31	3.5800545283549e-111	1.16921581826702	0.387	0.089	9.21971442687238e-107	13	SAMD3	NK_CD160
ARHGAP9	7.44254186384236e-110	1.23679628883486	0.444	0.12	1.91667780619532e-105	13	ARHGAP9	NK_CD160
DUSP22	7.63100939416164e-109	1.37335731339167	0.745	0.308	1.96521384927845e-104	13	DUSP2	NK_CD160
ZFP36L22	1.28546744948702e-106	1.24950298333238	0.938	0.55	3.31046432266393e-102	13	ZFP36L2	NK_CD160
GZMA2	1.23316343111074e-97	1.17412723334988	0.724	0.282	3.1757657841395e-93	13	GZMA	NK_CD160
MAFF	1.40149819477597e-97	1.05180558765446	0.307	0.065	3.60927830100656e-93	13	MAFF	NK_CD160
SRGN1	9.26710246222576e-95	1.08328455018046	0.969	0.602	2.386556897097e-90	13	SRGN	NK_CD160
CXCR43	3.00713532486683e-92	1.15010499614108	0.944	0.572	7.74427560212954e-88	13	CXCR4	NK_CD160
APOBEC3G1	5.47003442397914e-92	1.13781089398924	0.527	0.176	1.40869796520735e-87	13	APOBEC3G	NK_CD160
RUNX31	4.53779564877427e-90	1.108209649426	0.463	0.142	1.16861851342884e-85	13	RUNX3	NK_CD160
CLEC2B	1.86131202776245e-88	1.22424879469457	0.628	0.266	4.79343686509663e-84	13	CLEC2B	NK_CD160
ITM2C1	1.23822631902928e-86	1.09834849502282	0.379	0.102	3.1888042393961e-82	13	ITM2C	NK_CD160
MAPK11	5.9480822701153e-84	1.19254649239178	0.416	0.129	1.53180962702279e-79	13	MAPK1	NK_CD160
LCP1	2.46362064653448e-83	1.08302447508959	0.648	0.277	6.34456225102026e-79	13	LCP1	NK_CD160
IFITM11	3.18663285880397e-74	1.25179680590852	0.44	0.151	8.20653560127785e-70	13	IFITM1	NK_CD160
CCL31	2.05318822027161e-72	1.33530679314534	0.434	0.145	5.28757562366547e-68	13	CCL3	NK_CD160
CMC12	1.5334879638483e-70	1.61409982625192	0.529	0.225	3.94919155329852e-66	13	CMC1	NK_CD160
SOCS1	5.50146325645985e-70	1.01369120265804	0.379	0.118	1.4167918324361e-65	13	SOCS1	NK_CD160
PRMT9	2.31582648264003e-66	1.08480916613803	0.327	0.096	5.96394794074287e-62	13	PRMT9	NK_CD160
ZFP361	3.89400541626041e-65	1.20992224950026	0.835	0.559	1.00282321484954e-60	13	ZFP36	NK_CD160
ZNF3311	2.89878064392102e-62	1.17233010204095	0.444	0.171	7.46522979228979e-58	13	ZNF331	NK_CD160
LITAF1	5.5255982999498e-58	1.00250036447381	0.576	0.276	1.42300733018607e-53	13	LITAF	NK_CD160
REL1	8.65343161531511e-51	1.06722659312029	0.504	0.24	2.2285182438921e-46	13	REL	NK_CD160
LST12	0	3.75132618488273	0.995	0.152	0	14	LST1	Mono_nc
AIF12	0	3.17815208195616	0.995	0.169	0	14	AIF1	Mono_nc
CTSS2	0	3.08457509278308	0.995	0.253	0	14	CTSS	Mono_nc
FCN11	0	2.93559818200073	0.973	0.063	0	14	FCN1	Mono_nc
LINC012721	0	2.85518135398205	0.908	0.038	0	14	LINC01272	Mono_nc
FCER1G2	0	2.85386437291533	0.993	0.218	0	14	FCER1G	Mono_nc
MS4A72	0	2.80452616771794	0.942	0.093	0	14	MS4A7	Mono_nc
TYROBP3	0	2.46061890665569	0.998	0.276	0	14	TYROBP	Mono_nc
FCGR3A2	0	2.41079365743827	0.944	0.171	0	14	FCGR3A	Mono_nc
CFD2	0	2.38303173866519	0.903	0.088	0	14	CFD	Mono_nc
LILRB2	0	2.37369644972955	0.841	0.034	0	14	LILRB2	Mono_nc
IFI302	0	2.2613444812637	0.773	0.071	0	14	IFI30	Mono_nc
FAM26F1	0	2.2291099675141	0.901	0.079	0	14	FAM26F	Mono_nc
BCL2A11	0	2.1897292860396	0.829	0.056	0	14	BCL2A1	Mono_nc
IL1B1	0	2.17890165786906	0.519	0.033	0	14	IL1B	Mono_nc
SPI12	0	2.13567044270911	0.896	0.086	0	14	SPI1	Mono_nc
CSTA2	0	2.0918184528235	0.857	0.08	0	14	CSTA	Mono_nc
CFP1	0	1.99187865755346	0.795	0.029	0	14	CFP	Mono_nc
NAMPT1	0	1.97224751414338	0.961	0.186	0	14	NAMPT	Mono_nc
SLC11A12	0	1.90681796799607	0.872	0.089	0	14	SLC11A1	Mono_nc
ARL4A1	0	1.89749674701757	0.831	0.135	0	14	ARL4A	Mono_nc
LILRA5	0	1.8159393803139	0.664	0.018	0	14	LILRA5	Mono_nc
STXBP21	0	1.80536139072246	0.814	0.146	0	14	STXBP2	Mono_nc
MAFB2	0	1.79548393911755	0.804	0.098	0	14	MAFB	Mono_nc
LYN1	0	1.76718488485604	0.792	0.08	0	14	LYN	Mono_nc
PLAUR1	0	1.76288912374977	0.72	0.086	0	14	PLAUR	Mono_nc
C5AR11	0	1.76221214017942	0.717	0.055	0	14	C5AR1	Mono_nc
C1orf1622	0	1.75866753008938	0.894	0.143	0	14	C1orf162	Mono_nc
CLEC7A2	0	1.74749372051168	0.814	0.084	0	14	CLEC7A	Mono_nc
POU2F2	0	1.74568479093008	0.708	0.053	0	14	POU2F2	Mono_nc
CD682	0	1.70901540481655	0.882	0.13	0	14	CD68	Mono_nc
CLEC12A1	0	1.69502739302913	0.717	0.052	0	14	CLEC12A	Mono_nc
NAAA	0	1.63340918075965	0.703	0.081	0	14	NAAA	Mono_nc
PILRA2	0	1.62858993904364	0.734	0.055	0	14	PILRA	Mono_nc
PYCARD2	0	1.62197297610796	0.841	0.156	0	14	PYCARD	Mono_nc
LRRC25	0	1.61752017965172	0.676	0.037	0	14	LRRC25	Mono_nc
SLC31A2	0	1.61059649634414	0.708	0.075	0	14	SLC31A2	Mono_nc
TCF7L2	0	1.60015928619723	0.63	0.034	0	14	TCF7L2	Mono_nc
HCK	0	1.58854962931471	0.669	0.046	0	14	HCK	Mono_nc
FGR1	0	1.55586285802082	0.758	0.082	0	14	FGR	Mono_nc
KLF42	0	1.55160053113431	0.744	0.111	0	14	KLF4	Mono_nc
RGS182	0	1.54820899280181	0.71	0.056	0	14	RGS18	Mono_nc
NCF21	0	1.51764078389405	0.715	0.052	0	14	NCF2	Mono_nc
CYBB2	0	1.48492969919597	0.698	0.076	0	14	CYBB	Mono_nc
APOBEC3A	0	1.47290071908429	0.49	0.017	0	14	APOBEC3A	Mono_nc
TNFSF13B2	0	1.390024098935	0.676	0.078	0	14	TNFSF13B	Mono_nc
ADGRE2	0	1.38448331016564	0.594	0.035	0	14	ADGRE2	Mono_nc
MARCH12	0	1.36659200963457	0.621	0.058	0	14	MARCH1	Mono_nc
FPR11	0	1.30867538882574	0.614	0.059	0	14	FPR1	Mono_nc
C19orf38	0	1.29368722703081	0.531	0.02	0	14	C19orf38	Mono_nc
RNF144B	0	1.29265241515788	0.568	0.055	0	14	RNF144B	Mono_nc
LILRA1	0	1.28307154293891	0.512	0.01	0	14	LILRA1	Mono_nc
CD83	0	1.27857530930804	0.56	0.057	0	14	CD83	Mono_nc
1,00 VNN	0	1.25400393105815	0.454	0.033	0	14	1,00 VNN	Mono_nc
MTSS11	0	1.24797151510982	0.708	0.098	0	14	MTSS1	Mono_nc
MPEG11	0	1.23779654252726	0.558	0.037	0	14	MPEG1	Mono_nc
LGALS9	0	1.19270466409243	0.643	0.073	0	14	LGALS9	Mono_nc
LILRB1	0	1.17817391136545	0.454	0.038	0	14	LILRB1	Mono_nc
IRAK31	0	1.17081825398575	0.609	0.072	0	14	IRAK3	Mono_nc
FAM110A	0	1.16468639765194	0.473	0.028	0	14	FAM110A	Mono_nc
FPR2	0	1.15765580877911	0.449	0.012	0	14	FPR2	Mono_nc
LILRB31	0	1.15032941745207	0.536	0.049	0	14	LILRB3	Mono_nc
SIGLEC10	0	1.11050807224776	0.461	0.04	0	14	SIGLEC10	Mono_nc
CPPED1	0	1.10990153835977	0.597	0.071	0	14	CPPED1	Mono_nc
MS4A4A1	0	1.0837917127597	0.546	0.048	0	14	MS4A4A	Mono_nc
LILRA2	0	1.04019947267718	0.454	0.026	0	14	LILRA2	Mono_nc
STX11	0	1.03763376955238	0.51	0.052	0	14	STX11	Mono_nc
CD300A	5.42086379324225e-306	1.07281808068862	0.556	0.065	1.39603505267368e-301	14	CD300A	Mono_nc
PTPN6	1.4774252443295e-305	1.36031877871943	0.727	0.113	3.80481323172176e-301	14	PTPN6	Mono_nc
MTPN	3.08932802936642e-295	1.60136243679307	0.862	0.18	7.95594647402735e-291	14	MTPN	Mono_nc
ZEB22	5.65270685241385e-294	1.68912034614487	0.889	0.184	1.45574159570214e-289	14	ZEB2	Mono_nc
CD551	8.36445585628096e-290	1.53973266767454	0.804	0.146	2.15409831666804e-285	14	CD55	Mono_nc
C10orf542	7.94150768170532e-285	1.7049529836825	0.899	0.199	2.04517647326957e-280	14	C10orf54	Mono_nc
AP1S22	1.07735140171472e-283	1.57285501075156	0.874	0.18	2.77450306483593e-279	14	AP1S2	Mono_nc
CD3022	2.07575928356111e-282	1.06476661876957	0.623	0.085	5.34570288295493e-278	14	CD302	Mono_nc
COTL12	7.27710144650065e-279	2.36065017760415	0.981	0.384	1.87407193551731e-274	14	COTL1	Mono_nc
FGL23	2.53581933264112e-276	1.58216944007618	0.737	0.126	6.53049552735068e-272	14	FGL2	Mono_nc
PAG1	8.28280462852261e-275	1.43016733532944	0.751	0.132	2.13307067598343e-270	14	PAG1	Mono_nc
TKT1	7.36416804968386e-271	1.67982018007866	0.865	0.199	1.89649419783508e-266	14	TKT	Mono_nc
DUSP61	8.08969148996432e-271	1.39809825170479	0.635	0.096	2.08333824941051e-266	14	DUSP6	Mono_nc
ARHGEF40	3.96001609292971e-270	1.07380032048893	0.372	0.033	1.01982294441219e-265	14	ARHGEF40	Mono_nc
LYZ2	2.22437835129934e-268	1.45078789245181	0.959	0.224	5.72844156810118e-264	14	LYZ	Mono_nc
BID	1.12767153786455e-261	1.09449238193346	0.565	0.079	2.90409251146257e-257	14	BID	Mono_nc
TYMP2	4.24034740002163e-260	1.61517073630844	0.894	0.206	1.09201666592757e-255	14	TYMP	Mono_nc
CASP1	5.83190193472728e-260	1.28680943817708	0.732	0.132	1.50188970525032e-255	14	CASP1	Mono_nc
SERPINA12	1.15807151501043e-259	1.63025640893332	0.976	0.267	2.98238157260637e-255	14	SERPINA1	Mono_nc
CSF1R1	5.66453523416735e-257	1.03327157538534	0.495	0.06	1.45878775885512e-252	14	CSF1R	Mono_nc
WARS1	3.2479904749541e-256	1.24164765143723	0.604	0.09	8.36454987014929e-252	14	WARS	Mono_nc
CNIH4	3.01301475704982e-248	1.32189732616372	0.703	0.128	7.7594169038304e-244	14	CNIH4	Mono_nc
RGS22	4.85289144006741e-244	1.75944535467539	0.925	0.241	1.24976513256056e-239	14	RGS2	Mono_nc
NFKBIZ1	7.12946855207111e-243	1.50823239406108	0.826	0.178	1.83605203621487e-238	14	NFKBIZ	Mono_nc
IGSF62	2.19700194001087e-242	1.01375886760398	0.471	0.058	5.65793909611e-238	14	IGSF6	Mono_nc
TIMP11	4.87255169081411e-239	1.79016537428869	0.899	0.243	1.25482823693536e-234	14	TIMP1	Mono_nc
SAT12	1.8128155951891e-233	2.37072000103775	1	0.66	4.6685440022905e-229	14	SAT1	Mono_nc
PSAP2	2.79755048565034e-231	1.94444381714254	0.99	0.44	7.20453176569532e-227	14	PSAP	Mono_nc
CMTM6	2.74783500493716e-224	1.30570622755038	0.783	0.172	7.07649948821467e-220	14	CMTM6	Mono_nc
RNF1491	5.23726988190614e-222	1.29380983063669	0.833	0.196	1.34875411268729e-217	14	RNF149	Mono_nc
SMAP21	1.42745280196289e-221	1.44590519404057	0.836	0.2	3.67611920089502e-217	14	SMAP2	Mono_nc
TNFRSF1B	1.50901090298976e-220	1.30017827488886	0.771	0.167	3.88615577846954e-216	14	TNFRSF1B	Mono_nc
[truncated: 1,534 more rows]
