# Supplementary material for: Large-scale analysis of cell-cell communication reveals angiogenin-dependent tumor progression in clear cell renal cell carcinoma
Source: iScience. 2023 Oct 31;26(12):108367. doi: 10.1016/j.isci.2023.108367 (PMC10663819; doi:10.1016/j.isci.2023.108367)
Supplement: Table S9. Differential expression analysis of Zhang et al. dataset at a resolution of 0.5, related to STAR MethodsMain figure titles and legends [file mmc10.xlsx]

## Sheet: Feuil1
	p_val	avg_log2FC	pct.1	pct.2	p_val_adj	cluster	gene	Assigned cell type
C1QB	0	4.64480933998414	0.837	0.202	0	0	C1QB	MMAC
C1QA	0	4.60829704508328	0.865	0.197	0	0	C1QA	MMAC
CCL3	0	4.53975894373677	0.692	0.233	0	0	CCL3	MMAC
APOE	0	4.25812975953535	0.817	0.502	0	0	APOE	MMAC
C1QC	0	4.12391924330483	0.835	0.095	0	0	C1QC	MMAC
TYROBP	0	3.98895088026673	0.999	0.178	0	0	TYROBP	MMAC
APOC1	0	3.98725077070473	0.773	0.246	0	0	APOC1	MMAC
CCL3L3	0	3.82116658191625	0.581	0.13	0	0	CCL3L3	MMAC
IL1B	0	3.77008574018761	0.716	0.128	0	0	IL1B	MMAC
LYZ	0	3.75363226206358	0.916	0.147	0	0	LYZ	MMAC
CCL4	0	3.59551439000281	0.69	0.253	0	0	CCL4	MMAC
HLA.DRA	0	3.56499652036796	0.994	0.721	0	0	HLA.DRA	MMAC
CXCL8	0	3.52593846162783	0.693	0.268	0	0	CXCL8	MMAC
HLA.DPA1	0	3.49791220042712	0.975	0.587	0	0	HLA.DPA1	MMAC
CCL4L2	0	3.41817292256083	0.612	0.193	0	0	CCL4L2	MMAC
HLA.DPB1	0	3.38505880489088	0.976	0.572	0	0	HLA.DPB1	MMAC
FCER1G	0	3.33063929964608	0.972	0.164	0	0	FCER1G	MMAC
AIF1	0	3.17481645131292	0.971	0.1	0	0	AIF1	MMAC
HLA.DRB1	0	3.08913841337177	0.987	0.697	0	0	HLA.DRB1	MMAC
HLA.DQA1	0	3.03876004825467	0.925	0.272	0	0	HLA.DQA1	MMAC
PLAUR	0	2.92115617829697	0.887	0.221	0	0	PLAUR	MMAC
HLA.DRB5	0	2.83755140438715	0.79	0.234	0	0	HLA.DRB5	MMAC
MS4A7	0	2.83378217988945	0.902	0.068	0	0	MS4A7	MMAC
MS4A6A	0	2.79918831023838	0.873	0.078	0	0	MS4A6A	MMAC
CXCL3	0	2.74647508599725	0.597	0.226	0	0	CXCL3	MMAC
CTSS	0	2.67723611824365	0.918	0.188	0	0	CTSS	MMAC
RGS1	0	2.49931623763664	0.828	0.223	0	0	RGS1	MMAC
LAPTM5	0	2.46620976290988	0.945	0.217	0	0	LAPTM5	MMAC
HLA.DQB1	0	2.44974120832338	0.94	0.462	0	0	HLA.DQB1	MMAC
G0S2	0	2.40105161184342	0.586	0.265	0	0	G0S2	MMAC
CTSB	0	2.38417563930875	0.936	0.559	0	0	CTSB	MMAC
GPR183	0	2.38304722241006	0.723	0.133	0	0	GPR183	MMAC
FCGR3A	0	2.3754550390199	0.766	0.039	0	0	FCGR3A	MMAC
NPC2	0	2.35761431419533	0.972	0.706	0	0	NPC2	MMAC
LST1	0	2.35572310547999	0.894	0.063	0	0	LST1	MMAC
CD68	0	2.33545040714308	0.852	0.215	0	0	CD68	MMAC
CFD	0	2.27777625789625	0.721	0.081	0	0	CFD	MMAC
HLA.DMA	0	2.27554394352354	0.905	0.372	0	0	HLA.DMA	MMAC
CCL20	0	2.26986320440668	0.458	0.198	0	0	CCL20	MMAC
C5AR1	0	2.25739028866228	0.758	0.081	0	0	C5AR1	MMAC
SRGN	0	2.24900128198223	0.992	0.611	0	0	SRGN	MMAC
BCL2A1	0	2.21931083945751	0.607	0.08	0	0	BCL2A1	MMAC
GPNMB	0	2.15442836924997	0.548	0.091	0	0	GPNMB	MMAC
CXCL2	0	2.13659547088788	0.762	0.434	0	0	CXCL2	MMAC
CD14	0	2.09221070256796	0.71	0.1	0	0	CD14	MMAC
HLA.DMB	0	2.0763098322286	0.799	0.192	0	0	HLA.DMB	MMAC
MAFB	0	2.06956594023087	0.728	0.154	0	0	MAFB	MMAC
C1orf162	0	2.00917336430617	0.835	0.075	0	0	C1orf162	MMAC
CD83	0	1.99590622641792	0.702	0.158	0	0	CD83	MMAC
EREG	0	1.99083969939276	0.344	0.032	0	0	EREG	MMAC
S100A9	0	1.98381126113706	0.363	0.045	0	0	S100A9	MMAC
FCGR2A	0	1.94398110193816	0.781	0.111	0	0	FCGR2A	MMAC
LIPA	0	1.93033017421414	0.653	0.286	0	0	LIPA	MMAC
RP11.1143G9.4	0	1.91430697545644	0.544	0.036	0	0	RP11.1143G9.4	MMAC
GLUL	0	1.89814011687215	0.897	0.455	0	0	GLUL	MMAC
GRN	0	1.89001696611364	0.883	0.517	0	0	GRN	MMAC
RGS2	0	1.85666259760247	0.802	0.252	0	0	RGS2	MMAC
OLR1	0	1.8523647136705	0.598	0.034	0	0	OLR1	MMAC
MS4A4A	0	1.83039204721137	0.654	0.031	0	0	MS4A4A	MMAC
C15orf48	0	1.79799525884941	0.569	0.139	0	0	C15orf48	MMAC
CPVL	0	1.72562717869276	0.684	0.106	0	0	CPVL	MMAC
IER3	0	1.71324587660017	0.894	0.638	0	0	IER3	MMAC
DUSP2	0	1.67140016097293	0.668	0.187	0	0	DUSP2	MMAC
ITGB2	0	1.64388874069924	0.779	0.123	0	0	ITGB2	MMAC
TREM2	0	1.63195775215004	0.543	0.017	0	0	TREM2	MMAC
FGL2	0	1.6304261077798	0.697	0.131	0	0	FGL2	MMAC
SDS	0	1.60902482716169	0.478	0.039	0	0	SDS	MMAC
RGS10	0	1.57028532122883	0.77	0.125	0	0	RGS10	MMAC
CAPG	0	1.56817331300564	0.718	0.294	0	0	CAPG	MMAC
TNFAIP3	0	1.56275603134047	0.744	0.334	0	0	TNFAIP3	MMAC
CD163	0	1.55117321296402	0.598	0.03	0	0	CD163	MMAC
SPI1	0	1.53364673348067	0.703	0.043	0	0	SPI1	MMAC
FAM26F	0	1.53097406716358	0.54	0.062	0	0	FAM26F	MMAC
CTSZ	0	1.52651788743408	0.76	0.378	0	0	CTSZ	MMAC
RNASE6	0	1.51913030870449	0.676	0.039	0	0	RNASE6	MMAC
NR4A2	0	1.51831613810644	0.657	0.272	0	0	NR4A2	MMAC
REL	0	1.5109583222533	0.795	0.315	0	0	REL	MMAC
COTL1	0	1.49942411544528	0.788	0.298	0	0	COTL1	MMAC
HLA.DQA2	0	1.48702731976592	0.492	0.049	0	0	HLA.DQA2	MMAC
HMOX1	0	1.46819474809563	0.569	0.202	0	0	HMOX1	MMAC
ATP1B3	0	1.44823228826504	0.836	0.477	0	0	ATP1B3	MMAC
CTSC	0	1.44252441702304	0.762	0.417	0	0	CTSC	MMAC
PLEK	0	1.43469824471995	0.572	0.058	0	0	PLEK	MMAC
LY86	0	1.4252862891889	0.666	0.034	0	0	LY86	MMAC
FOLR2	0	1.40919604818511	0.419	0.016	0	0	FOLR2	MMAC
SAMSN1	0	1.38928550238922	0.61	0.09	0	0	SAMSN1	MMAC
ACP5	0	1.37846758509742	0.447	0.14	0	0	ACP5	MMAC
FYB	0	1.37735142589817	0.673	0.074	0	0	FYB	MMAC
S100A4	0	1.37038395995305	0.74	0.384	0	0	S100A4	MMAC
IFI30	0	1.34262095509544	0.595	0.044	0	0	IFI30	MMAC
LITAF	0	1.3337762293919	0.814	0.436	0	0	LITAF	MMAC
IL10	0	1.32326884177615	0.298	0.016	0	0	IL10	MMAC
INSIG1	0	1.29751210814661	0.548	0.196	0	0	INSIG1	MMAC
CXCL16	0	1.29140791378481	0.709	0.166	0	0	CXCL16	MMAC
IGSF6	0	1.28675370487332	0.525	0.022	0	0	IGSF6	MMAC
ZNF331	0	1.28245164040631	0.583	0.205	0	0	ZNF331	MMAC
PYCARD	0	1.27935666511838	0.681	0.141	0	0	PYCARD	MMAC
PHACTR1	0	1.25920207298555	0.563	0.105	0	0	PHACTR1	MMAC
FABP5	0	1.25171792651762	0.575	0.256	0	0	FABP5	MMAC
SDCBP	0	1.25098819555418	0.841	0.562	0	0	SDCBP	MMAC
BASP1	0	1.23938150281148	0.569	0.076	0	0	BASP1	MMAC
CD37	0	1.2337367020342	0.679	0.095	0	0	CD37	MMAC
TYMP	0	1.23364622712399	0.866	0.541	0	0	TYMP	MMAC
CHMP1B	0	1.23120913943212	0.699	0.424	0	0	CHMP1B	MMAC
MSR1	0	1.22010684678182	0.546	0.018	0	0	MSR1	MMAC
CD44	0	1.21627368791105	0.701	0.207	0	0	CD44	MMAC
NFKB1	0	1.20921330276737	0.572	0.203	0	0	NFKB1	MMAC
NINJ1	0	1.19739733290145	0.704	0.314	0	0	NINJ1	MMAC
CTSH	0	1.19122797551997	0.729	0.365	0	0	CTSH	MMAC
VSIG4	0	1.18267854794984	0.443	0.016	0	0	VSIG4	MMAC
PLTP	0	1.18129326316779	0.454	0.102	0	0	PLTP	MMAC
HCST	0	1.17548401053058	0.635	0.09	0	0	HCST	MMAC
RNF130	0	1.17208004668066	0.769	0.373	0	0	RNF130	MMAC
ALOX5AP	0	1.16628434095352	0.44	0.076	0	0	ALOX5AP	MMAC
HCLS1	0	1.16548398690842	0.677	0.124	0	0	HCLS1	MMAC
LY96	0	1.16118731389465	0.646	0.138	0	0	LY96	MMAC
ASAH1	0	1.14052904565607	0.795	0.507	0	0	ASAH1	MMAC
ARPC1B	0	1.14021375887103	0.837	0.53	0	0	ARPC1B	MMAC
NR4A3	0	1.1273450226358	0.503	0.123	0	0	NR4A3	MMAC
KCTD12	0	1.12521110370245	0.593	0.143	0	0	KCTD12	MMAC
PILRA	0	1.12508641520116	0.572	0.024	0	0	PILRA	MMAC
MARCKS	0	1.11815665139655	0.697	0.352	0	0	MARCKS	MMAC
CCRL2	0	1.11410715564874	0.452	0.046	0	0	CCRL2	MMAC
OSM	0	1.10812319029367	0.365	0.026	0	0	OSM	MMAC
CXCR4	0	1.10495557715108	0.792	0.459	0	0	CXCR4	MMAC
CSF1R	0	1.09975980710906	0.546	0.018	0	0	CSF1R	MMAC
GPR34	0	1.0979130436649	0.48	0.013	0	0	GPR34	MMAC
TNFSF13B	0	1.08840586695903	0.543	0.038	0	0	TNFSF13B	MMAC
CSTA	0	1.08836554883063	0.511	0.024	0	0	CSTA	MMAC
C3	0	1.07962069769846	0.609	0.195	0	0	C3	MMAC
CD53	0	1.06886279335602	0.646	0.138	0	0	CD53	MMAC
LAIR1	0	1.0672919934721	0.565	0.029	0	0	LAIR1	MMAC
AKR1B1	0	1.06610463075313	0.709	0.36	0	0	AKR1B1	MMAC
IL18	0	1.0655042770584	0.557	0.105	0	0	IL18	MMAC
MFSD1	0	1.06423860274176	0.607	0.142	0	0	MFSD1	MMAC
HN1	0	1.06277806825496	0.715	0.367	0	0	HN1	MMAC
UCP2	0	1.05206341752213	0.585	0.105	0	0	UCP2	MMAC
CECR1	0	1.05062966218992	0.52	0.063	0	0	CECR1	MMAC
MAP3K8	0	1.04690267452166	0.612	0.18	0	0	MAP3K8	MMAC
LILRB4	0	1.04580898814715	0.489	0.013	0	0	LILRB4	MMAC
C10orf54	0	1.04044487923782	0.639	0.223	0	0	C10orf54	MMAC
SLC11A1	0	1.03758987426745	0.438	0.052	0	0	SLC11A1	MMAC
SLC1A3	0	1.03176242189676	0.501	0.018	0	0	SLC1A3	MMAC
SLCO2B1	0	1.02826284604949	0.496	0.028	0	0	SLCO2B1	MMAC
PPT1	0	1.01656350208496	0.656	0.32	0	0	PPT1	MMAC
FAM49B	0	1.01485448767376	0.622	0.168	0	0	FAM49B	MMAC
FXYD5	0	1.01161967734075	0.816	0.395	0	0	FXYD5	MMAC
THAP2	0	1.0048186831431	0.416	0.114	0	0	THAP2	MMAC
RAB31	0	1.00330466073479	0.625	0.179	0	0	RAB31	MMAC
NNMT	0	1.66212773156045	0.947	0.655	0	1	NNMT	ccRCC
TMEM176A	0	1.65992284475243	0.957	0.508	0	1	TMEM176A	ccRCC
NAT8	0	1.57731455003966	0.728	0.204	0	1	NAT8	ccRCC
FAM134B	0	1.56775365038594	0.822	0.287	0	1	FAM134B	ccRCC
PDZK1IP1	0	1.56218591959835	0.944	0.397	0	1	PDZK1IP1	ccRCC
CD24	0	1.50251301608386	0.955	0.447	0	1	CD24	ccRCC
CYB5A	0	1.48496183535424	0.986	0.669	0	1	CYB5A	ccRCC
TMEM176B	0	1.48414558371682	0.957	0.543	0	1	TMEM176B	ccRCC
FABP7	0	1.48399787684176	0.762	0.261	0	1	FABP7	ccRCC
CXCL14	0	1.45326372759865	0.896	0.323	0	1	CXCL14	ccRCC
PDK4	0	1.44777751339037	0.917	0.624	0	1	PDK4	ccRCC
SLC3A1	0	1.44184404653777	0.806	0.264	0	1	SLC3A1	ccRCC
RARRES2	0	1.42641627383524	0.925	0.406	0	1	RARRES2	ccRCC
ATP1B1	0	1.39551889867068	0.954	0.533	0	1	ATP1B1	ccRCC
CLU	0	1.39403804233685	0.875	0.438	0	1	CLU	ccRCC
ANXA4	0	1.38844199292313	0.895	0.459	0	1	ANXA4	ccRCC
SPP1	0	1.36053846790954	0.985	0.617	0	1	SPP1	ccRCC
ANGPTL4	0	1.35135931140509	0.863	0.446	0	1	ANGPTL4	ccRCC
KRT18	0	1.31218800899276	0.891	0.386	0	1	KRT18	ccRCC
KHK	0	1.29967256128153	0.784	0.238	0	1	KHK	ccRCC
SERPINA1	0	1.29459381672512	0.926	0.589	0	1	SERPINA1	ccRCC
CA9	0	1.28929787988592	0.831	0.252	0	1	CA9	ccRCC
KRT8	0	1.25175782242081	0.909	0.41	0	1	KRT8	ccRCC
NDUFA4L2	0	1.2140988342733	0.95	0.599	0	1	NDUFA4L2	ccRCC
MGST1	0	1.20682130855655	0.897	0.367	0	1	MGST1	ccRCC
SLC17A3	0	1.17205515898141	0.519	0.142	0	1	SLC17A3	ccRCC
HILPDA	0	1.16433794484069	0.785	0.271	0	1	HILPDA	ccRCC
BNIP3	0	1.14852752600045	0.904	0.438	0	1	BNIP3	ccRCC
AOC1	0	1.12987647570506	0.546	0.128	0	1	AOC1	ccRCC
CDHR5	0	1.11362114276047	0.678	0.135	0	1	CDHR5	ccRCC
AMN	0	1.10282363679154	0.622	0.132	0	1	AMN	ccRCC
ACSM2B	0	1.08864846489818	0.68	0.146	0	1	ACSM2B	ccRCC
SMIM24	0	1.07566193870387	0.623	0.158	0	1	SMIM24	ccRCC
S100A1	0	1.07069809281312	0.56	0.225	0	1	S100A1	ccRCC
GSTA1	0	1.06183985372964	0.71	0.27	0	1	GSTA1	ccRCC
OCIAD2	0	1.05994426478941	0.878	0.419	0	1	OCIAD2	ccRCC
ACSM2A	0	1.05717209289631	0.683	0.162	0	1	ACSM2A	ccRCC
PNCK	0	1.0538126981949	0.648	0.206	0	1	PNCK	ccRCC
HIST1H1C	0	1.02636291198868	0.659	0.295	0	1	HIST1H1C	ccRCC
GSTA2	0	1.02417148292198	0.6	0.18	0	1	GSTA2	ccRCC
LINC01320	0	1.02245780957688	0.76	0.256	0	1	LINC01320	ccRCC
PFKP	0	1.01379326501554	0.81	0.308	0	1	PFKP	ccRCC
MIF	0	1.01240803414691	0.974	0.724	0	1	MIF	ccRCC
BBOX1	0	1.01105751335862	0.646	0.184	0	1	BBOX1	ccRCC
IL32	0	1.00487679157548	0.935	0.621	0	1	IL32	ccRCC
FXYD2	0	1.00448115312032	0.943	0.409	0	1	FXYD2	ccRCC
CNDP2	0	1.00246264741603	0.849	0.469	0	1	CNDP2	ccRCC
ANGPTL41	0	1.83601032941722	0.928	0.442	0	2	ANGPTL4	ccRCC
NNMT1	0	1.76769035041871	0.989	0.653	0	2	NNMT	ccRCC
BIRC3	0	1.74350224679264	0.767	0.394	0	2	BIRC3	ccRCC
MT1E1	0	1.56259740354385	0.906	0.554	0	2	MT1E	ccRCC
SERPINA11	0	1.48869441901958	0.879	0.602	0	2	SERPINA1	ccRCC
SPP11	0	1.47764372209255	0.981	0.623	0	2	SPP1	ccRCC
MT1X	0	1.43716132709744	0.863	0.564	0	2	MT1X	ccRCC
CLU1	0	1.4090701440112	0.908	0.44	0	2	CLU	ccRCC
MYC1	0	1.3069934355789	0.777	0.405	0	2	MYC	ccRCC
TNFRSF12A1	0	1.29353100363242	0.863	0.389	0	2	TNFRSF12A	ccRCC
RARRES21	0	1.279921661672	0.957	0.41	0	2	RARRES2	ccRCC
ATP1B11	0	1.24833468795854	0.973	0.536	0	2	ATP1B1	ccRCC
NDUFA4L21	0	1.19312278509936	0.989	0.598	0	2	NDUFA4L2	ccRCC
VCAM11	0	1.18682916398095	0.595	0.247	0	2	VCAM1	ccRCC
KRT81	0	1.18304360405267	0.935	0.414	0	2	KRT8	ccRCC
CD241	0	1.17459675452711	0.98	0.452	0	2	CD24	ccRCC
RRAD	0	1.1722616757775	0.629	0.253	0	2	RRAD	ccRCC
FAM134B1	0	1.17046411682517	0.8	0.299	0	2	FAM134B	ccRCC
CYR611	0	1.10857852538854	0.812	0.439	0	2	CYR61	ccRCC
BNIP31	0	1.08991312023693	0.921	0.443	0	2	BNIP3	ccRCC
LINC013201	0	1.06876891337997	0.78	0.261	0	2	LINC01320	ccRCC
TMEM176A1	0	1.05645478716532	0.967	0.514	0	2	TMEM176A	ccRCC
EGLN31	0	1.05161079998073	0.804	0.267	0	2	EGLN3	ccRCC
FABP71	0	1.04564706290437	0.741	0.272	0	2	FABP7	ccRCC
CA91	0	1.04509897923003	0.832	0.262	0	2	CA9	ccRCC
ERRFI11	0	1.03981832792673	0.835	0.359	0	2	ERRFI1	ccRCC
PDK41	0	1.02348277170194	0.909	0.63	0	2	PDK4	ccRCC
HILPDA1	0	1.01192223913213	0.763	0.282	0	2	HILPDA	ccRCC
TMEM176B1	0	1.00017245082759	0.967	0.548	0	2	TMEM176B	ccRCC
PLVAP	0	3.70308125725474	0.966	0.23	0	3	PLVAP	Endoth_PLVAP
ESM1	0	3.47762944353874	0.833	0.11	0	3	ESM1	Endoth_PLVAP
RBP7	0	3.3078235622561	0.869	0.148	0	3	RBP7	Endoth_PLVAP
RGCC	0	3.1785961766394	0.951	0.34	0	3	RGCC	Endoth_PLVAP
FLT1	0	3.13667675669219	0.95	0.159	0	3	FLT1	Endoth_PLVAP
ENPP2	0	2.96314539269607	0.463	0.176	0	3	ENPP2	Endoth_PLVAP
PLPP1	0	2.92951560177123	0.972	0.339	0	3	PLPP1	Endoth_PLVAP
TIMP3	0	2.79588221310553	0.978	0.358	0	3	TIMP3	Endoth_PLVAP
HSPG2	0	2.78682066612958	0.948	0.188	0	3	HSPG2	Endoth_PLVAP
RAMP2	0	2.6926054278634	0.976	0.144	0	3	RAMP2	Endoth_PLVAP
SPARC	0	2.67044619195575	0.989	0.469	0	3	SPARC	Endoth_PLVAP
INSR	0	2.64381228745722	0.889	0.305	0	3	INSR	Endoth_PLVAP
SLC9A3R2	0	2.61861903550793	0.952	0.136	0	3	SLC9A3R2	Endoth_PLVAP
PECAM1	0	2.55328671876173	0.959	0.229	0	3	PECAM1	Endoth_PLVAP
VWF	0	2.53663463685065	0.838	0.226	0	3	VWF	Endoth_PLVAP
GSN	0	2.52796589763775	0.972	0.433	0	3	GSN	Endoth_PLVAP
SPRY1	0	2.50426296128551	0.884	0.154	0	3	SPRY1	Endoth_PLVAP
PLPP3	0	2.42342785949099	0.903	0.293	0	3	PLPP3	Endoth_PLVAP
SDPR	0	2.40832552480661	0.867	0.13	0	3	SDPR	Endoth_PLVAP
COL4A1	0	2.39492574699097	0.906	0.294	0	3	COL4A1	Endoth_PLVAP
ENG	0	2.34745457365536	0.947	0.212	0	3	ENG	Endoth_PLVAP
RAMP3	0	2.34568164678722	0.884	0.108	0	3	RAMP3	Endoth_PLVAP
A2M	0	2.32802091969468	0.953	0.433	0	3	A2M	Endoth_PLVAP
IGFBP5	0	2.30942976944853	0.563	0.267	0	3	IGFBP5	Endoth_PLVAP
VWA1	0	2.29274388348001	0.865	0.151	0	3	VWA1	Endoth_PLVAP
IFI27	0	2.2734407327003	0.989	0.417	0	3	IFI27	Endoth_PLVAP
GNG11	0	2.26592236373987	0.984	0.531	0	3	GNG11	Endoth_PLVAP
SPARCL1	0	2.24484563223427	0.813	0.315	0	3	SPARCL1	Endoth_PLVAP
APP	0	2.16692015079308	0.984	0.583	0	3	APP	Endoth_PLVAP
PODXL	0	2.15090549998704	0.87	0.104	0	3	PODXL	Endoth_PLVAP
FCN3	0	2.14508813920059	0.692	0.07	0	3	FCN3	Endoth_PLVAP
PRSS23	0	2.13850561399114	0.818	0.276	0	3	PRSS23	Endoth_PLVAP
EPAS1	0	2.12669490306847	0.97	0.399	0	3	EPAS1	Endoth_PLVAP
EDNRB	0	2.11324599351615	0.836	0.162	0	3	EDNRB	Endoth_PLVAP
RNASE1	0	2.11299262290208	0.956	0.177	0	3	RNASE1	Endoth_PLVAP
CLEC14A	0	2.07635438878802	0.865	0.082	0	3	CLEC14A	Endoth_PLVAP
HYAL2	0	2.05191490167794	0.901	0.178	0	3	HYAL2	Endoth_PLVAP
ANGPT2	0	2.00074447676996	0.647	0.106	0	3	ANGPT2	Endoth_PLVAP
EGFL7	0	1.99738894328417	0.887	0.183	0	3	EGFL7	Endoth_PLVAP
TCF4	0	1.99282850141483	0.904	0.219	0	3	TCF4	Endoth_PLVAP
ADGRL4	0	1.98480892892654	0.881	0.09	0	3	ADGRL4	Endoth_PLVAP
APOLD1	0	1.98228256777997	0.845	0.197	0	3	APOLD1	Endoth_PLVAP
ESAM	0	1.98121885363328	0.893	0.183	0	3	ESAM	Endoth_PLVAP
CD34	0	1.92433413789252	0.851	0.104	0	3	CD34	Endoth_PLVAP
COL4A2	0	1.90901409543354	0.871	0.275	0	3	COL4A2	Endoth_PLVAP
NOTCH4	0	1.90733836131117	0.846	0.103	0	3	NOTCH4	Endoth_PLVAP
FAM167B	0	1.87587835128068	0.785	0.064	0	3	FAM167B	Endoth_PLVAP
ECSCR.1	0	1.86500362707383	0.865	0.086	0	3	ECSCR.1	Endoth_PLVAP
FKBP1A	0	1.84558181008531	0.96	0.62	0	3	FKBP1A	Endoth_PLVAP
TMEM204	0	1.83404690668989	0.831	0.112	0	3	TMEM204	Endoth_PLVAP
HTRA1	0	1.8223369071515	0.832	0.27	0	3	HTRA1	Endoth_PLVAP
STC1	0	1.80297731926896	0.579	0.18	0	3	STC1	Endoth_PLVAP
AQP1	0	1.80247138230293	0.635	0.271	0	3	AQP1	Endoth_PLVAP
KDR	0	1.78199537204151	0.757	0.051	0	3	KDR	Endoth_PLVAP
LDB2	0	1.7577306579139	0.824	0.095	0	3	LDB2	Endoth_PLVAP
SEC14L1	0	1.74605502028603	0.911	0.294	0	3	SEC14L1	Endoth_PLVAP
EFNB2	0	1.73372228072959	0.687	0.093	0	3	EFNB2	Endoth_PLVAP
CD59	0	1.72407713205506	0.957	0.691	0	3	CD59	Endoth_PLVAP
VAMP5	0	1.71049797467556	0.919	0.508	0	3	VAMP5	Endoth_PLVAP
CA2	0	1.70320127044148	0.748	0.266	0	3	CA2	Endoth_PLVAP
TSC22D1	0	1.68927863407727	0.959	0.633	0	3	TSC22D1	Endoth_PLVAP
CALCRL	0	1.67947919919248	0.789	0.095	0	3	CALCRL	Endoth_PLVAP
CD93	0	1.66637654693362	0.829	0.141	0	3	CD93	Endoth_PLVAP
SPTBN1	0	1.66378720098291	0.919	0.368	0	3	SPTBN1	Endoth_PLVAP
PDGFD	0	1.63540295416022	0.731	0.055	0	3	PDGFD	Endoth_PLVAP
CCDC85B	0	1.62726216616465	0.902	0.419	0	3	CCDC85B	Endoth_PLVAP
EMP1	0	1.62275850075656	0.801	0.191	0	3	EMP1	Endoth_PLVAP
CRIP2	0	1.621298095797	0.937	0.454	0	3	CRIP2	Endoth_PLVAP
CLDN5	0	1.61399555521719	0.605	0.078	0	3	CLDN5	Endoth_PLVAP
TMEM88	0	1.60228536958088	0.718	0.088	0	3	TMEM88	Endoth_PLVAP
TM4SF18	0	1.60169321910821	0.755	0.156	0	3	TM4SF18	Endoth_PLVAP
NPDC1	0	1.59640810277218	0.879	0.254	0	3	NPDC1	Endoth_PLVAP
COL15A1	0	1.58696403250989	0.681	0.051	0	3	COL15A1	Endoth_PLVAP
GRB10	0	1.58541539809052	0.773	0.146	0	3	GRB10	Endoth_PLVAP
SLCO2A1	0	1.5785117233434	0.71	0.106	0	3	SLCO2A1	Endoth_PLVAP
HES1	0	1.5746759538111	0.902	0.514	0	3	HES1	Endoth_PLVAP
TACC1	0	1.56852091033649	0.863	0.379	0	3	TACC1	Endoth_PLVAP
PTPRB	0	1.56240795472063	0.77	0.087	0	3	PTPRB	Endoth_PLVAP
BTNL9	0	1.56167831890519	0.653	0.063	0	3	BTNL9	Endoth_PLVAP
GIMAP7	0	1.55977604280733	0.779	0.112	0	3	GIMAP7	Endoth_PLVAP
ITGB1	0	1.55030056361076	0.944	0.571	0	3	ITGB1	Endoth_PLVAP
TGFBR2	0	1.53826195088354	0.839	0.199	0	3	TGFBR2	Endoth_PLVAP
EMCN	0	1.53605445732982	0.795	0.104	0	3	EMCN	Endoth_PLVAP
CDH13	0	1.52294997108946	0.664	0.07	0	3	CDH13	Endoth_PLVAP
GJA1	0	1.51463897930017	0.691	0.069	0	3	GJA1	Endoth_PLVAP
ITGA6	0	1.49716352699758	0.732	0.171	0	3	ITGA6	Endoth_PLVAP
PCAT19	0	1.49439311360553	0.701	0.075	0	3	PCAT19	Endoth_PLVAP
ARHGAP29	0	1.49167578052661	0.824	0.231	0	3	ARHGAP29	Endoth_PLVAP
ICAM2	0	1.48004884757101	0.758	0.15	0	3	ICAM2	Endoth_PLVAP
ADGRF5	0	1.47896274666519	0.815	0.143	0	3	ADGRF5	Endoth_PLVAP
CDH5	0	1.47529051989931	0.754	0.065	0	3	CDH5	Endoth_PLVAP
CX3CL1	0	1.46078285813764	0.727	0.169	0	3	CX3CL1	Endoth_PLVAP
MGP	0	1.4543673593339	0.905	0.31	0	3	MGP	Endoth_PLVAP
BCAM	0	1.4034734485324	0.794	0.242	0	3	BCAM	Endoth_PLVAP
CD9	0	1.38770704821083	0.919	0.592	0	3	CD9	Endoth_PLVAP
F2RL3	0	1.36299278877094	0.592	0.03	0	3	F2RL3	Endoth_PLVAP
CXorf36	0	1.35656561624716	0.663	0.059	0	3	CXorf36	Endoth_PLVAP
YWHAH	0	1.34085862029122	0.883	0.536	0	3	YWHAH	Endoth_PLVAP
CD99	0	1.3302960299581	0.868	0.542	0	3	CD99	Endoth_PLVAP
MMRN2	0	1.32780703672854	0.709	0.071	0	3	MMRN2	Endoth_PLVAP
S1PR1	0	1.31662774840043	0.687	0.081	0	3	S1PR1	Endoth_PLVAP
PTRF	0	1.30007015616621	0.854	0.329	0	3	PTRF	Endoth_PLVAP
GNAI2	0	1.29421413946274	0.858	0.378	0	3	GNAI2	Endoth_PLVAP
SLC2A3	0	1.28883620254429	0.832	0.505	0	3	SLC2A3	Endoth_PLVAP
FN1	0	1.26975234880462	0.681	0.259	0	3	FN1	Endoth_PLVAP
GIMAP4	0	1.2690419818796	0.725	0.139	0	3	GIMAP4	Endoth_PLVAP
NRP1	0	1.26355750048969	0.759	0.277	0	3	NRP1	Endoth_PLVAP
SOX18	0	1.25464481044657	0.593	0.048	0	3	SOX18	Endoth_PLVAP
ETS1	0	1.24594455578452	0.783	0.228	0	3	ETS1	Endoth_PLVAP
PINK1	0	1.24360201302672	0.707	0.174	0	3	PINK1	Endoth_PLVAP
MARCKSL1	0	1.23410563926117	0.784	0.276	0	3	MARCKSL1	Endoth_PLVAP
GNAS	0	1.21905834447993	0.939	0.646	0	3	GNAS	Endoth_PLVAP
SH3BP5	0	1.21458763922289	0.728	0.21	0	3	SH3BP5	Endoth_PLVAP
MTUS1	0	1.19556672129102	0.668	0.138	0	3	MTUS1	Endoth_PLVAP
ID1	0	1.19417985629343	0.762	0.327	0	3	ID1	Endoth_PLVAP
DOCK9	0	1.18239690557506	0.648	0.079	0	3	DOCK9	Endoth_PLVAP
ID3	0	1.17455807071151	0.749	0.425	0	3	ID3	Endoth_PLVAP
PIK3R3	0	1.17282873810843	0.628	0.072	0	3	PIK3R3	Endoth_PLVAP
NFIB	0	1.17224521727315	0.779	0.337	0	3	NFIB	Endoth_PLVAP
STOM	0	1.17067055543229	0.843	0.492	0	3	STOM	Endoth_PLVAP
INHBB	0	1.1666978442154	0.463	0.043	0	3	INHBB	Endoth_PLVAP
SEMA3F	0	1.16665469730869	0.601	0.072	0	3	SEMA3F	Endoth_PLVAP
CYYR1	0	1.16607779140455	0.645	0.054	0	3	CYYR1	Endoth_PLVAP
PCDH17	0	1.15136027818289	0.566	0.055	0	3	PCDH17	Endoth_PLVAP
TM4SF1	0	1.14348923381461	0.886	0.358	0	3	TM4SF1	Endoth_PLVAP
FYN	0	1.14321323921828	0.667	0.15	0	3	FYN	Endoth_PLVAP
RHOC	0	1.13661462352822	0.906	0.596	0	3	RHOC	Endoth_PLVAP
MGST2	0	1.12773452870468	0.844	0.442	0	3	MGST2	Endoth_PLVAP
IFITM2	0	1.12519887610639	0.959	0.674	0	3	IFITM2	Endoth_PLVAP
MSN	0	1.11462985922728	0.838	0.417	0	3	MSN	Endoth_PLVAP
PLXND1	0	1.1106806523113	0.656	0.13	0	3	PLXND1	Endoth_PLVAP
ITPRIP	0	1.10980496757311	0.657	0.135	0	3	ITPRIP	Endoth_PLVAP
MCAM	0	1.10653518016446	0.654	0.181	0	3	MCAM	Endoth_PLVAP
SERPINE1	0	1.10583609658891	0.565	0.147	0	3	SERPINE1	Endoth_PLVAP
ROBO4	0	1.10399089884127	0.603	0.045	0	3	ROBO4	Endoth_PLVAP
GAS6	0	1.1036432379804	0.731	0.279	0	3	GAS6	Endoth_PLVAP
RAB13	0	1.10319632879895	0.837	0.517	0	3	RAB13	Endoth_PLVAP
KLF2	0	1.10007895472951	0.807	0.403	0	3	KLF2	Endoth_PLVAP
DLL4	0	1.09621020402122	0.562	0.041	0	3	DLL4	Endoth_PLVAP
WWTR1	0	1.09251989104445	0.768	0.288	0	3	WWTR1	Endoth_PLVAP
EMP2	0	1.08942740389429	0.707	0.191	0	3	EMP2	Endoth_PLVAP
SERPINI1	0	1.07868870076927	0.42	0.098	0	3	SERPINI1	Endoth_PLVAP
CDC37	0	1.07802210734331	0.866	0.51	0	3	CDC37	Endoth_PLVAP
IVNS1ABP	0	1.06957390984587	0.739	0.408	0	3	IVNS1ABP	Endoth_PLVAP
CDA	0	1.06814332318226	0.567	0.091	0	3	CDA	Endoth_PLVAP
TP53I11	0	1.06300976797881	0.538	0.063	0	3	TP53I11	Endoth_PLVAP
EFNA1	0	1.06238954191832	0.726	0.302	0	3	EFNA1	Endoth_PLVAP
EVA1B	0	1.05928764165305	0.61	0.131	0	3	EVA1B	Endoth_PLVAP
CTNNB1	0	1.05397374777285	0.742	0.305	0	3	CTNNB1	Endoth_PLVAP
FSCN1	0	1.05323172014901	0.569	0.1	0	3	FSCN1	Endoth_PLVAP
S100A16	0	1.04923930098619	0.784	0.331	0	3	S100A16	Endoth_PLVAP
TNFRSF4	0	1.04724478472022	0.515	0.074	0	3	TNFRSF4	Endoth_PLVAP
EHD4	0	1.04412614811532	0.684	0.184	0	3	EHD4	Endoth_PLVAP
LAMA4	0	1.03001603980008	0.595	0.138	0	3	LAMA4	Endoth_PLVAP
TSPAN13	0	1.02859040963135	0.56	0.072	0	3	TSPAN13	Endoth_PLVAP
LIMCH1	0	1.02651380427425	0.556	0.131	0	3	LIMCH1	Endoth_PLVAP
UACA	0	1.02417892287816	0.665	0.205	0	3	UACA	Endoth_PLVAP
SWAP70	0	1.01752575405354	0.664	0.203	0	3	SWAP70	Endoth_PLVAP
SPOCK2	0	1.0148051073281	0.491	0.084	0	3	SPOCK2	Endoth_PLVAP
LRRC32	0	1.012477419811	0.535	0.096	0	3	LRRC32	Endoth_PLVAP
KCNN3	0	1.01076358869185	0.548	0.037	0	3	KCNN3	Endoth_PLVAP
FAM198B	0	1.01029559153862	0.557	0.085	0	3	FAM198B	Endoth_PLVAP
NOSTRIN	0	1.01004728432346	0.63	0.144	0	3	NOSTRIN	Endoth_PLVAP
IL3RA	0	1.00917666916732	0.569	0.047	0	3	IL3RA	Endoth_PLVAP
MEF2C	0	1.00389778221792	0.717	0.219	0	3	MEF2C	Endoth_PLVAP
FZD4	0	1.00226686885233	0.618	0.129	0	3	FZD4	Endoth_PLVAP
FSTL1	0	1.00177257439355	0.615	0.213	0	3	FSTL1	Endoth_PLVAP
RGS5	0	4.88172310902872	0.975	0.329	0	4	RGS5	Fibro
ACTA2	0	4.38024702682139	0.916	0.217	0	4	ACTA2	Fibro
TAGLN	0	4.29635025325709	0.873	0.147	0	4	TAGLN	Fibro
MYL9	0	3.79272980569681	0.992	0.271	0	4	MYL9	Fibro
BGN	0	3.59422844811058	0.964	0.137	0	4	BGN	Fibro
TPM2	0	3.51775275214104	0.982	0.18	0	4	TPM2	Fibro
CALD1	0	3.10497638361345	0.997	0.58	0	4	CALD1	Fibro
THY1	0	2.90460780992139	0.894	0.157	0	4	THY1	Fibro
IGFBP7	0	2.86107566502389	0.998	0.747	0	4	IGFBP7	Fibro
PLAC9	0	2.80137104705264	0.902	0.072	0	4	PLAC9	Fibro
MGP1	0	2.74056651958328	0.976	0.317	0	4	MGP	Fibro
FABP4	0	2.65401759837181	0.431	0.051	0	4	FABP4	Fibro
C11orf96	0	2.47006042629097	0.912	0.275	0	4	C11orf96	Fibro
CYGB	0	2.4636690424712	0.735	0.048	0	4	CYGB	Fibro
MFGE8	0	2.43122294843063	0.915	0.136	0	4	MFGE8	Fibro
TPPP3	0	2.38795391235595	0.851	0.058	0	4	TPPP3	Fibro
COL6A2	0	2.38149549485119	0.918	0.163	0	4	COL6A2	Fibro
CPE	0	2.36187566906345	0.912	0.169	0	4	CPE	Fibro
ADIRF	0	2.35725828634949	0.969	0.61	0	4	ADIRF	Fibro
MAP1B	0	2.34047739177855	0.9	0.169	0	4	MAP1B	Fibro
GJA4	0	2.30726981162493	0.837	0.091	0	4	GJA4	Fibro
COL1A2	0	2.25661545595099	0.852	0.101	0	4	COL1A2	Fibro
CD36	0	2.24589266342464	0.729	0.128	0	4	CD36	Fibro
ITM2C	0	2.2266288293244	0.851	0.139	0	4	ITM2C	Fibro
COX4I2	0	2.20440208510541	0.774	0.041	0	4	COX4I2	Fibro
FRZB	0	2.19495473604458	0.838	0.115	0	4	FRZB	Fibro
RGS16	0	2.18166199285514	0.71	0.117	0	4	RGS16	Fibro
LHFP	0	2.16316149236826	0.9	0.147	0	4	LHFP	Fibro
TIMP1	0	2.15273182887929	0.968	0.708	0	4	TIMP1	Fibro
SPARCL11	0	2.13884268409154	0.939	0.314	0	4	SPARCL1	Fibro
PPP1R14A	0	2.11853816566148	0.715	0.075	0	4	PPP1R14A	Fibro
CTGF	0	2.04522219496296	0.575	0.155	0	4	CTGF	Fibro
PLN	0	2.01471879223939	0.667	0.029	0	4	PLN	Fibro
NOTCH3	0	2.0112205170427	0.844	0.052	0	4	NOTCH3	Fibro
COL1A1	0	1.95493990324024	0.513	0.048	0	4	COL1A1	Fibro
HIGD1B	0	1.93801251582294	0.682	0.035	0	4	HIGD1B	Fibro
FILIP1L	0	1.93703808363814	0.774	0.15	0	4	FILIP1L	Fibro
TINAGL1	0	1.9222532896011	0.895	0.233	0	4	TINAGL1	Fibro
SOD3	0	1.90417271130158	0.82	0.177	0	4	SOD3	Fibro
ID31	0	1.86723909827944	0.909	0.416	0	4	ID3	Fibro
COL3A1	0	1.82185118891829	0.688	0.057	0	4	COL3A1	Fibro
MYLK	0	1.80999535298911	0.769	0.123	0	4	MYLK	Fibro
SPARC1	0	1.760150705464	0.974	0.483	0	4	SPARC	Fibro
2004-09-01	0	1.74628672336039	0.763	0.063	0	4	2004-09-01	Fibro
CRISPLD2	0	1.73855657109501	0.724	0.067	0	4	CRISPLD2	Fibro
MCAM1	0	1.7227423031914	0.846	0.171	0	4	MCAM	Fibro
MYH11	0	1.71110450229215	0.506	0.025	0	4	MYH11	Fibro
PHLDA1	0	1.68930865669276	0.917	0.48	0	4	PHLDA1	Fibro
DSTN	0	1.64654722000874	0.969	0.7	0	4	DSTN	Fibro
COL6A1	0	1.62301628885745	0.746	0.152	0	4	COL6A1	Fibro
PDGFRB	0	1.58655382433259	0.721	0.044	0	4	PDGFRB	Fibro
ID4	0	1.56987001601312	0.652	0.186	0	4	ID4	Fibro
ADAMTS41	0	1.56288009011126	0.63	0.16	0	4	ADAMTS4	Fibro
COL18A11	0	1.56077077937703	0.849	0.387	0	4	COL18A1	Fibro
CPM1	0	1.52842766853864	0.777	0.245	0	4	CPM	Fibro
DKK3	0	1.52108761726297	0.702	0.076	0	4	DKK3	Fibro
LGALS3BP	0	1.46949771895199	0.816	0.345	0	4	LGALS3BP	Fibro
PGF	0	1.43735930627188	0.801	0.214	0	4	PGF	Fibro
2007-09-01	0	1.4244446493987	0.912	0.547	0	4	2007-09-01	Fibro
ITGB11	0	1.40416949484771	0.958	0.579	0	4	ITGB1	Fibro
TPM12	0	1.39744028149613	0.943	0.572	0	4	TPM1	Fibro
TPM4	0	1.39492162301283	0.861	0.378	0	4	TPM4	Fibro
ADAMTS1	0	1.39006016662903	0.775	0.299	0	4	ADAMTS1	Fibro
PLXDC1	0	1.38024306181929	0.641	0.054	0	4	PLXDC1	Fibro
COL4A21	0	1.3668531418127	0.806	0.296	0	4	COL4A2	Fibro
RASD1	0	1.34899154594298	0.532	0.116	0	4	RASD1	Fibro
FN11	0	1.34601764754772	0.8	0.256	0	4	FN1	Fibro
CSRP1	0	1.34134854892997	0.626	0.193	0	4	CSRP1	Fibro
TGFB1I1	0	1.28804049413632	0.655	0.078	0	4	TGFB1I1	Fibro
OAZ21	0	1.27813888475844	0.84	0.424	0	4	OAZ2	Fibro
FXYD6	0	1.26925340365412	0.647	0.11	0	4	FXYD6	Fibro
COL4A11	0	1.26094612949237	0.81	0.32	0	4	COL4A1	Fibro
OLFML2A	0	1.23404173946852	0.592	0.089	0	4	OLFML2A	Fibro
KCNE4	0	1.22197042337927	0.538	0.047	0	4	KCNE4	Fibro
S1PR3	0	1.21844810262841	0.579	0.036	0	4	S1PR3	Fibro
TUBA1A	0	1.20843206292235	0.798	0.462	0	4	TUBA1A	Fibro
NEXN	0	1.19499645638972	0.504	0.023	0	4	NEXN	Fibro
MAGED2	0	1.19092762447147	0.787	0.411	0	4	MAGED2	Fibro
NR2F2	0	1.18133134629599	0.696	0.198	0	4	NR2F2	Fibro
KCNJ8	0	1.16286779950856	0.529	0.025	0	4	KCNJ8	Fibro
PALLD	0	1.15024005294878	0.566	0.09	0	4	PALLD	Fibro
APOLD11	0	1.13502832490338	0.725	0.226	0	4	APOLD1	Fibro
GEM	0	1.13157814980389	0.592	0.216	0	4	GEM	Fibro
FILIP1	0	1.13113791780505	0.585	0.072	0	4	FILIP1	Fibro
SLIT3	0	1.12902447108706	0.544	0.034	0	4	SLIT3	Fibro
MIR4435.2HG1	0	1.12265175951928	0.771	0.385	0	4	MIR4435.2HG	Fibro
CSRP2	0	1.11841329541348	0.705	0.304	0	4	CSRP2	Fibro
FBXO32	0	1.11021383059778	0.498	0.06	0	4	FBXO32	Fibro
ISYNA1	0	1.10770151556864	0.574	0.097	0	4	ISYNA1	Fibro
PCOLCE	0	1.10630263211791	0.46	0.047	0	4	PCOLCE	Fibro
PTP4A3	0	1.10518186494498	0.524	0.126	0	4	PTP4A3	Fibro
ANXA6	0	1.10305541925751	0.65	0.187	0	4	ANXA6	Fibro
GUCY1A3	0	1.09742775605043	0.606	0.113	0	4	GUCY1A3	Fibro
EPS8	0	1.07456358659753	0.7	0.249	0	4	EPS8	Fibro
FABP51	0	1.06261861450725	0.655	0.272	0	4	FABP5	Fibro
CSPG4	0	1.05945687038233	0.531	0.04	0	4	CSPG4	Fibro
SH3BGRL	0	1.03796500091734	0.883	0.551	0	4	SH3BGRL	Fibro
SERPING1	0	1.03744628309991	0.814	0.385	0	4	SERPING1	Fibro
ITGA11	0	1.03576680312532	0.664	0.207	0	4	ITGA1	Fibro
MYO1B	0	1.03074847468142	0.606	0.143	0	4	MYO1B	Fibro
2011-09-01	0	1.01999294211741	0.656	0.296	0	4	2011-09-01	Fibro
ARHGDIB2	0	1.0084112452759	0.872	0.489	0	4	ARHGDIB	Fibro
CAV11	0	1.00157174489584	0.79	0.387	0	4	CAV1	Fibro
IGFBP2	1.2988721908121e-290	1.09050852549343	0.341	0.089	4.37654984694138e-286	4	IGFBP2	Fibro
SDC2	4.19031783291427e-290	1.02133609388472	0.598	0.288	1.41192759380046e-285	4	SDC2	Fibro
MT1E2	3.41520741309242e-158	1.017364018573	0.839	0.585	1.15075413784149e-153	5	MT1E	ccRCC
CD52	0	2.68700316001616	0.828	0.11	0	6	CD52	T_cell
CD3D	0	2.33732702788503	0.693	0.031	0	6	CD3D	T_cell
IL7R	0	2.28474779919385	0.563	0.041	0	6	IL7R	T_cell
KLRB1	0	2.18563988260887	0.429	0.029	0	6	KLRB1	T_cell
CD2	0	2.15392240730964	0.597	0.028	0	6	CD2	T_cell
TRBC2	0	2.11203913038474	0.545	0.043	0	6	TRBC2	T_cell
LTB	0	2.10665061121122	0.539	0.038	0	6	LTB	T_cell
TRBC1	0	2.03068533986186	0.465	0.034	0	6	TRBC1	T_cell
TRAC	0	1.9167602139682	0.507	0.026	0	6	TRAC	T_cell
CD3E	0	1.6284479131517	0.499	0.023	0	6	CD3E	T_cell
GZMA	0	1.44686422150109	0.305	0.031	0	6	GZMA	T_cell
CD7	0	1.35536700743218	0.344	0.04	0	6	CD7	T_cell
CD3G	0	1.01593737857493	0.283	0.011	0	6	CD3G	T_cell
IL2RG	1.58252234562754e-304	1.08282210557221	0.348	0.063	5.33230904359201e-300	6	IL2RG	T_cell
CXCR41	7.90527716659828e-300	1.88726471609113	0.83	0.498	2.66368314128529e-295	6	CXCR4	T_cell
RHOH	4.30372371589808e-286	1.01146880263744	0.315	0.054	1.45013970607186e-281	6	RHOH	T_cell
CYTIP	6.93308351902302e-271	1.19087491810199	0.413	0.101	2.33610249173481e-266	6	CYTIP	T_cell
CORO1A1	7.92374232357309e-271	1.29316122676431	0.483	0.135	2.66990497592795e-266	6	CORO1A	T_cell
CCL5	1.73107930022557e-261	2.18251566792378	0.378	0.087	5.83287170211006e-257	6	CCL5	T_cell
S100A41	1.19380734852457e-258	1.30748261451164	0.817	0.422	4.02253386085352e-254	6	S100A4	T_cell
HCST1	4.89254699168971e-254	1.27003376425775	0.521	0.163	1.64854370884985e-249	6	HCST	T_cell
SPOCK21	8.18315524782879e-243	1.15848482837495	0.427	0.116	2.75731416075591e-238	6	SPOCK2	T_cell
CD481	4.62454676915484e-210	1.09992104494221	0.429	0.131	1.55824103386672e-205	6	CD48	T_cell
ISG20	6.00544506194209e-199	1.40586894073158	0.578	0.275	2.02353471362139e-194	6	ISG20	T_cell
PTPRC1	7.06731712892246e-183	1.2925208829077	0.431	0.149	2.38133250659042e-178	6	PTPRC	T_cell
CRIP11	5.51142033782202e-165	1.29674587711828	0.519	0.232	1.85707308282913e-160	6	CRIP1	T_cell
DUSP21	1.76396065216841e-118	1.12692631022686	0.51	0.255	5.94366541748145e-114	6	DUSP2	T_cell
SAA1	0	4.22718790375764	0.892	0.047	0	7	SAA1	ccRCC
HSPA61	0	3.47463914978294	0.986	0.264	0	7	HSPA6	ccRCC
S100A12	0	2.78498774664599	0.979	0.256	0	7	S100A1	ccRCC
TGFBI	0	2.76597243749263	0.935	0.275	0	7	TGFBI	ccRCC
FGG	0	2.73427468566123	0.88	0.126	0	7	FGG	ccRCC
CPE1	0	2.61883368512475	0.927	0.224	0	7	CPE	ccRCC
RRAD1	0	2.61451063843406	0.93	0.287	0	7	RRAD	ccRCC
C10orf99	0	2.48610785080055	0.723	0.028	0	7	C10orf99	ccRCC
FABP73	0	2.44141789847455	0.967	0.32	0	7	FABP7	ccRCC
KRT19	0	2.41704339825176	0.86	0.059	0	7	KRT19	ccRCC
FGB	0	2.22339018233855	0.885	0.142	0	7	FGB	ccRCC
HIST1H1C2	0	2.19799759277913	0.948	0.334	0	7	HIST1H1C	ccRCC
SERPINE2	0	2.17154745502697	0.86	0.204	0	7	SERPINE2	ccRCC
REG1A	0	2.07943959472955	0.747	0.095	0	7	REG1A	ccRCC
NMB	0	1.97087648782074	0.885	0.248	0	7	NMB	ccRCC
FOLR1	0	1.92652940113236	0.857	0.151	0	7	FOLR1	ccRCC
PLOD21	0	1.92508152826928	0.916	0.236	0	7	PLOD2	ccRCC
C1QL1	0	1.88045267912003	0.813	0.042	0	7	C1QL1	ccRCC
HSPB81	0	1.79940390534444	0.925	0.271	0	7	HSPB8	ccRCC
CP1	0	1.79449751645116	0.888	0.182	0	7	CP	ccRCC
C1QTNF3	0	1.7887250471346	0.634	0.094	0	7	C1QTNF3	ccRCC
PRAP1	0	1.77211605966752	0.686	0.098	0	7	PRAP1	ccRCC
ELF32	0	1.75043807125312	0.894	0.226	0	7	ELF3	ccRCC
CD702	0	1.72666852926248	0.914	0.211	0	7	CD70	ccRCC
NAPSA	0	1.65479365147015	0.635	0.078	0	7	NAPSA	ccRCC
SAA2	0	1.60899340264171	0.468	0.011	0	7	SAA2	ccRCC
C1orf186	0	1.50635464121569	0.873	0.169	0	7	C1orf186	ccRCC
IGFBP6	0	1.47377865606262	0.866	0.202	0	7	IGFBP6	ccRCC
SFRP2	0	1.45046310027077	0.513	0.017	0	7	SFRP2	ccRCC
CYP1B1	0	1.43888991732357	0.665	0.07	0	7	CYP1B1	ccRCC
SPINK13	0	1.35967179442943	0.818	0.066	0	7	SPINK13	ccRCC
PLAC8	0	1.35404719891575	0.735	0.066	0	7	PLAC8	ccRCC
PHLDA3	0	1.34507136444486	0.806	0.116	0	7	PHLDA3	ccRCC
C1S	0	1.31689364569967	0.71	0.136	0	7	C1S	ccRCC
TRIM54	0	1.26813055074189	0.682	0.05	0	7	TRIM54	ccRCC
FABP61	0	1.23005193710325	0.82	0.143	0	7	FABP6	ccRCC
TMEM45A	0	1.22756280235323	0.675	0.079	0	7	TMEM45A	ccRCC
PPP1R1A	0	1.21770263532722	0.724	0.053	0	7	PPP1R1A	ccRCC
CTHRC1	0	1.19668036744437	0.649	0.075	0	7	CTHRC1	ccRCC
EFEMP1	0	1.18276549789587	0.628	0.072	0	7	EFEMP1	ccRCC
AGT	0	1.17869226887489	0.688	0.107	0	7	AGT	ccRCC
HLA.G	0	1.16739766953468	0.738	0.114	0	7	HLA.G	ccRCC
SLPI	0	1.15788677082057	0.618	0.06	0	7	SLPI	ccRCC
MUC1	0	1.11990946140704	0.764	0.118	0	7	MUC1	ccRCC
IRX3	0	1.09829619985192	0.785	0.179	0	7	IRX3	ccRCC
SPINT1	0	1.07464219553818	0.717	0.116	0	7	SPINT1	ccRCC
RP11.1C1.6	0	1.07233752629664	0.771	0.093	0	7	RP11.1C1.6	ccRCC
CLDN7	0	1.06269499412706	0.714	0.126	0	7	CLDN7	ccRCC
GPX8	0	1.01844857242717	0.642	0.084	0	7	GPX8	ccRCC
EPCAM	0	1.0132655237927	0.698	0.126	0	7	EPCAM	ccRCC
PELO	2.96275176521412e-307	1.28761341579697	0.857	0.236	9.98299207288897e-303	7	PELO	ccRCC
KRT182	2.34620986095709e-306	2.16017775970293	0.991	0.448	7.90555412649492e-302	7	KRT18	ccRCC
C1R	2.50150639205423e-300	1.4475286773304	0.721	0.165	8.42882578802673e-296	7	C1R	ccRCC
PLTP1	2.1910092529468e-292	1.02892293138741	0.714	0.147	7.38260567780424e-288	7	PLTP	ccRCC
MGST12	2.88163076881336e-290	2.09137061243248	0.972	0.433	9.70965487551661e-286	7	MGST1	ccRCC
RNASET21	1.93665247352355e-288	2.43343020397345	0.974	0.561	6.5255505095376e-284	7	RNASET2	ccRCC
SHC1	4.90242857128262e-286	1.06429622756148	0.857	0.245	1.65187330709368e-281	7	SHC1	ccRCC
SMIM3	3.07793749720259e-272	1.19001056891643	0.848	0.243	1.03711103968241e-267	7	SMIM3	ccRCC
CD243	2.37099927594871e-270	2.17905671834052	0.991	0.511	7.98908206030919e-266	7	CD24	ccRCC
CACYBP	3.65152235720103e-269	2.04178805293672	0.974	0.462	1.23038045825889e-264	7	CACYBP	ccRCC
ZNF281	1.36548590620544e-267	1.01425866371991	0.709	0.161	4.60100476095925e-263	7	ZNF281	ccRCC
BHMT21	3.90434707509121e-265	1.07833942275116	0.859	0.256	1.31556974695198e-260	7	BHMT2	ccRCC
KRT82	5.92925778477538e-263	2.09653135300028	0.986	0.472	1.99786341058006e-258	7	KRT8	ccRCC
C31	8.89699834370189e-262	1.38837946501723	0.859	0.249	2.99784359191035e-257	7	C3	ccRCC
TMEM913	4.10387708274575e-259	1.26447367941276	0.927	0.328	1.38280138303118e-254	7	TMEM91	ccRCC
TNFRSF12A2	1.51600648524874e-258	1.83037424250183	0.969	0.44	5.10818385204563e-254	7	TNFRSF12A	ccRCC
IL322	6.25577341060437e-257	1.98111030642762	0.99	0.66	2.10788285070314e-252	7	IL32	ccRCC
FKBP10	6.37405516998159e-257	1.00019700205068	0.71	0.178	2.1477378895253e-252	7	FKBP10	ccRCC
GAL3ST11	3.79065839958129e-255	1.25377687131309	0.689	0.17	1.27726234773892e-250	7	GAL3ST1	ccRCC
CXCL142	2.82173294928576e-254	1.92363552214693	0.96	0.394	9.50782917261835e-250	7	CXCL14	ccRCC
G0S21	4.64805036716039e-253	1.27270740888176	0.932	0.303	1.56616057121469e-248	7	G0S2	ccRCC
CDK2AP2	1.767603433764e-252	1.50671920674137	0.916	0.397	5.95593977006779e-248	7	CDK2AP2	ccRCC
DEGS1	1.36086957781844e-249	1.43051058101693	0.883	0.359	4.58545004245923e-245	7	DEGS1	ccRCC
METTL15	4.56908537036316e-244	1.3006913083009	0.695	0.164	1.53955331554387e-239	7	METTL15	ccRCC
HCFC1R12	7.06977000327645e-244	1.49192838481169	0.953	0.482	2.382159002604e-239	7	HCFC1R1	ccRCC
DNAJB12	2.39488314029929e-243	1.02181746776256	0.709	0.19	8.06955874123845e-239	7	DNAJB12	ccRCC
MLF1	2.87997389854492e-243	1.28172928099445	0.764	0.21	9.70407205114711e-239	7	MLF1	ccRCC
GSTA11	1.4062085582431e-238	1.33770349290448	0.908	0.321	4.73821973700014e-234	7	GSTA1	ccRCC
RPL22L1	5.07249513117159e-238	1.54560685945298	0.935	0.441	1.70917723444827e-233	7	RPL22L1	ccRCC
SERPINF11	3.86017625218856e-233	1.43774061728052	0.696	0.183	1.30068638817494e-228	7	SERPINF1	ccRCC
TMEM9	1.12510980812449e-231	1.0364977225058	0.74	0.23	3.79105749847546e-227	7	TMEM9	ccRCC
PRDX6	2.46682352957561e-231	1.40507265014122	0.974	0.684	8.31196188290501e-227	7	PRDX6	ccRCC
PRKCDBP1	8.74471076218838e-231	1.30351234129235	0.928	0.405	2.94653029131937e-226	7	PRKCDBP	ccRCC
LY6E	1.17595331388821e-229	1.89019605861911	0.941	0.477	3.96237469114633e-225	7	LY6E	ccRCC
GLIPR11	2.96716242113672e-229	1.18654249059102	0.764	0.213	9.99785377802019e-225	7	GLIPR1	ccRCC
CFI	4.63864545736568e-228	1.20933562664509	0.702	0.2	1.56299158685937e-223	7	CFI	ccRCC
HSD17B71	5.03568856774229e-228	1.15019082318507	0.745	0.209	1.69677526290077e-223	7	HSD17B7	ccRCC
RIPK2	1.25348566747499e-227	1.02170496574403	0.721	0.189	4.22361995655699e-223	7	RIPK2	ccRCC
DEFB1	2.14840786158643e-226	1.04105650412663	0.829	0.255	7.23906028961548e-222	7	DEFB1	ccRCC
NDUFA4L23	2.63795955651707e-226	1.8573530392126	0.983	0.643	8.88860472568428e-222	7	NDUFA4L2	ccRCC
DDIT3	6.55122210612182e-226	2.30519026009564	0.928	0.372	2.20743428865775e-221	7	DDIT3	ccRCC
S100A161	6.84721102219053e-225	1.54705667043979	0.888	0.372	2.3071677539271e-220	7	S100A16	ccRCC
DUSP10	1.09320716144816e-224	1.01215019031159	0.522	0.102	3.68356153049958e-220	7	DUSP10	ccRCC
ARF1	2.95893127849906e-222	1.23667446385863	0.97	0.694	9.97011894290259e-218	7	ARF1	ccRCC
AREG	2.65613296405199e-220	1.74129017773417	0.871	0.288	8.94984002237317e-216	7	AREG	ccRCC
SELM2	2.76314376700208e-214	1.40120574903962	0.962	0.563	9.31041292291352e-210	7	SELM	ccRCC
DNAJB11	2.98048421262844e-214	1.4211219052059	0.873	0.358	1.00427415544515e-209	7	DNAJB11	ccRCC
TIPARP1	9.62450676471874e-214	1.9116204238011	0.916	0.376	3.24297755437198e-209	7	TIPARP	ccRCC
SERP1	9.88072186983246e-214	1.45882164237849	0.981	0.7	3.32930923404005e-209	7	SERP1	ccRCC
BHMT1	2.71697172445038e-212	1.17169775294065	0.836	0.291	9.15483622553557e-208	7	BHMT	ccRCC
MRPS6	7.4422678234462e-212	1.30178743194028	0.899	0.382	2.5076721431102e-207	7	MRPS6	ccRCC
KRTCAP2	7.36932053033671e-211	1.29099345391206	0.949	0.537	2.48309255269695e-206	7	KRTCAP2	ccRCC
WFDC21	5.87808567793598e-209	1.00401495029995	0.792	0.241	1.98062096918053e-204	7	WFDC2	ccRCC
PKM2	1.11942372464889e-204	2.15687345548853	0.984	0.705	3.77189824020442e-200	7	PKM	ccRCC
MZT2A2	2.13423060794458e-202	1.24249974170221	0.925	0.491	7.19129003346926e-198	7	MZT2A	ccRCC
RND31	3.66040245202928e-201	1.61399301819188	0.848	0.307	1.23337260621127e-196	7	RND3	ccRCC
S100A132	1.31327058681581e-200	1.19644304171087	0.967	0.511	4.42506524227587e-196	7	S100A13	ccRCC
PFDN2	4.24740287189498e-200	1.25712194790139	0.942	0.515	1.43116239768501e-195	7	PFDN2	ccRCC
WBP5	9.12289194164393e-200	1.66837392308597	0.96	0.543	3.07395843973692e-195	7	WBP5	ccRCC
LINC013203	2.35277066315053e-197	1.05275237026684	0.906	0.317	7.92766074948572e-193	7	LINC01320	ccRCC
TSPAN11	4.17227591088107e-195	1.08561458157141	0.639	0.164	1.40584836817138e-190	7	TSPAN1	ccRCC
MRPL55	9.6050945416702e-195	1.09635597993894	0.899	0.444	3.23643660581577e-190	7	MRPL55	ccRCC
CERS2	1.04826812122546e-192	1.09361578894894	0.803	0.332	3.53213943446918e-188	7	CERS2	ccRCC
SSR3	2.76494806181832e-189	1.27529430591164	0.939	0.571	9.31649249429684e-185	7	SSR3	ccRCC
GLUL1	6.02504357704417e-189	1.34349048647445	0.97	0.518	2.03013843328503e-184	7	GLUL	ccRCC
MPC21	1.11811701435664e-186	1.41972570746327	0.939	0.582	3.76749527987468e-182	7	MPC2	ccRCC
NOL33	2.40277626921729e-185	1.03670875423103	0.871	0.351	8.09615463912765e-181	7	NOL3	ccRCC
CREB5	3.8585446105315e-182	1.09119167687964	0.668	0.199	1.30013660651859e-177	7	CREB5	ccRCC
C12orf751	1.26225829343152e-179	1.17675265152561	0.846	0.35	4.25317931971752e-175	7	C12orf75	ccRCC
TAGLN2	1.09610068133122e-178	1.16666210844054	0.977	0.709	3.69331124574556e-174	7	TAGLN2	ccRCC
TIMP11	2.78154499297558e-178	1.23866033384219	0.983	0.727	9.37241585383123e-174	7	TIMP1	ccRCC
PDIA3	2.57859182381463e-173	1.51468320132918	0.96	0.688	8.6885651503434e-169	7	PDIA3	ccRCC
DEDD2	7.33580105815252e-173	1.00722402628327	0.745	0.249	2.47179816654449e-168	7	DEDD2	ccRCC
ZFAND2A	2.04764115394186e-172	1.8524181641519	0.874	0.36	6.89952686820708e-168	7	ZFAND2A	ccRCC
TFPI2	8.45062389878302e-170	1.03304371901308	0.534	0.13	2.84743772269494e-165	7	TFPI2	ccRCC
NENF	6.97270756461054e-169	1.08416999431326	0.935	0.605	2.34945381389552e-164	7	NENF	ccRCC
DDIT4	1.30096565192258e-168	1.73938887074286	0.956	0.623	4.38360376415315e-164	7	DDIT4	ccRCC
KCNQ1OT1	2.57131093294191e-168	1.28093144844582	0.85	0.344	8.66403218854777e-164	7	KCNQ1OT1	ccRCC
BAG3	4.85576893387652e-168	2.06420445631278	0.927	0.512	1.63615134226969e-163	7	BAG3	ccRCC
EDN11	2.58345542904153e-166	1.018717626022	0.635	0.182	8.70495306815544e-162	7	EDN1	ccRCC
PDCD6	1.47557932957655e-165	1.32553755122086	0.878	0.531	4.97196455100818e-161	7	PDCD6	ccRCC
ILF2	1.82157135304907e-165	1.02323722339469	0.859	0.415	6.13778467409884e-161	7	ILF2	ccRCC
PRRC2C	1.49904320341315e-164	1.05209913674779	0.939	0.53	5.05102607390061e-160	7	PRRC2C	ccRCC
DUSP23	1.97227715333968e-164	1.13234371557874	0.888	0.459	6.64558786817804e-160	7	DUSP23	ccRCC
SQSTM1	4.96025782330274e-163	1.21219043406755	0.993	0.738	1.67135887356186e-158	7	SQSTM1	ccRCC
DNAJB4	4.22957306545961e-162	1.63312332943384	0.841	0.363	1.42515464440662e-157	7	DNAJB4	ccRCC
SPP12	1.87874609865953e-161	1.70475354426924	0.993	0.664	6.33043497943328e-157	7	SPP1	ccRCC
C10orf101	1.34413178161615e-160	1.10646490346138	0.904	0.384	4.52905203815561e-156	7	C10orf10	ccRCC
ABL2	1.51562001308672e-160	1.47159911837557	0.798	0.32	5.10688163409569e-156	7	ABL2	ccRCC
GABPB1.AS1	2.8062550306439e-159	1.05856347793524	0.682	0.218	9.45567632575462e-155	7	GABPB1.AS1	ccRCC
OCIAD21	3.13993521462723e-159	1.00391031759132	0.941	0.476	1.05800117056864e-154	7	OCIAD2	ccRCC
PTTG1IP1	5.55143587612175e-157	1.26132659038787	0.909	0.554	1.87055631845922e-152	7	PTTG1IP	ccRCC
P4HB	9.34192486674411e-157	1.6070212681594	0.921	0.641	3.14776158384943e-152	7	P4HB	ccRCC
UFC1	1.98607449894438e-156	1.12621123774114	0.916	0.597	6.69207802419308e-152	7	UFC1	ccRCC
MRPL18	4.98737461506251e-156	1.20808515974476	0.928	0.443	1.68049587654531e-151	7	MRPL18	ccRCC
YWHAQ	3.2541698932452e-154	1.25700615829171	0.937	0.619	1.09649254552897e-149	7	YWHAQ	ccRCC
TMED9	4.3599620757942e-152	1.28663610698987	0.885	0.586	1.46908922143886e-147	7	TMED9	ccRCC
SERPING11	3.98773426632479e-151	1.08739901990318	0.859	0.416	1.34366706103814e-146	7	SERPING1	ccRCC
MZT2B	3.12723007823883e-150	1.03478457037229	0.949	0.69	1.05372017486257e-145	7	MZT2B	ccRCC
ANXA42	6.96802275893768e-150	1.40313384630471	0.914	0.514	2.34787526862405e-145	7	ANXA4	ccRCC
SDF2L1	3.05817461985984e-148	1.19610745565088	0.796	0.333	1.03045193816177e-143	7	SDF2L1	ccRCC
TPM13	3.64115357443701e-148	1.22445618408478	0.965	0.599	1.22688669690655e-143	7	TPM1	ccRCC
RPS4Y1	8.8218521129783e-148	1.34377771406376	0.904	0.494	2.97252306946804e-143	7	RPS4Y1	ccRCC
FNIP1	1.01329812744357e-146	1.02651665729121	0.805	0.33	3.41430804042112e-142	7	FNIP1	ccRCC
HSPA5	5.99854261946593e-146	2.03541005501587	0.955	0.65	2.02120893562905e-141	7	HSPA5	ccRCC
LGALS3BP1	2.96021116688507e-141	1.11293647332685	0.808	0.38	9.97443152681924e-137	7	LGALS3BP	ccRCC
SERPINH12	3.09671779388742e-139	1.4616695448533	0.899	0.444	1.04343906065037e-134	7	SERPINH1	ccRCC
BST2	1.71638082312895e-132	1.3124059601253	0.925	0.608	5.78334518353301e-128	7	BST2	ccRCC
RARRES22	3.40177004700648e-132	1.10023681758889	0.925	0.473	1.14622641733883e-127	7	RARRES2	ccRCC
ANXA1	1.64164348926785e-131	1.85550297198019	0.942	0.58	5.53151773708802e-127	7	ANXA1	ccRCC
ANXA2	2.26474420142909e-130	1.12309561397659	0.965	0.711	7.6310555867153e-126	7	ANXA2	ccRCC
CEBPB	3.24840947017722e-130	1.81610580569288	0.972	0.674	1.09455157097621e-125	7	CEBPB	ccRCC
TM4SF11	2.4776972530841e-128	1.04648564188121	0.89	0.409	8.34860089426687e-124	7	TM4SF1	ccRCC
IER5	7.25738995278429e-127	1.37875011194529	0.831	0.381	2.44537754459067e-122	7	IER5	ccRCC
HILPDA3	1.28706282122347e-126	1.04016944116278	0.794	0.336	4.3367581761125e-122	7	HILPDA	ccRCC
TUBA1C1	1.12917868030629e-124	1.02349734343603	0.899	0.476	3.80476756329204e-120	7	TUBA1C	ccRCC
LMAN2	3.35179857870208e-123	1.021896986718	0.862	0.558	1.12938853109367e-118	7	LMAN2	ccRCC
CCND12	8.78415555833822e-117	1.06590782019052	0.909	0.53	2.95982121538206e-112	7	CCND1	ccRCC
XBP1	1.05150831550762e-112	1.14968013834784	0.944	0.594	3.54305726910294e-108	7	XBP1	ccRCC
CYB5A2	5.46496731916591e-109	1.00644308030178	0.967	0.71	1.84142073819295e-104	7	CYB5A	ccRCC
YPEL5	1.77241686468476e-107	1.02884983585501	0.874	0.452	5.9721586255553e-103	7	YPEL5	ccRCC
CITED2	2.11588767868532e-106	1.01270844681863	0.834	0.422	7.12948353333017e-102	7	CITED2	ccRCC
ADM	4.47200019602607e-105	1.16731834049149	0.871	0.449	1.50684046605099e-100	7	ADM	ccRCC
CCNL1	6.67723108794083e-105	1.52253926479861	0.941	0.648	2.24989301508166e-100	7	CCNL1	ccRCC
ARID5B1	1.45558598325163e-94	1.3044996806061	0.862	0.477	4.90459697056635e-90	7	ARID5B	ccRCC
HSPH1	7.25399478015687e-93	1.01165758310259	0.906	0.538	2.44423354117386e-88	7	HSPH1	ccRCC
SELK	9.44274951652203e-88	1.14501003665555	0.953	0.69	3.1817344495921e-83	7	SELK	ccRCC
GEM1	1.03866548906966e-84	1.00471394807967	0.595	0.244	3.49978336542022e-80	7	GEM	ccRCC
CLK1	1.60291648894787e-79	1.2555055823651	0.878	0.561	5.40102710950985e-75	7	CLK1	ccRCC
ATF31	4.13885594326874e-78	1.70689730717353	0.942	0.666	1.3945875100844e-73	7	ATF3	ccRCC
SERPINA12	8.90999939799039e-78	1.26729153921838	0.909	0.633	3.00222429715286e-73	7	SERPINA1	ccRCC
BTG2	1.3088203044013e-53	1.28982367874349	0.846	0.57	4.41007001568019e-49	7	BTG2	ccRCC
ACKR1	0	3.96514778783461	0.864	0.032	0	8	ACKR1	Endoth_ACKR1
VWF1	0	2.67534105612449	0.906	0.284	0	8	VWF	Endoth_ACKR1
PTGDS	0	2.67116443416985	0.496	0.03	0	8	PTGDS	Endoth_ACKR1
RNASE11	0	2.23185438724175	0.975	0.252	0	8	RNASE1	Endoth_ACKR1
SELE	0	2.14315110885345	0.393	0.024	0	8	SELE	Endoth_ACKR1
SLCO2A11	0	2.05961366752811	0.887	0.16	0	8	SLCO2A1	Endoth_ACKR1
RAMP31	0	2.01078071144273	0.935	0.182	0	8	RAMP3	Endoth_ACKR1
HYAL21	0	1.95900148508289	0.876	0.249	0	8	HYAL2	Endoth_ACKR1
NTS	0	1.89039900869288	0.368	0.006	0	8	NTS	Endoth_ACKR1
TFF3	0	1.86275651366583	0.687	0.055	0	8	TFF3	Endoth_ACKR1
PCAT191	0	1.7885303382383	0.793	0.133	0	8	PCAT19	Endoth_ACKR1
FBLN2	0	1.66974827305586	0.575	0.015	0	8	FBLN2	Endoth_ACKR1
RAMP21	0	1.65326169002196	0.938	0.226	0	8	RAMP2	Endoth_ACKR1
CYP1B11	0	1.64783003798836	0.554	0.073	0	8	CYP1B1	Endoth_ACKR1
SDPR1	0	1.52745419276511	0.874	0.201	0	8	SDPR	Endoth_ACKR1
MPZL21	0	1.4773572433271	0.761	0.171	0	8	MPZL2	Endoth_ACKR1
ECSCR.11	0	1.46005327265141	0.827	0.163	0	8	ECSCR.1	Endoth_ACKR1
DNASE1L3	0	1.43205840850687	0.437	0.047	0	8	DNASE1L3	Endoth_ACKR1
PLAT1	0	1.33951372345765	0.651	0.118	0	8	PLAT	Endoth_ACKR1
CXorf361	0	1.24925810262954	0.678	0.117	0	8	CXorf36	Endoth_ACKR1
COL8A11	0	1.23964564638934	0.568	0.087	0	8	COL8A1	Endoth_ACKR1
JAM21	0	1.00955989021399	0.566	0.083	0	8	JAM2	Endoth_ACKR1
PALMD1	0	1.00416987601778	0.593	0.093	0	8	PALMD	Endoth_ACKR1
PECAM11	9.96840529151067e-305	1.76544099475117	0.931	0.301	3.35885416297452e-300	8	PECAM1	Endoth_ACKR1
TMTC11	8.40056976123162e-296	1.07444217129221	0.566	0.097	2.83057198104699e-291	8	TMTC1	Endoth_ACKR1
TGFBR21	4.12998145088174e-294	1.29640765975514	0.883	0.26	1.3915972498746e-289	8	TGFBR2	Endoth_ACKR1
FAM167B1	5.33173185813701e-293	1.21864017752292	0.69	0.136	1.79652704959926e-288	8	FAM167B	Endoth_ACKR1
FKBP1A1	9.92632124570377e-285	2.35075495402404	0.982	0.652	3.34467394373989e-280	8	FKBP1A	Endoth_ACKR1
PCDH171	1.63814835917759e-278	1.09957908131346	0.581	0.104	5.5197408962489e-274	8	PCDH17	Endoth_ACKR1
ADGRL41	2.85562357374687e-278	1.07950973806675	0.772	0.17	9.62202363174006e-274	8	ADGRL4	Endoth_ACKR1
HEG11	2.21270477191227e-272	1.28594353826412	0.651	0.143	7.45570872895841e-268	8	HEG1	Endoth_ACKR1
COL3A11	3.09417285529116e-271	1.13195828656944	0.586	0.107	1.04258154359036e-266	8	COL3A1	Endoth_ACKR1
IFI271	2.697163464737e-270	2.06886517184377	0.991	0.473	9.0880922944313e-266	8	IFI27	Endoth_ACKR1
PTPRB1	4.00199286062754e-261	1.0667568368947	0.704	0.155	1.34847149438845e-256	8	PTPRB	Endoth_ACKR1
NPDC11	2.62308829580248e-257	1.45300820032917	0.892	0.314	8.83849601270646e-253	8	NPDC1	Endoth_ACKR1
PROCR	5.763861129239e-254	1.31175263263641	0.687	0.181	1.94213300749708e-249	8	PROCR	Endoth_ACKR1
C2CD4B	7.00536531777945e-243	1.11218232333747	0.435	0.067	2.36045784382579e-238	8	C2CD4B	Endoth_ACKR1
CD591	8.52762045708217e-242	1.90457888698675	0.991	0.716	2.87338171301384e-237	8	CD59	Endoth_ACKR1
LRRC321	9.26296731061471e-234	1.15031103694992	0.612	0.137	3.12115683531163e-229	8	LRRC32	Endoth_ACKR1
ENG1	5.53729705575242e-233	1.22922860535559	0.885	0.284	1.86579224293578e-228	8	ENG	Endoth_ACKR1
FN12	4.32952329616688e-232	1.45558812532373	0.867	0.295	1.45883287464343e-227	8	FN1	Endoth_ACKR1
GIMAP71	6.61477311935541e-228	1.16707115079313	0.71	0.179	2.22884780256681e-223	8	GIMAP7	Endoth_ACKR1
CALCRL1	2.09488367384781e-225	1.05525787854845	0.681	0.166	7.05871053903021e-221	8	CALCRL	Endoth_ACKR1
TM4SF12	4.06906315311359e-224	1.62795091818824	0.956	0.408	1.37107082944162e-219	8	TM4SF1	Endoth_ACKR1
HSPG21	3.30818951290554e-223	1.02458544395459	0.857	0.264	1.11469445637352e-218	8	HSPG2	Endoth_ACKR1
NR2F21	1.38583584143949e-222	1.20606292602789	0.747	0.234	4.66957386773037e-218	8	NR2F2	Endoth_ACKR1
SH3BP51	3.45690749229457e-212	1.21968997993275	0.781	0.259	1.16480497952865e-207	8	SH3BP5	Endoth_ACKR1
MTUS11	2.46977864176375e-204	1.0742378286312	0.676	0.189	8.32191913342294e-200	8	MTUS1	Endoth_ACKR1
APP1	5.72383573074031e-203	1.36360807495777	0.988	0.621	1.92864644947295e-198	8	APP	Endoth_ACKR1
EGFL71	1.27317012093697e-202	1.17141733212998	0.788	0.254	4.28994672249711e-198	8	EGFL7	Endoth_ACKR1
PRSS232	6.10216110926209e-190	1.2074065591687	0.855	0.327	2.05612318576586e-185	8	PRSS23	Endoth_ACKR1
DUSP231	2.2053980442549e-185	1.4274370432214	0.873	0.459	7.43108871011687e-181	8	DUSP23	Endoth_ACKR1
MARCKS1	4.71350090722055e-178	1.2616776241023	0.86	0.398	1.58821413068796e-173	8	MARCKS	Endoth_ACKR1
MARCKSL12	3.89333543335954e-177	1.15199974136044	0.835	0.324	1.3118593742705e-172	8	MARCKSL1	Endoth_ACKR1
EMP11	5.42647450055566e-172	1.32769815317977	0.733	0.252	1.82845058296223e-167	8	EMP1	Endoth_ACKR1
PTRF2	1.83077270400227e-168	1.13040452020174	0.85	0.38	6.16878862613565e-164	8	PTRF	Endoth_ACKR1
THBD1	4.61307421990802e-164	1.32089422452347	0.632	0.192	1.55437535839801e-159	8	THBD	Endoth_ACKR1
PRCP	3.94529390642109e-159	1.19529630065418	0.692	0.279	1.32936678176858e-154	8	PRCP	Endoth_ACKR1
PPIC	1.51119049274817e-157	1.07588608358676	0.704	0.276	5.09195636531495e-153	8	PPIC	Endoth_ACKR1
IFITM21	1.59916553982547e-153	1.10909179288897	0.975	0.701	5.38838828644191e-149	8	IFITM2	Endoth_ACKR1
ADIRF1	2.87563473690853e-149	1.29147006920333	0.973	0.637	9.68945124601328e-145	8	ADIRF	Endoth_ACKR1
CRIP22	1.87720098343192e-145	1.06805416763236	0.91	0.501	6.32522871367385e-141	8	CRIP2	Endoth_ACKR1
KLF21	2.91635561553329e-144	1.18214900441747	0.86	0.441	9.82666024653942e-140	8	KLF2	Endoth_ACKR1
PDLIM12	5.69396060814845e-143	1.35537657658484	0.858	0.474	1.91858002691562e-138	8	PDLIM1	Endoth_ACKR1
SPRY11	3.06256034628274e-142	1.01008046321042	0.685	0.23	1.03192970867997e-137	8	SPRY1	Endoth_ACKR1
IGFBP42	3.72699266786365e-140	1.15842485988163	0.927	0.571	1.25581017943666e-135	8	IGFBP4	Endoth_ACKR1
GNAI21	2.27940213696166e-139	1.01350136789069	0.848	0.424	7.68044550049232e-135	8	GNAI2	Endoth_ACKR1
TGM21	1.3130548636615e-128	1.01578840261106	0.729	0.309	4.42433836310742e-124	8	TGM2	Endoth_ACKR1
IL6ST1	3.43066991168628e-114	1.06634048938748	0.832	0.509	1.15596422674269e-109	8	IL6ST	Endoth_ACKR1
KLF91	1.341127541526e-94	1.00753345807609	0.729	0.402	4.51892925117185e-90	8	KLF9	Endoth_ACKR1
VCAM12	3.57955250344467e-88	1.15638491041292	0.619	0.286	1.20613021603568e-83	8	VCAM1	Endoth_ACKR1
ICAM1	8.21636630824797e-88	1.15176892863933	0.758	0.416	2.76850462756415e-83	8	ICAM1	Endoth_ACKR1
HES11	6.58376628791777e-85	1.0409522885886	0.874	0.552	2.21840005071389e-80	8	HES1	Endoth_ACKR1
IGFBP51	2.80665404032934e-84	1.51862861684055	0.611	0.295	9.45702078888972e-80	8	IGFBP5	Endoth_ACKR1
S100B	0	3.11011117111646	0.394	0.019	0	9	S100B	DC
HLA.DQB2	0	2.51276050614266	0.428	0.041	0	9	HLA.DQB2	DC
FCER1A	0	2.50897175945128	0.548	0.013	0	9	FCER1A	DC
HLA.DQA11	0	2.4479469459914	0.983	0.368	0	9	HLA.DQA1	DC
GPR1831	0	2.3373720242061	0.845	0.218	0	9	GPR183	DC
HLA.DQA21	0	2.16374532457047	0.645	0.111	0	9	HLA.DQA2	DC
LST11	0	1.87511318492477	0.821	0.188	0	9	LST1	DC
LSP11	0	1.77723609575828	0.781	0.123	0	9	LSP1	DC
C1orf1621	0	1.7568016100581	0.841	0.188	0	9	C1orf162	DC
RGS101	0	1.69148272242177	0.877	0.218	0	9	RGS10	DC
PKIB	0	1.39708548071441	0.551	0.07	0	9	PKIB	DC
CSF2RA1	0	1.3966757827784	0.671	0.097	0	9	CSF2RA	DC
CD1C	0	1.27123807135321	0.366	0.004	0	9	CD1C	DC
CLEC10A	0	1.24802964028368	0.398	0.023	0	9	CLEC10A	DC
CD1E	0	1.1797775311337	0.381	0.004	0	9	CD1E	DC
SPIB	0	1.12163888288089	0.393	0.019	0	9	SPIB	DC
GNA15	0	1.02011170725013	0.484	0.061	0	9	GNA15	DC
NR4A31	7.30984272868292e-304	1.63127168474123	0.753	0.173	2.46305150742971e-299	9	NR4A3	DC
RNASE61	7.67396960683817e-297	1.53836393310277	0.68	0.134	2.58574405902412e-292	9	RNASE6	DC
SPI11	3.11071892646459e-293	1.13306460888739	0.718	0.14	1.04815674227224e-288	9	SPI1	DC
IFI301	5.58019349905143e-292	1.26367770292798	0.662	0.124	1.88024619950538e-287	9	IFI30	DC
C15orf481	2.41456749560633e-290	2.54520346512596	0.772	0.198	8.13588517644553e-286	9	C15orf48	DC
FCGR2B1	7.33561039320416e-285	1.13315589006484	0.462	0.062	2.47173392199014e-280	9	FCGR2B	DC
CST7	2.11115284679644e-283	1.29568988275873	0.497	0.071	7.1135295172806e-279	9	CST7	DC
HLA.DQB11	1.39239552221285e-276	2.34502369487804	0.991	0.532	4.69167671209621e-272	9	HLA.DQB1	DC
HLA.DPB11	1.82749635070222e-272	2.66135547515608	0.998	0.632	6.15774895369114e-268	9	HLA.DPB1	DC
DUSP4	3.79243190194952e-268	1.66488625692317	0.598	0.117	1.27785992936189e-263	9	DUSP4	DC
AIF11	5.71344278753381e-257	1.46230949860328	0.893	0.232	1.92514454725952e-252	9	AIF1	DC
HLA.DPA11	7.28781125984137e-245	2.26269503533516	0.996	0.644	2.45562800400355e-240	9	HLA.DPA1	DC
BASP12	1.34560859022633e-234	1.31640861216592	0.645	0.148	4.53402814476761e-230	9	BASP1	DC
CD831	1.59972676647535e-234	1.87425501973951	0.789	0.236	5.39027933963869e-230	9	CD83	DC
ALOX5AP1	1.95547811252591e-234	1.62413750869957	0.598	0.127	6.58898350015606e-230	9	ALOX5AP	DC
JAML1	2.73684206460772e-230	1.00660485442812	0.464	0.076	9.22178933669571e-226	9	JAML	DC
RGS12	1.11917189343172e-224	1.80199973405514	0.893	0.311	3.77104969491819e-220	9	RGS1	DC
IL1R2	2.33356156205677e-224	1.22690467231636	0.387	0.056	7.86293568335027e-220	9	IL1R2	DC
RGS22	1.39891919627363e-218	1.86420463839936	0.882	0.332	4.71365823184398e-214	9	RGS2	DC
HLA.DRB11	1.78250581710605e-216	1.92668702105715	0.994	0.74	6.00615335073885e-212	9	HLA.DRB1	DC
REL1	2.23364186609488e-204	1.9143446412088	0.882	0.384	7.52625626780668e-200	9	REL	DC
CXCL161	4.30624330680955e-203	1.2189151628967	0.763	0.245	1.45098868222948e-198	9	CXCL16	DC
PLAUR1	4.2861635766339e-201	1.51658316199819	0.864	0.32	1.44422281714679e-196	9	PLAUR	DC
COTL11	2.12130162948141e-191	1.51845201698621	0.869	0.368	7.14772584053763e-187	9	COTL1	DC
PLEK1	1.48797017939484e-189	1.18912972036963	0.574	0.134	5.01371551947093e-185	9	PLEK	DC
TYROBP1	1.73214506384298e-189	1.37554561721573	0.897	0.302	5.83646279261891e-185	9	TYROBP	DC
HLA.DMA1	6.82070807246729e-188	1.42943681684228	0.935	0.45	2.29823758501785e-183	9	HLA.DMA	DC
HLA.DRB51	2.23751333151361e-186	2.22670638811009	0.817	0.316	7.53930117053512e-182	9	HLA.DRB5	DC
LYZ1	1.40584946108466e-183	1.51869480084253	0.781	0.264	4.73700975912476e-179	9	LYZ	DC
ITGB21	5.8182748422292e-182	1.11509882576907	0.738	0.221	1.96046770808913e-177	9	ITGB2	DC
PDE4B1	1.81493323815881e-180	1.00006756946447	0.591	0.15	6.1154175459761e-176	9	PDE4B	DC
HLA.DMB1	1.10481764706422e-179	1.19779094027625	0.8	0.282	3.72268306178287e-175	9	HLA.DMB	DC
CCR7	5.75560297778995e-176	1.70186662049197	0.336	0.052	1.93935042336632e-171	9	CCR7	DC
SRGN1	1.18447972148696e-167	1.70048523819745	0.983	0.668	3.99110442155033e-163	9	SRGN	DC
BCL2A11	9.72479845036417e-165	1.3268097348485	0.598	0.158	3.27677083785021e-160	9	BCL2A1	DC
ARL4C1	2.49615851782911e-161	1.32746954457238	0.662	0.224	8.41080612582518e-157	9	ARL4C	DC
AREG1	3.0801957357257e-160	2.23061799239858	0.738	0.292	1.03787195315278e-155	9	AREG	DC
MS4A6A1	3.12953687429114e-160	1.18184644829263	0.692	0.201	1.0544974497924e-155	9	MS4A6A	DC
DUSP22	5.0792055985967e-160	1.22704008227403	0.744	0.256	1.71143832644716e-155	9	DUSP2	DC
STK4	4.22585115843783e-157	1.04738248356197	0.634	0.208	1.42390054783563e-152	9	STK4	DC
LAPTM51	7.98776785966599e-157	1.09731994837876	0.856	0.327	2.69147838031446e-152	9	LAPTM5	DC
INSIG11	4.84829924516396e-148	1.5080757383912	0.669	0.245	1.633634430658e-143	9	INSIG1	DC
SERPINB91	9.3543952432898e-147	1.29035835929244	0.632	0.219	3.1519634772265e-142	9	SERPINB9	DC
FCER1G1	3.45911794675782e-140	1.13327382736604	0.781	0.289	1.16554979216005e-135	9	FCER1G	DC
SERPINF12	2.77068456003059e-134	1.00247660848958	0.602	0.186	9.33582162502306e-130	9	SERPINF1	DC
CREM1	6.09839497553304e-124	1.46481006443953	0.822	0.479	2.05485418700586e-119	9	CREM	DC
MAP3K81	1.51900364565935e-123	1.06009698666385	0.643	0.243	5.11828278404917e-119	9	MAP3K8	DC
G0S22	1.03600502446723e-121	2.23553841743799	0.695	0.31	3.49081892994232e-117	9	G0S2	DC
PPIF1	1.76343993165603e-116	1.05338816260337	0.55	0.195	5.94191084971501e-112	9	PPIF	DC
CKLF	1.9072633494459e-113	1.39718135843703	0.712	0.362	6.42652385595796e-109	9	CKLF	DC
ARPC1B2	2.73352134391668e-112	1.01655384827265	0.888	0.574	9.21060016832724e-108	9	ARPC1B	DC
CMTM61	5.70986032939034e-112	1.02063626210259	0.708	0.33	1.92393743798807e-107	9	CMTM6	DC
LITAF1	3.36707159869965e-111	1.08356139310114	0.839	0.492	1.13453477518185e-106	9	LITAF	DC
MXD11	1.69406074224417e-110	1.08725592383131	0.563	0.206	5.70813767099173e-106	9	MXD1	DC
CPVL1	1.13351499774753e-105	1.21666457675053	0.553	0.195	3.81937878491031e-101	9	CPVL	DC
FCGR2A1	2.54732824583203e-101	1.06020039942051	0.578	0.216	8.58322252433103e-97	9	FCGR2A	DC
CTSH1	4.95224856306844e-93	1.05780810888075	0.746	0.418	1.66866015332591e-88	9	CTSH	DC
ZNF3311	1.55761844539021e-92	1.04265791388126	0.609	0.261	5.24839535174232e-88	9	ZNF331	DC
NR4A21	3.77286518977292e-92	1.07983464734946	0.693	0.328	1.27126692569398e-87	9	NR4A2	DC
ATP1B31	2.05517178768233e-83	1.18738119549033	0.807	0.531	6.92490133859559e-79	9	ATP1B3	DC
CXCR43	1.17562236621558e-81	1.31761701717307	0.791	0.509	3.96125956296338e-77	9	CXCR4	DC
IL1B1	5.54384910826223e-71	1.02110971339317	0.525	0.22	1.86799995702896e-66	9	IL1B	DC
STMN1	0	2.84228645432228	0.884	0.237	0	10	STMN1	Prolif
KIAA0101	0	2.3819103207042	0.837	0.034	0	10	KIAA0101	Prolif
PTTG1	0	2.15466708307006	0.721	0.103	0	10	PTTG1	Prolif
UBE2C	0	2.00749395900988	0.653	0.015	0	10	UBE2C	Prolif
TYMS	0	1.68008726868369	0.707	0.111	0	10	TYMS	Prolif
NUSAP1	0	1.44409111553521	0.664	0.059	0	10	NUSAP1	Prolif
TK1	0	1.44196162246153	0.642	0.033	0	10	TK1	Prolif
MKI67	0	1.38857424635842	0.565	0.005	0	10	MKI67	Prolif
CENPF	0	1.34955140722663	0.542	0.011	0	10	CENPF	Prolif
TOP2A	0	1.33782726358603	0.535	0.007	0	10	TOP2A	Prolif
CDK1	0	1.29306173966872	0.587	0.027	0	10	CDK1	Prolif
RRM2	0	1.23209882848871	0.494	0.006	0	10	RRM2	Prolif
BIRC5	0	1.17286989574805	0.562	0.008	0	10	BIRC5	Prolif
CDKN3	0	1.1338130615471	0.537	0.016	0	10	CDKN3	Prolif
ZWINT	0	1.06429833984555	0.601	0.025	0	10	ZWINT	Prolif
UBE2T	0	1.06273936461048	0.578	0.023	0	10	UBE2T	Prolif
CKS1B1	4.3881970406856e-217	1.66836719261137	0.814	0.264	1.47860299285901e-212	10	CKS1B	Prolif
SMC4	1.11376870254283e-194	1.33986956652449	0.683	0.178	3.75284364321807e-190	10	SMC4	Prolif
TUBB	2.45109684114565e-180	2.27953210111132	0.939	0.579	8.25897080624026e-176	10	TUBB	Prolif
PCNA	1.80583636072323e-170	1.44021345994861	0.667	0.193	6.08476561745692e-166	10	PCNA	Prolif
HMGB2	8.66946225134417e-164	2.63946553200894	0.898	0.515	2.92117530559042e-159	10	HMGB2	Prolif
HMGN2	1.61766035352409e-130	1.94112218999707	0.907	0.648	5.45070656119944e-126	10	HMGN2	Prolif
HIST1H4C	4.44391126771444e-125	2.52327564422014	0.805	0.41	1.49737590165638e-120	10	HIST1H4C	Prolif
H2AFV	3.56598407498985e-123	1.47522279888016	0.859	0.518	1.20155833406783e-118	10	H2AFV	Prolif
DEK	2.00607912723818e-116	1.11463321593581	0.859	0.5	6.75948361922905e-112	10	DEK	Prolif
UBE2S	4.29615461743842e-109	1.09249746844025	0.737	0.301	1.44758929834588e-104	10	UBE2S	Prolif
ANP32B	9.31105538030658e-106	1.16482424419772	0.875	0.514	3.1373601103943e-101	10	ANP32B	Prolif
RPA3	2.26096758588203e-99	1.0515982868848	0.78	0.412	7.61833028062951e-95	10	RPA3	Prolif
CKS2	1.91840212483017e-92	1.06386381284005	0.83	0.448	6.46405595961527e-88	10	CKS2	Prolif
RANBP1	7.72116434624771e-80	1.0376854507998	0.785	0.509	2.60164632646817e-75	10	RANBP1	Prolif
DUT	1.89382767710158e-79	1.28501478195708	0.769	0.501	6.38125235799377e-75	10	DUT	Prolif
MT1G	0	4.77325637308326	0.986	0.126	0	11	MT1G	PT
ALDOB	0	4.73975819204147	0.998	0.054	0	11	ALDOB	PT
GATM	0	4.37948371008917	0.995	0.345	0	11	GATM	PT
ALB	0	4.2322887363703	0.803	0.026	0	11	ALB	PT
GSTA12	0	4.10398038562398	0.991	0.323	0	11	GSTA1	PT
MT1H	0	4.06205055592195	0.84	0.052	0	11	MT1H	PT
FABP1	0	3.96242238961653	0.965	0.036	0	11	FABP1	PT
HPD	0	3.74902117481903	0.965	0.043	0	11	HPD	PT
UGT2B71	0	3.46788288361646	0.977	0.35	0	11	UGT2B7	PT
MIOX	0	3.43804779509946	0.921	0.172	0	11	MIOX	PT
GSTA22	0	3.34546569304349	0.875	0.231	0	11	GSTA2	PT
ASS1	0	3.20705803110075	0.965	0.179	0	11	ASS1	PT
RBP51	0	3.17635599545705	0.968	0.259	0	11	RBP5	PT
MT1F	0	3.07415482452758	0.94	0.269	0	11	MT1F	PT
SMIM241	0	3.02391304295356	0.977	0.213	0	11	SMIM24	PT
GLYAT	0	2.94537104674295	0.898	0.129	0	11	GLYAT	PT
FBP1	0	2.89221338489994	0.849	0.146	0	11	FBP1	PT
PRAP11	0	2.8751706746505	0.905	0.097	0	11	PRAP1	PT
DPEP1	0	2.81862187061508	0.791	0.044	0	11	DPEP1	PT
PRODH2	0	2.79034890469585	0.856	0.073	0	11	PRODH2	PT
LGALS21	0	2.76911286807873	0.965	0.29	0	11	LGALS2	PT
HRSP121	0	2.6983663776639	0.912	0.282	0	11	HRSP12	PT
SLC22A8	0	2.63101922059052	0.868	0.016	0	11	SLC22A8	PT
APOM	0	2.43199355145261	0.824	0.121	0	11	APOM	PT
DCXR	0	2.42018279793183	0.926	0.292	0	11	DCXR	PT
PAH	0	2.41909015977304	0.852	0.029	0	11	PAH	PT
PSAT1	0	2.41030638585212	0.787	0.034	0	11	PSAT1	PT
C11orf541	0	2.38755833392347	0.935	0.29	0	11	C11orf54	PT
CTXN3	0	2.28947295745573	0.773	0.015	0	11	CTXN3	PT
PCK1	0	2.25881447374311	0.74	0.074	0	11	PCK1	PT
PCSK1N1	0	2.24497396586837	0.868	0.148	0	11	PCSK1N	PT
SLC7A71	0	2.07853269774656	0.803	0.191	0	11	SLC7A7	PT
DPYS	0	2.0690875758708	0.775	0.117	0	11	DPYS	PT
QPRT1	0	2.02032190016377	0.819	0.135	0	11	QPRT	PT
ALDH6A1	0	2.00533266572566	0.789	0.121	0	11	ALDH6A1	PT
RP11.397G17.1	0	1.99028580980737	0.65	0.017	0	11	RP11.397G17.1	PT
RNF212B	0	1.92877202099049	0.666	0.004	0	11	RNF212B	PT
DDC	0	1.91023375771271	0.745	0.109	0	11	DDC	PT
FAM151A	0	1.87761393225286	0.675	0.013	0	11	FAM151A	PT
AGXT2	0	1.82028655882792	0.717	0.089	0	11	AGXT2	PT
PBLD	0	1.80722704540792	0.733	0.136	0	11	PBLD	PT
SLC22A6	0	1.7966076778062	0.659	0.019	0	11	SLC22A6	PT
GPD1	0	1.79257277934203	0.701	0.041	0	11	GPD1	PT
AP1M2	0	1.78450504051003	0.733	0.088	0	11	AP1M2	PT
RAB11FIP3	0	1.76898502659848	0.726	0.131	0	11	RAB11FIP3	PT
GLYATL1	0	1.6891512446224	0.668	0.078	0	11	GLYATL1	PT
ASPDH	0	1.66627838454658	0.687	0.019	0	11	ASPDH	PT
SLC16A9	0	1.65645473849098	0.633	0.082	0	11	SLC16A9	PT
AKR7A3	0	1.64052501080104	0.668	0.1	0	11	AKR7A3	PT
FTCD	0	1.62019347372341	0.701	0.119	0	11	FTCD	PT
ANGPTL3	0	1.60748416974278	0.606	0.015	0	11	ANGPTL3	PT
AZGP1	0	1.60676521765428	0.633	0.056	0	11	AZGP1	PT
AGMAT	0	1.54597607430634	0.631	0.045	0	11	AGMAT	PT
NOX4	0	1.53256966418007	0.626	0.068	0	11	NOX4	PT
NPL1	0	1.49556159091578	0.615	0.092	0	11	NPL	PT
FMO1	0	1.47660917094754	0.592	0.058	0	11	FMO1	PT
HPGD	0	1.43518533726549	0.599	0.059	0	11	HPGD	PT
DAO	0	1.36926112900094	0.538	0.015	0	11	DAO	PT
CAPN3	0	1.35628749189783	0.483	0.036	0	11	CAPN3	PT
HAO2	0	1.33080805375843	0.568	0.033	0	11	HAO2	PT
SLC34A1	0	1.31966696938137	0.473	0.009	0	11	SLC34A1	PT
RP6.74O6.2	0	1.31477941179737	0.543	0.028	0	11	RP6.74O6.2	PT
ALDH4A1	0	1.28595914858883	0.515	0.05	0	11	ALDH4A1	PT
SLC13A3	0	1.2782882086991	0.508	0.021	0	11	SLC13A3	PT
TMEM174	0	1.26815245036868	0.536	0.03	0	11	TMEM174	PT
SLC7A8	0	1.26766978135895	0.469	0.035	0	11	SLC7A8	PT
SORD	0	1.25940660538613	0.585	0.081	0	11	SORD	PT
LINC01510	0	1.23047635951387	0.524	0.029	0	11	LINC01510	PT
RP11.626P14.1	0	1.20492749403053	0.45	0.014	0	11	RP11.626P14.1	PT
PTH1R	0	1.17969614338102	0.497	0.048	0	11	PTH1R	PT
SLC7A9	0	1.16593080004302	0.476	0.043	0	11	SLC7A9	PT
RP11.119D9.1	0	1.15077509068846	0.501	0.052	0	11	RP11.119D9.1	PT
DNAJC12	0	1.11875098135765	0.497	0.048	0	11	DNAJC12	PT
FLJ22763	0	1.11508637901019	0.445	0.014	0	11	FLJ22763	PT
ANK2	0	1.10664403365764	0.452	0.044	0	11	ANK2	PT
CTD.2194A8.2	0	1.08725372959449	0.422	0.017	0	11	CTD.2194A8.2	PT
SLC5A2	0	1.07415650775762	0.411	0.006	0	11	SLC5A2	PT
MCCD1	0	1.07406294262924	0.292	0.01	0	11	MCCD1	PT
DIO1	0	1.06504387942411	0.448	0.008	0	11	DIO1	PT
AFM	0	1.0202481247493	0.408	0.005	0	11	AFM	PT
APOC3	0	1.00002080689769	0.327	0.002	0	11	APOC3	PT
BPHL	5.82850306078765e-305	1.63099129931796	0.677	0.124	1.9639141063324e-300	11	BPHL	PT
MACROD1	5.30337836245029e-303	1.60817588821329	0.694	0.133	1.78697333922763e-298	11	MACROD1	PT
MSRA	1.51525895336218e-302	2.13100936812187	0.845	0.232	5.10566504335387e-298	11	MSRA	PT
EAF2	1.7041701392447e-300	1.25304764956361	0.529	0.069	5.742201284185e-296	11	EAF2	PT
BBOX11	1.105094090239e-294	2.17080694892173	0.879	0.241	3.7236145370603e-290	11	BBOX1	PT
SUCLG1	1.98963918144848e-294	3.1452390227009	0.961	0.403	6.70408922189067e-290	11	SUCLG1	PT
PDZK1IP12	2.66472924174998e-290	2.9716992944184	0.995	0.469	8.97880518007656e-286	11	PDZK1IP1	PT
ECHS1	3.37236567188132e-288	2.87862191103644	0.972	0.446	1.13631861314041e-283	11	ECHS1	PT
FXYD22	2.66585755827995e-286	3.21387090725611	0.993	0.479	8.9826070426243e-282	11	FXYD2	PT
PEPD	1.93399687196944e-283	2.44533915613105	0.882	0.295	6.51660246010102e-279	11	PEPD	PT
ADI1	2.59913214412488e-279	3.03587283155756	0.968	0.47	8.75777575962879e-275	11	ADI1	PT
GPX3	4.05878277381698e-278	4.40703821867337	0.998	0.687	1.36760685563763e-273	11	GPX3	PT
FABP3	1.05036848326567e-277	1.82602803976388	0.745	0.171	3.53921660436367e-273	11	FABP3	PT
DHRS4L2	1.34693849008704e-276	2.46864622581612	0.861	0.278	4.53850924234829e-272	11	DHRS4L2	PT
SLC13A1	2.04982236439605e-270	1.33273136623337	0.534	0.076	6.90687645683249e-266	11	SLC13A1	PT
NAT81	6.77640096832567e-270	2.43750048375838	0.886	0.271	2.28330830627734e-265	11	NAT8	PT
GCSH	3.42195932168841e-267	2.19760153886099	0.882	0.312	1.15302919344291e-262	11	GCSH	PT
SAT2	1.59800511059165e-249	2.38658617971427	0.907	0.399	5.38447822013857e-245	11	SAT2	PT
HSD17B14	4.16625739808585e-247	1.59774274494677	0.722	0.179	1.40382043028503e-242	11	HSD17B14	PT
ACAA1	1.27928817752737e-245	2.17629628895911	0.824	0.275	4.31056151417847e-241	11	ACAA1	PT
KHK1	3.43022937752584e-245	1.99985865650942	0.884	0.309	1.15581578875733e-240	11	KHK	PT
GGACT	1.38720806070044e-244	1.0200781150312	0.434	0.054	4.67419756053014e-240	11	GGACT	PT
PDZK11	3.81325982875817e-244	1.88363755435188	0.828	0.256	1.28487789930006e-239	11	PDZK1	PT
GGH1	4.58206975682771e-243	1.42447350052649	0.617	0.121	1.5439284045631e-238	11	GGH	PT
DDX10	1.67535888513775e-241	1.18170643836777	0.543	0.092	5.64512176347166e-237	11	DDX10	PT
CMBL1	3.86035173680039e-240	2.12164265269302	0.884	0.337	1.30074551771489e-235	11	CMBL	PT
PCK2	5.37061166398378e-240	1.31723785018504	0.561	0.101	1.80962760017934e-235	11	PCK2	PT
CXCL143	9.43983120854522e-239	2.10694158158729	0.981	0.398	3.18075112571931e-234	11	CXCL14	PT
QDPR	2.76802158216991e-237	1.84124278781441	0.756	0.22	9.3268487211215e-233	11	QDPR	PT
ACAT11	4.80400026112695e-237	2.11724284021844	0.907	0.392	1.61870788798673e-232	11	ACAT1	PT
LDHB	2.71895929339422e-236	2.61616086090639	0.977	0.702	9.16153333909182e-232	11	LDHB	PT
TINAG	2.88858265580136e-236	1.32864692352311	0.594	0.114	9.73307925872268e-232	11	TINAG	PT
HADH	1.22537534805738e-230	1.62418350802663	0.689	0.173	4.12890223527935e-226	11	HADH	PT
AKR1A1	5.87337687043636e-228	2.26440334076478	0.891	0.418	1.97903433649353e-223	11	AKR1A1	PT
HDHD3	2.3114192921957e-226	1.13535560916183	0.52	0.089	7.78832730505342e-222	11	HDHD3	PT
SHMT1	5.97672204325273e-225	1.64205910192045	0.712	0.192	2.01385649247401e-220	11	SHMT1	PT
AK41	2.99995033630263e-222	1.69201264597106	0.8	0.257	1.01083326581717e-217	11	AK4	PT
GCHFR	8.20202307818025e-222	1.54715131135515	0.729	0.196	2.76367167619284e-217	11	GCHFR	PT
CYB5A3	5.61856893486993e-218	2.15716743614531	0.981	0.711	1.89317680260442e-213	11	CYB5A	PT
SLC5A121	7.16255136083303e-216	1.23864242278528	0.555	0.103	2.41342168103269e-211	11	SLC5A12	PT
ACOT13	2.45027862131235e-213	1.77898739759765	0.77	0.251	8.25621381451196e-209	11	ACOT13	PT
ACSM2B1	4.76803363285314e-213	1.55352817719685	0.759	0.216	1.60658893258986e-208	11	ACSM2B	PT
TMEM271	7.17515199114387e-213	2.01553999213103	0.754	0.226	2.41766746341593e-208	11	TMEM27	PT
KCNJ15	8.54789964052346e-213	1.13012894289864	0.517	0.092	2.88021478387438e-208	11	KCNJ15	PT
HGD	2.63914959943031e-210	1.19337642831814	0.559	0.111	8.89261457528043e-206	11	HGD	PT
BDH2	2.87341313372159e-210	1.96520722887823	0.817	0.314	9.68196555407488e-206	11	BDH2	PT
MT1X1	2.88694003253515e-205	2.46356197754506	0.979	0.597	9.7275444396272e-201	11	MT1X	PT
PPP1R16A1	4.21098239700877e-204	1.4683661272501	0.722	0.21	1.4188905186721e-199	11	PPP1R16A	PT
CRYL11	7.09870195259027e-204	1.97183318961619	0.865	0.393	2.39190762292529e-199	11	CRYL1	PT
LYPLAL1	2.8173854601776e-203	1.8119448915845	0.742	0.246	9.49318030806843e-199	11	LYPLAL1	PT
ETFB	2.30425433533859e-200	1.80173611165314	0.919	0.545	7.76418498292339e-196	11	ETFB	PT
SH3YL11	5.13323738663173e-200	1.94106582240208	0.824	0.333	1.72964433742556e-195	11	SH3YL1	PT
ATOX11	1.69988938097921e-198	1.94161441879368	0.937	0.618	5.72777726920944e-194	11	ATOX1	PT
GK	6.39198459112923e-197	1.35125061565699	0.61	0.141	2.15377920798099e-192	11	GK	PT
ACADM	2.85388220246773e-194	1.82649492035158	0.78	0.292	9.61615608121501e-190	11	ACADM	PT
OCIAD22	1.29447356436055e-192	1.7987246416587	0.921	0.479	4.36172867511286e-188	11	OCIAD2	PT
NQO2	1.10871192395485e-190	2.01932371078233	0.814	0.361	3.73580482776586e-186	11	NQO2	PT
ECI2	6.99679540903124e-187	1.66186524579752	0.749	0.27	2.35757021307308e-182	11	ECI2	PT
APOE1	9.89470279441328e-187	1.46752672314303	0.981	0.547	3.33402010657756e-182	11	APOE	PT
DNPH11	5.09008038738875e-184	1.82575282715173	0.884	0.483	1.71510258653064e-179	11	DNPH1	PT
ALDH1L1	9.92992316535898e-184	1.03595158863615	0.487	0.093	3.34588761056771e-179	11	ALDH1L1	PT
NDUFB1	1.15886413653499e-183	1.83703238199575	0.944	0.668	3.90479270805466e-179	11	NDUFB1	PT
SLC27A2	1.17016056155775e-182	1.09320035930085	0.48	0.09	3.94285601216882e-178	11	SLC27A2	PT
GIPC2	1.57188775290818e-180	1.25112408580834	0.536	0.12	5.29647578342411e-176	11	GIPC2	PT
BHMT3	1.15273943423933e-178	1.87966458637945	0.787	0.295	3.88415552366941e-174	11	BHMT	PT
MME	3.40243117112275e-177	1.16731510692755	0.483	0.095	1.14644918310981e-172	11	MME	PT
EPHX2	3.43926906126708e-177	1.10576544013375	0.527	0.114	1.15886171019394e-172	11	EPHX2	PT
IDH1	2.56208523553181e-176	1.3063451572193	0.601	0.157	8.63294620112445e-172	11	IDH1	PT
ACOT7	2.3772993119284e-173	1.35785160863715	0.617	0.171	8.01031003154274e-169	11	ACOT7	PT
SUCLG2	2.54641644204544e-172	1.51435340337035	0.698	0.235	8.58015020147212e-168	11	SUCLG2	PT
RENBP	5.29701054553897e-172	1.25256229933193	0.545	0.127	1.78482770331936e-167	11	RENBP	PT
SEPP1	1.72249188671671e-170	1.69114011152822	0.947	0.659	5.80393641229195e-166	11	SEPP1	PT
UQCR10	7.36526427958007e-170	1.58770198674712	0.935	0.684	2.48172579900451e-165	11	UQCR10	PT
ACMSD	7.90657346962482e-168	1.16967932918119	0.568	0.139	2.66411993059008e-163	11	ACMSD	PT
AKR1C32	1.44394211552743e-166	1.77989127537765	0.782	0.328	4.86536295826968e-162	11	AKR1C3	PT
SDHD	8.18691418406103e-165	1.79354800151865	0.826	0.447	2.75858073431936e-160	11	SDHD	PT
HMGCL	1.61995750723134e-163	1.27107496403165	0.582	0.157	5.458446820616e-159	11	HMGCL	PT
ARG2	1.10973495675862e-161	1.33919650704617	0.571	0.141	3.73925193679816e-157	11	ARG2	PT
MDH1	3.43604722980501e-161	1.79510479523647	0.84	0.453	1.1577761140828e-156	11	MDH1	PT
TSTD1	1.26448730635427e-160	1.45874434596391	0.798	0.341	4.2606899787607e-156	11	TSTD1	PT
HIBCH	2.98173421981521e-156	1.47193259174465	0.684	0.242	1.00469534536674e-151	11	HIBCH	PT
CA21	1.53327700650347e-154	1.39243982089842	0.796	0.315	5.16637687341344e-150	11	CA2	PT
MTCH2	4.41972627787745e-154	1.45321091865655	0.719	0.29	1.48922676933081e-149	11	MTCH2	PT
PRDX3	6.33659578336988e-154	1.8415955599443	0.817	0.472	2.13511594920648e-149	11	PRDX3	PT
AIFM1	5.04951969350131e-153	1.2556438334565	0.555	0.147	1.70143566072527e-148	11	AIFM1	PT
PCBD12	7.12079606928332e-152	1.51390729860299	0.847	0.452	2.39935223554502e-147	11	PCBD1	PT
NDUFA3	1.9149379934549e-151	1.61829251211603	0.905	0.579	6.45238356894629e-147	11	NDUFA3	PT
GALM	2.43782815084159e-151	1.05619740712364	0.529	0.134	8.21426195426074e-147	11	GALM	PT
HIBADH	2.4767393784778e-151	1.42203091350074	0.701	0.27	8.34537333578094e-147	11	HIBADH	PT
DAB21	1.43857558197418e-149	1.44415881575797	0.923	0.559	4.847280423462e-145	11	DAB2	PT
NIT21	2.90701879290919e-149	1.40453337409872	0.708	0.277	9.79519982270751e-145	11	NIT2	PT
SCP2	2.95218337778232e-149	1.70966476227414	0.835	0.529	9.94738189143753e-145	11	SCP2	PT
ALDH22	4.6642303658387e-149	1.57820713528735	0.798	0.372	1.57161242176935e-144	11	ALDH2	PT
FOLR11	2.67668929271058e-148	1.05474044824363	0.615	0.16	9.01910457178829e-144	11	FOLR1	PT
GHITM	5.15750879060156e-147	1.60640682755709	0.868	0.569	1.7378225869932e-142	11	GHITM	PT
MGST13	5.45668924138589e-146	1.43231002490558	0.898	0.438	1.83863143988498e-141	11	MGST1	PT
COTL12	2.33940787847382e-141	1.36077820798722	0.84	0.371	7.88263484651753e-137	11	COTL1	PT
NDUFS8	1.07214663236955e-140	1.43218367937596	0.838	0.497	3.61259807776918e-136	11	NDUFS8	PT
NDUFC12	4.00779379372874e-140	1.36184378091964	0.928	0.674	1.3504261187969e-135	11	NDUFC1	PT
MTHFS	6.19397825289412e-139	1.26009131696053	0.603	0.197	2.08706097231268e-134	11	MTHFS	PT
ECHDC3	6.23376390727678e-139	1.06638110601766	0.527	0.143	2.10046674855691e-134	11	ECHDC3	PT
GLRX2	4.2472714829327e-137	1.42226539209693	0.9	0.581	1.43111812617417e-132	11	GLRX	PT
ISOC21	7.36862313668041e-137	1.3852379616825	0.752	0.351	2.48285756590446e-132	11	ISOC2	PT
SDHC1	1.07114523863127e-135	1.52760942204379	0.828	0.506	3.60922388156807e-131	11	SDHC	PT
DHRS4	2.23594964796325e-135	1.01799727833119	0.501	0.129	7.53403233881217e-131	11	DHRS4	PT
FAH	4.45666671378734e-135	1.14374515765613	0.568	0.173	1.50167384921064e-130	11	FAH	PT
CLDN10	5.84757146622267e-134	1.02191457750535	0.552	0.158	1.97033920554373e-129	11	CLDN10	PT
HINT2	3.9369648658226e-133	1.43289578591697	0.782	0.414	1.32656031153893e-128	11	HINT2	PT
ALDH7A1	6.12263861138925e-130	1.2211700754383	0.608	0.211	2.06302308010761e-125	11	ALDH7A1	PT
ACSM2A1	9.26900471812459e-130	1.26146122591173	0.664	0.232	3.12319113977208e-125	11	ACSM2A	PT
DDAH1	6.63156761117693e-129	1.13069554943939	0.548	0.166	2.23450670658607e-124	11	DDAH1	PT
NR1H4	1.40036606794826e-128	1.08228561090324	0.503	0.138	4.71853346595166e-124	11	NR1H4	PT
COA3	2.39820836187736e-128	1.39724829160786	0.787	0.417	8.08076307534577e-124	11	COA3	PT
SLC6A131	9.55264161788925e-128	1.11095061194795	0.603	0.194	3.21876259314778e-123	11	SLC6A13	PT
AKR7A2	1.05215904581122e-127	1.34682111736044	0.738	0.347	3.5452499048609e-123	11	AKR7A2	PT
SLIRP	1.54816271327312e-127	1.3811892289084	0.886	0.59	5.21653426237377e-123	11	SLIRP	PT
NDUFB3	3.56481758530547e-127	1.38783052983993	0.852	0.545	1.20116528536868e-122	11	NDUFB3	PT
PTGR11	6.71522418755295e-127	1.39801100599633	0.731	0.333	2.26269478999597e-122	11	PTGR1	PT
PHB	2.7706140848301e-126	1.58388534124766	0.773	0.452	9.33558415883504e-122	11	PHB	PT
TMEM256	4.77739919053305e-126	1.35173127125291	0.784	0.413	1.60974465725011e-121	11	TMEM256	PT
CAT	1.05777036560048e-125	1.36375447617366	0.715	0.325	3.56415724689082e-121	11	CAT	PT
CISD12	1.22881767427063e-123	1.33348025671296	0.775	0.406	4.14050115345488e-119	11	CISD1	PT
NDUFA13	8.07026143606101e-123	1.31928210206454	0.872	0.595	2.71927459088076e-118	11	NDUFA13	PT
ANAPC13	2.28046353329632e-122	1.18292725484355	0.631	0.244	7.68402187544194e-118	11	ANAPC13	PT
CRYZ1	5.62060796043893e-122	1.32388358075707	0.705	0.313	1.8938638522699e-117	11	CRYZ	PT
MAOA	7.02997904302994e-122	1.32631363159851	0.592	0.203	2.36875143854894e-117	11	MAOA	PT
TXNDC171	3.3688416933031e-121	1.40977155997677	0.791	0.444	1.13513120855848e-116	11	TXNDC17	PT
FUOM	6.04645138386295e-121	1.16364444747573	0.601	0.211	2.03735179379262e-116	11	FUOM	PT
ECHDC1	2.24600686651687e-120	1.06620735919302	0.573	0.195	7.5679201367286e-116	11	ECHDC1	PT
DDT	8.43036691459988e-120	1.29792984273254	0.877	0.618	2.84061213187443e-115	11	DDT	PT
SLC17A31	1.31910289412007e-119	1.0532510140677	0.613	0.19	4.44471720173757e-115	11	SLC17A3	PT
PRDX21	2.7677447421684e-119	1.243503524506	0.875	0.604	9.32591590873643e-115	11	PRDX2	PT
GLS	1.64310181173675e-118	1.30598724647548	0.735	0.362	5.53643155464698e-114	11	GLS	PT
CFDP1	1.94973853156654e-118	1.44515561704845	0.752	0.409	6.56964398211347e-114	11	CFDP1	PT
MRPL41	2.97180477225744e-118	1.33189156780243	0.803	0.473	1.00134961801214e-113	11	MRPL41	PT
COX14	1.69195407530393e-117	1.35205214376905	0.81	0.516	5.7010392567366e-113	11	COX14	PT
AMN1	9.85114394775619e-117	1.09069995174609	0.603	0.198	3.31934295319645e-112	11	AMN	PT
NDUFA5	5.37961878158882e-115	1.33148324205198	0.819	0.542	1.81266254845635e-110	11	NDUFA5	PT
LSM3	1.57683467089825e-114	1.38542211000423	0.796	0.503	5.31314442359165e-110	11	LSM3	PT
ANPEP	1.25787031431816e-113	1.04837786735075	0.552	0.179	4.23839402409504e-109	11	ANPEP	PT
ARL2	1.6881554770965e-113	1.32481543676539	0.733	0.371	5.68823988007665e-109	11	ARL2	PT
HAGH	2.67355299256764e-112	1.28090703696599	0.696	0.348	9.00853680845666e-108	11	HAGH	PT
SLC16A4	2.62907994764129e-111	1.07399071424141	0.552	0.185	8.85868488357733e-107	11	SLC16A4	PT
ACAA21	1.00138000863749e-110	1.35561257895548	0.756	0.405	3.37414993910403e-106	11	ACAA2	PT
ZNHIT1	3.26309261325567e-110	1.29205726937657	0.828	0.574	1.0994990560365e-105	11	ZNHIT1	PT
ATP5G1	8.28250764880771e-110	1.25393143136097	0.821	0.542	2.79079095226576e-105	11	ATP5G1	PT
MRPL57	1.01836845919275e-109	1.27592197371924	0.824	0.545	3.43139252324997e-105	11	MRPL57	PT
MT1E3	1.11234379641192e-108	1.26962995129547	0.947	0.595	3.74804242200997e-104	11	MT1E	PT
NDUFV3	3.61526909499479e-108	1.19324221551454	0.664	0.299	1.21816492155849e-103	11	NDUFV3	PT
TPMT	4.53250151819857e-108	1.16465867449382	0.58	0.222	1.52722638655701e-103	11	TPMT	PT
SIGIRR	1.11887701795648e-105	1.25559452613443	0.682	0.321	3.77005611200436e-101	11	SIGIRR	PT
STAU1	1.42344157712834e-105	1.3111086178294	0.68	0.341	4.79628639413396e-101	11	STAU1	PT
HNMT	1.791371727923e-105	1.2821397035569	0.694	0.347	6.03602703723656e-101	11	HNMT	PT
PPA2	8.06862329981521e-105	1.12548730320057	0.657	0.301	2.71872262087274e-100	11	PPA2	PT
MPC22	1.20987101697005e-104	1.17735794508977	0.847	0.586	4.07666039168058e-100	11	MPC2	PT
TDP2	9.38179278402567e-103	1.06541046081047	0.557	0.204	3.16119507857745e-98	11	TDP2	PT
GRHPR	1.92079445900565e-102	1.30091433902585	0.687	0.355	6.47211692961953e-98	11	GRHPR	PT
PRR131	6.98649110131886e-102	1.25844383160183	0.824	0.553	2.35409817658939e-97	11	PRR13	PT
SLC9A3R11	4.10099751907608e-101	1.09276563677767	0.622	0.258	1.38183111405269e-96	11	SLC9A3R1	PT
GAMT1	2.20833721961934e-100	1.14727277034572	0.643	0.279	7.44099226150736e-96	11	GAMT	PT
NDUFV1	1.67778044447456e-99	1.27431119236549	0.724	0.425	5.65328120765704e-95	11	NDUFV1	PT
DECR1	1.04198172479918e-98	1.3023666850639	0.712	0.404	3.51095742171084e-94	11	DECR1	PT
LACTB2	1.51958052529994e-98	1.12304849061485	0.564	0.216	5.12022657999816e-94	11	LACTB2	PT
ETFA	2.65862644212185e-98	1.1601832151716	0.694	0.366	8.95824179672958e-94	11	ETFA	PT
MORN2	4.94133958526435e-95	1.03557887844695	0.594	0.251	1.66498437325482e-90	11	MORN2	PT
PHYH	9.68451238479268e-94	1.0547044257846	0.619	0.275	3.26319644805589e-89	11	PHYH	PT
SDHB	1.32565806645742e-93	1.22742691506847	0.701	0.402	4.46680485492827e-89	11	SDHB	PT
MRPS36	2.54623149035673e-93	1.17703914324344	0.761	0.47	8.579527006757e-89	11	MRPS36	PT
CISD3	1.90730979743544e-92	1.09916288802317	0.664	0.326	6.42668036245872e-88	11	CISD3	PT
NDUFAF3	8.10710314792182e-92	1.17937272423666	0.768	0.511	2.73168840569226e-87	11	NDUFAF3	PT
TIMM13	1.29938706325494e-88	1.15957460492828	0.759	0.503	4.37828470963752e-84	11	TIMM13	PT
CTSH2	8.43806167570888e-88	1.12800973262422	0.749	0.42	2.84320488163011e-83	11	CTSH	PT
MPST	2.40918450913803e-84	1.08210522316064	0.568	0.254	8.11774720354058e-80	11	MPST	PT
FDX1	5.06328782136635e-84	1.06488462370292	0.661	0.351	1.70607483140939e-79	11	FDX1	PT
REXO2	1.72865257967222e-80	1.17981328210579	0.687	0.415	5.82469486720554e-76	11	REXO2	PT
MRPL34	1.52844673246128e-75	1.05819123651886	0.652	0.371	5.1501012650283e-71	11	MRPL34	PT
CETN2	4.84408647186548e-74	1.0791397032421	0.619	0.332	1.63221493669507e-69	11	CETN2	PT
RPS4Y12	1.01782954403389e-73	1.05977622733991	0.791	0.499	3.42957664862218e-69	11	RPS4Y1	PT
GTF2H5	3.58409450850744e-72	1.06157256974157	0.64	0.369	1.20766064464158e-67	11	GTF2H5	PT
ADH5	4.08080753666393e-72	1.07914824343546	0.647	0.378	1.37502809947891e-67	11	ADH5	PT
IER3IP1	1.65108971802832e-71	1.02761947799044	0.622	0.343	5.56334680489641e-67	11	IER3IP1	PT
HSD17B10	4.90523657141174e-67	1.08156420100503	0.629	0.378	1.65281946273718e-62	11	HSD17B10	PT
MTIF3	8.94648018736042e-61	1.00067175324504	0.626	0.376	3.01451649913109e-56	11	MTIF3	PT
S100A2	0	3.25345040173052	0.565	0.061	0	12	S100A2	Epith
TMEM213	0	2.97184973920314	0.681	0.004	0	12	TMEM213	Epith
SLC12A1	0	2.59645670792034	0.33	0.006	0	12	SLC12A1	Epith
ATP6V1G3	0	2.35906630475936	0.452	0.001	0	12	ATP6V1G3	Epith
MAL	0	2.32441054464304	0.826	0.091	0	12	MAL	Epith
ATP6V1B1	0	2.32378045079252	0.713	0.004	0	12	ATP6V1B1	Epith
ATP6V0D2	0	2.23226882340282	0.513	0.004	0	12	ATP6V0D2	Epith
ZNF1651	0	2.06664723968215	0.516	0.04	0	12	ZNF165	Epith
SLC4A1	0	2.04827026461247	0.371	0.016	0	12	SLC4A1	Epith
KNG1	0	1.98446106191069	0.284	0.004	0	12	KNG1	Epith
EPCAM1	0	1.97170243359334	0.794	0.131	0	12	EPCAM	Epith
RHCG	0	1.86746092765647	0.446	0.006	0	12	RHCG	Epith
CLCNKB	0	1.83672208457583	0.681	0.004	0	12	CLCNKB	Epith
TMEM52B	0	1.65793363511916	0.354	0.015	0	12	TMEM52B	Epith
SLC26A7	0	1.64246117640067	0.397	0.003	0	12	SLC26A7	Epith
NR0B2	0	1.62875166421333	0.475	0.002	0	12	NR0B2	Epith
PAPPA2	0	1.38170116025164	0.357	0.002	0	12	PAPPA2	Epith
TFCP2L1	0	1.30636920592053	0.638	0.038	0	12	TFCP2L1	Epith
CLCNKA	0	1.29578956784333	0.594	0.002	0	12	CLCNKA	Epith
ATP6V0A4	0	1.27094915579762	0.536	0.002	0	12	ATP6V0A4	Epith
DMRT2	0	1.23042976945136	0.368	0.001	0	12	DMRT2	Epith
SERPINA5	0	1.17413903832601	0.299	0.008	0	12	SERPINA5	Epith
LINC01187	0	1.17211575524383	0.403	0.001	0	12	LINC01187	Epith
OGDHL	0	1.15616468336543	0.591	0.043	0	12	OGDHL	Epith
ATP6V1C2	0	1.15053979188002	0.377	0.006	0	12	ATP6V1C2	Epith
HOXB.AS3	0	1.14113932759286	0.545	0.007	0	12	HOXB.AS3	Epith
FAM24B	0	1.11646402874282	0.374	0.021	0	12	FAM24B	Epith
CAPS	0	1.10152510017735	0.478	0.026	0	12	CAPS	Epith
NUPR2	0	1.09835037520355	0.484	0.002	0	12	NUPR2	Epith
CLDN8	0	1.08863641655745	0.417	0.001	0	12	CLDN8	Epith
GRB14	0	1.07284896080046	0.49	0.028	0	12	GRB14	Epith
SCNN1A	0	1.03372657096888	0.588	0.022	0	12	SCNN1A	Epith
HEPACAM2	0	1.02667637505146	0.377	0.001	0	12	HEPACAM2	Epith
CLNK	0	1.01774055044396	0.383	0.006	0	12	CLNK	Epith
MUC11	6.35128884155128e-307	1.61923890774961	0.768	0.124	2.1400667751607e-302	12	MUC1	Epith
HSD11B2	2.39567733570942e-296	1.7553998109569	0.6	0.076	8.07223478267289e-292	12	HSD11B2	Epith
PTGER3	2.67923544582949e-283	1.6699221067441	0.6	0.08	9.02768383472247e-279	12	PTGER3	Epith
UMOD	1.58149248212613e-277	3.19740001632246	0.322	0.02	5.328838918524e-273	12	UMOD	Epith
SMIM6	7.06456561411699e-272	1.57395079675539	0.472	0.05	2.38040538367672e-267	12	SMIM6	Epith
EFHD11	3.04104706802406e-267	1.40289231015356	0.675	0.106	1.02468080957071e-262	12	EFHD1	Epith
SCIN	9.54728197075976e-264	1.31097976859737	0.643	0.099	3.2169566600475e-259	12	SCIN	Epith
DEFB11	5.75856606939375e-255	4.13345332926755	0.913	0.259	1.94034883708222e-250	12	DEFB1	Epith
CDH16	6.27101890840262e-244	1.526990763338	0.701	0.13	2.11301982118626e-239	12	CDH16	Epith
RP1.313I6.121	9.22572409355812e-244	2.60688011964953	0.658	0.112	3.10860773332441e-239	12	RP1.313I6.12	Epith
COBLL1	9.05301154689343e-237	1.04651065191183	0.609	0.094	3.05041224072574e-232	12	COBLL1	Epith
CA121	4.00540666859771e-234	2.46756866049397	0.858	0.247	1.349621776984e-229	12	CA12	Epith
CLDN71	1.70220409847022e-169	1.13265559601029	0.635	0.133	5.73557670979542e-165	12	CLDN7	Epith
TACSTD21	1.04874060938049e-164	1.83151062865667	0.446	0.07	3.53373148330756e-160	12	TACSTD2	Epith
PFN21	4.38929205625312e-160	1.1176588758537	0.617	0.142	1.47897195835449e-155	12	PFN2	Epith
ATP6V1A	1.56509135505426e-159	1.43655783568843	0.69	0.191	5.27357532085533e-155	12	ATP6V1A	Epith
ELF33	1.1682676553559e-147	1.67222255913425	0.759	0.235	3.9364778647217e-143	12	ELF3	Epith
CKB3	1.46046751511854e-146	1.88036596869885	0.835	0.331	4.92104529219193e-142	12	CKB	Epith
RHOBTB3	4.46722753763584e-144	1.09536406331503	0.617	0.152	1.5052323188064e-139	12	RHOBTB3	Epith
OXCT1	5.18388411284521e-139	1.14319800552146	0.446	0.082	1.74670975182319e-134	12	OXCT1	Epith
MSI2	2.8236278904001e-134	1.19888977624618	0.667	0.2	9.51421417670314e-130	12	MSI2	Epith
KRT7	2.61968927776485e-133	1.70665366835596	0.322	0.044	8.82704302142866e-129	12	KRT7	Epith
FXYD23	8.00294802577466e-131	2.02180168756838	0.936	0.482	2.69659333728477e-126	12	FXYD2	Epith
MPC1	1.74829520833743e-120	1.47946806157366	0.797	0.373	5.89088070449299e-116	12	MPC1	Epith
NEDD4L	2.66757930158638e-117	1.13446134787593	0.67	0.224	8.9884084566953e-113	12	NEDD4L	Epith
CYSTM13	4.39013256716782e-112	1.39224751059306	0.936	0.643	1.4792551685072e-107	12	CYSTM1	Epith
DSG2	2.58984058072526e-98	1.17251411483506	0.53	0.155	8.72646783675376e-94	12	DSG2	Epith
PLCG2	7.62698395719976e-96	1.23096277834058	0.443	0.105	2.56991224437846e-91	12	PLCG2	Epith
DDIT31	1.99607086360624e-94	1.82002923302846	0.765	0.381	6.72576077492123e-90	12	DDIT3	Epith
CLDN43	1.65255719548921e-91	1.73529704838691	0.722	0.292	5.56829147020088e-87	12	CLDN4	Epith
ATP1A1	1.28313333270569e-90	1.77713395091481	0.864	0.576	4.32351776455183e-86	12	ATP1A1	Epith
WFDC22	1.39182576690017e-86	3.11488325833108	0.632	0.249	4.68975692157011e-82	12	WFDC2	Epith
MRPS61	1.56941960727177e-86	1.12721571343939	0.806	0.389	5.28815936670222e-82	12	MRPS6	Epith
CAMK2N12	4.9144271023868e-86	1.13479538656968	0.791	0.37	1.65591621214923e-81	12	CAMK2N1	Epith
MT.ND4L	5.38826884651595e-84	1.53886719785449	0.872	0.562	1.81557718783355e-79	12	MT.ND4L	Epith
ATP1B14	2.01902720908697e-81	1.34564807803064	0.962	0.59	6.80311218101855e-77	12	ATP1B1	Epith
CHCHD101	1.54330922935423e-80	1.22208122329003	0.925	0.674	5.20018044830909e-76	12	CHCHD10	Epith
DNAJB41	3.71589245519334e-78	1.30311066768959	0.762	0.37	1.2520699627774e-73	12	DNAJB4	Epith
GDF152	8.49522526925592e-77	1.95057491469193	0.707	0.315	2.86246615447578e-72	12	GDF15	Epith
TMEM101	2.97198402413396e-75	1.09195761556602	0.475	0.154	1.00141001693194e-70	12	TMEM101	Epith
MTRNR2L12	4.86568233090433e-74	1.87237750021119	0.652	0.27	1.63949166139821e-69	12	MTRNR2L12	Epith
PCSK1N2	6.50657633624314e-73	1.73617097676003	0.501	0.157	2.19239089649713e-68	12	PCSK1N	Epith
GADD45A1	2.81937868563553e-66	1.14363288723607	0.759	0.414	9.49989648124891e-62	12	GADD45A	Epith
NCOA72	1.03669489848137e-62	1.15271440704218	0.583	0.246	3.49314346043298e-58	12	NCOA7	Epith
SLC25A391	1.19582898782448e-62	1.13620039960086	0.664	0.344	4.02934577447459e-58	12	SLC25A39	Epith
LITAF2	6.04081325369413e-55	1.01227246231208	0.777	0.496	2.03545202583224e-50	12	LITAF	Epith
C12orf754	2.8900863552126e-54	1.64557075115254	0.67	0.358	9.73814597388886e-50	12	C12orf75	Epith
ITM2C1	2.25950358502668e-53	1.06727002968102	0.53	0.204	7.6133973297474e-49	12	ITM2C	Epith
C8orf41	1.96314361694653e-48	1.0934103563993	0.449	0.17	6.61481241730133e-44	12	C8orf4	Epith
MTRNR2L8	6.25559053868887e-48	1.34274441164724	0.6	0.282	2.10782123201121e-43	12	MTRNR2L8	Epith
SDF2L11	1.139160197642e-43	1.01475140210562	0.62	0.341	3.83840028595472e-39	12	SDF2L1	Epith
BAG31	1.18294013658582e-40	1.02426558321042	0.791	0.519	3.98591679022591e-36	12	BAG3	Epith
HSPA62	9.15903077712729e-34	1.32046074199503	0.577	0.278	3.08613542035304e-29	12	HSPA6	Epith
CYGB1	0	1.50748576343029	0.815	0.106	0	13	CYGB	Endoth_PDGFRB
COX4I21	0	1.30374261957924	0.812	0.103	0	13	COX4I2	Endoth_PDGFRB
HIGD1B1	0	1.22516789531903	0.746	0.089	0	13	HIGD1B	Endoth_PDGFRB
PDGFRB1	0	1.13054741275849	0.832	0.101	0	13	PDGFRB	Endoth_PDGFRB
PLAC91	9.32844102668775e-303	1.73581259764615	0.911	0.143	3.14321820394244e-298	13	PLAC9	Endoth_PDGFRB
NOTCH31	6.86748893900442e-301	1.26697491680233	0.845	0.12	2.31400039799754e-296	13	NOTCH3	Endoth_PDGFRB
TPPP31	2.15996140277137e-280	1.31283898018516	0.845	0.126	7.27798994663813e-276	13	TPPP3	Endoth_PDGFRB
CRISPLD21	7.62063259502211e-279	1.24970082928604	0.815	0.122	2.5677721528927e-274	13	CRISPLD2	Endoth_PDGFRB
OLFML2A1	7.03606682496368e-278	1.49803188970682	0.805	0.129	2.37080271667151e-273	13	OLFML2A	Endoth_PDGFRB
GJA41	1.59122045129501e-256	1.45868312153758	0.878	0.155	5.36161731063854e-252	13	GJA4	Endoth_PDGFRB
BGN1	8.20607880152913e-251	2.12576409936486	0.954	0.208	2.76503825217524e-246	13	BGN	Endoth_PDGFRB
LHFP1	1.21431097868763e-220	1.28753426143849	0.937	0.212	4.09162084268798e-216	13	LHFP	Endoth_PDGFRB
EDNRB2	9.39373120252796e-205	1.65133281116798	0.921	0.234	3.1652177286918e-200	13	EDNRB	Endoth_PDGFRB
MFGE81	1.95248184361431e-204	1.20550777860659	0.901	0.203	6.57888757205841e-200	13	MFGE8	Endoth_PDGFRB
MCAM2	4.49954495513815e-200	1.56480993193654	0.908	0.228	1.5161216726338e-195	13	MCAM	Endoth_PDGFRB
FRZB1	3.98525643093596e-199	1.21110509986362	0.851	0.177	1.34283215440387e-194	13	FRZB	Endoth_PDGFRB
TPM21	8.18461519983563e-198	1.36845498483238	0.96	0.249	2.75780609158462e-193	13	TPM2	Endoth_PDGFRB
RGS161	1.15895634673787e-197	1.39702208991788	0.822	0.167	3.90510341033327e-193	13	RGS16	Endoth_PDGFRB
APOLD12	8.7270740499355e-197	1.77493372502823	0.964	0.266	2.94058760112577e-192	13	APOLD1	Endoth_PDGFRB
ANGPT21	1.4569123404504e-196	1.67048383498055	0.792	0.163	4.90906613114763e-192	13	ANGPT2	Endoth_PDGFRB
SPRY12	4.06643813548793e-195	1.40403355648119	0.937	0.232	1.37018632975266e-190	13	SPRY1	Endoth_PDGFRB
SLC9A3R22	1.20439450150377e-193	1.33165006317794	0.95	0.224	4.05820727281695e-189	13	SLC9A3R2	Endoth_PDGFRB
ADGRF51	3.28207393114403e-192	1.22359276722274	0.908	0.214	1.10589481109898e-187	13	ADGRF5	Endoth_PDGFRB
MAP1B1	1.15141819001724e-191	1.32065396239785	0.927	0.231	3.87970359126308e-187	13	MAP1B	Endoth_PDGFRB
RGS51	1.33073303710522e-190	2.68660190230715	0.993	0.384	4.48390496852603e-186	13	RGS5	Endoth_PDGFRB
ITM2C2	6.90683506096456e-188	1.34069512304651	0.868	0.2	2.32725807379201e-183	13	ITM2C	Endoth_PDGFRB
MYLK1	2.61238988271062e-186	1.00170794952066	0.822	0.178	8.80244770979344e-182	13	MYLK	Endoth_PDGFRB
FLT11	3.27592659598996e-186	1.65665970551718	0.927	0.245	1.10382346651882e-181	13	FLT1	Endoth_PDGFRB
TCF42	7.53653384816867e-184	1.51735966290869	0.967	0.292	2.53943508014043e-179	13	TCF4	Endoth_PDGFRB
COL6A21	3.61667687146654e-183	1.28011820766955	0.901	0.228	1.21863927184065e-178	13	COL6A2	Endoth_PDGFRB
PODXL2	1.92183291227605e-180	1.16474072442712	0.845	0.187	6.47561599791414e-176	13	PODXL	Endoth_PDGFRB
CD341	7.76423170312936e-180	1.2167909819795	0.832	0.185	2.61615787236944e-175	13	CD34	Endoth_PDGFRB
CPE3	5.70020470249322e-177	1.22048108924963	0.937	0.232	1.92068397450509e-172	13	CPE	Endoth_PDGFRB
ADAMTS42	4.6133802709853e-176	1.39567837483618	0.848	0.197	1.5544784823085e-171	13	ADAMTS4	Endoth_PDGFRB
MYL91	8.14502972028273e-176	1.56438341521988	0.977	0.333	2.74446776424927e-171	13	MYL9	Endoth_PDGFRB
ADGRL42	2.86467414906015e-170	1.09766418153291	0.818	0.177	9.65251954525817e-166	13	ADGRL4	Endoth_PDGFRB
ESAM2	3.30298667831648e-170	1.27927476311082	0.931	0.259	1.11294136125874e-165	13	ESAM	Endoth_PDGFRB
NOTCH41	4.19687795430586e-169	1.05679077908184	0.815	0.183	1.41413802670336e-164	13	NOTCH4	Endoth_PDGFRB
CLEC14A2	7.41896674763596e-169	1.01271994372327	0.802	0.167	2.49982084561594e-164	13	CLEC14A	Endoth_PDGFRB
PLVAP1	1.72448979182252e-168	1.82231995223954	0.954	0.31	5.81066835354598e-164	13	PLVAP	Endoth_PDGFRB
ESM11	1.197526315694e-167	1.42033858828084	0.802	0.188	4.03506492073095e-163	13	ESM1	Endoth_PDGFRB
EFNB21	1.72294470808935e-166	1.09561374397491	0.746	0.156	5.80546219390707e-162	13	EFNB2	Endoth_PDGFRB
HSPG22	1.05308086292799e-165	1.43301331581957	0.931	0.27	3.54835596763587e-161	13	HSPG2	Endoth_PDGFRB
THY11	1.17272792824954e-159	1.34167271205317	0.868	0.221	3.95150675423683e-155	13	THY1	Endoth_PDGFRB
RAMP22	1.23246053776847e-159	1.26404634137772	0.921	0.235	4.15277578201087e-155	13	RAMP2	Endoth_PDGFRB
C11orf962	3.97315566399415e-159	1.81511678275093	0.954	0.329	1.33875480098283e-154	13	C11orf96	Endoth_PDGFRB
CD361	1.01788246084401e-158	1.27123175510975	0.769	0.179	3.42975495181389e-154	13	CD36	Endoth_PDGFRB
JAG12	2.57477247681903e-158	1.1445461666288	0.848	0.237	8.67569586064173e-154	13	JAG1	Endoth_PDGFRB
NR2F22	7.14916655785479e-158	1.07404544275282	0.868	0.238	2.40891167166917e-153	13	NR2F2	Endoth_PDGFRB
TAGLN1	1.72923924782508e-157	1.09711409837121	0.815	0.211	5.82667164554661e-153	13	TAGLN	Endoth_PDGFRB
GRB101	2.30279982112975e-156	1.13967344782278	0.815	0.213	7.75928399729669e-152	13	GRB10	Endoth_PDGFRB
FILIP1L1	4.60330879526523e-154	1.06566306778234	0.828	0.203	1.55108489856462e-149	13	FILIP1L	Endoth_PDGFRB
EPAS13	1.04714864961931e-153	1.76032109526957	0.993	0.461	3.52836737489227e-149	13	EPAS1	Endoth_PDGFRB
TIMP32	1.23765894629842e-152	1.81262314644528	0.99	0.425	4.17029181955254e-148	13	TIMP3	Endoth_PDGFRB
TINAGL11	2.16950041710101e-152	1.15690656092617	0.924	0.289	7.31013165542184e-148	13	TINAGL1	Endoth_PDGFRB
RBP71	2.21774997999241e-151	1.63646681381342	0.818	0.227	7.47270855758442e-147	13	RBP7	Endoth_PDGFRB
ENG2	1.21338191886424e-150	1.29477942102617	0.941	0.291	4.08849037561306e-146	13	ENG	Endoth_PDGFRB
PECAM12	1.50905687013128e-144	1.35644945485377	0.941	0.308	5.08476712390735e-140	13	PECAM1	Endoth_PDGFRB
VWA11	1.1625179546197e-141	1.24048538977843	0.815	0.229	3.91710424809107e-137	13	VWA1	Endoth_PDGFRB
MEF2C2	3.51032152292419e-140	1.03495053342594	0.914	0.27	1.18280283714931e-135	13	MEF2C	Endoth_PDGFRB
MGP2	1.0684741912932e-139	1.55895761662746	0.977	0.374	3.60022378756243e-135	13	MGP	Endoth_PDGFRB
EGFL72	2.50676823206425e-139	1.08516007647951	0.884	0.259	8.44655555794048e-135	13	EGFL7	Endoth_PDGFRB
FN13	2.76342601959493e-139	1.27211186097171	0.921	0.301	9.31136397302512e-135	13	FN1	Endoth_PDGFRB
SPARCL13	2.40011034853201e-138	1.655672956242	0.964	0.367	8.08717181937862e-134	13	SPARCL1	Endoth_PDGFRB
COL4A22	1.33698907751399e-137	1.48550969820069	0.937	0.338	4.50498469668338e-133	13	COL4A2	Endoth_PDGFRB
SPARC2	5.40667230052185e-137	1.93648060098825	1	0.525	1.82177823166084e-132	13	SPARC	Endoth_PDGFRB
CLDN52	1.20147017302392e-135	1.10329242976056	0.644	0.135	4.04835374800409e-131	13	CLDN5	Endoth_PDGFRB
CPM2	1.43873710115288e-135	1.18312999791882	0.891	0.289	4.84782466233463e-131	13	CPM	Endoth_PDGFRB
PLPP11	2.58251189961344e-135	1.38601150637115	0.98	0.407	8.7017738457475e-131	13	PLPP1	Endoth_PDGFRB
GSN2	8.12360936905142e-135	1.61340273258112	0.987	0.491	2.73725017690188e-130	13	GSN	Endoth_PDGFRB
BCAM2	8.18450391946013e-135	1.081954742844	0.904	0.3	2.75776859566209e-130	13	BCAM	Endoth_PDGFRB
COL4A12	3.98986752951959e-134	1.51148435046421	0.947	0.36	1.34438586407163e-129	13	COL4A1	Endoth_PDGFRB
INSR1	4.01647010971808e-132	1.56059685939572	0.908	0.368	1.35334960346951e-127	13	INSR	Endoth_PDGFRB
CALD11	8.686278027846e-131	1.48772441748202	1	0.616	2.92684138148271e-126	13	CALD1	Endoth_PDGFRB
A2M2	6.19678609449112e-128	1.53844918465916	0.983	0.489	2.08800707453878e-123	13	A2M	Endoth_PDGFRB
FABP41	1.36425560315665e-126	1.33138795357322	0.475	0.083	4.59685925483632e-122	13	FABP4	Endoth_PDGFRB
VWF2	1.62694815809706e-125	1.35669180829671	0.861	0.292	5.48200181870805e-121	13	VWF	Endoth_PDGFRB
RGCC2	1.17287480407598e-123	1.47540462346925	0.967	0.406	3.95200165233403e-119	13	RGCC	Endoth_PDGFRB
EMP12	1.44433352687736e-123	1.1086847817296	0.832	0.256	4.86668181881328e-119	13	EMP1	Endoth_PDGFRB
PLPP32	3.42873009889595e-121	1.17094049788608	0.931	0.359	1.15531060682299e-116	13	PLPP3	Endoth_PDGFRB
PRSS233	2.12575135082959e-120	1.34556421340486	0.894	0.333	7.1627191766203e-116	13	PRSS23	Endoth_PDGFRB
SPTBN12	4.09231355152906e-117	1.13970156077814	0.957	0.427	1.37890505118772e-112	13	SPTBN1	Endoth_PDGFRB
TACC12	6.44811345948975e-116	1.24431935019068	0.934	0.43	2.17269183017507e-111	13	TACC1	Endoth_PDGFRB
ITGB13	1.20322630264198e-115	1.34828386202814	0.99	0.611	4.05427102675214e-111	13	ITGB1	Endoth_PDGFRB
ADAMTS12	5.3256649831125e-115	1.18563753823013	0.898	0.339	1.79448281605976e-110	13	ADAMTS1	Endoth_PDGFRB
CCDC85B2	1.16821174654576e-114	1.16400096584837	0.96	0.471	3.93628947998593e-110	13	CCDC85B	Endoth_PDGFRB
SEC14L12	1.97220774400428e-114	1.04117955087217	0.917	0.361	6.64535399342243e-110	13	SEC14L1	Endoth_PDGFRB
CRIP23	4.5537421225639e-114	1.30372707171943	0.967	0.505	1.53438340819791e-109	13	CRIP2	Endoth_PDGFRB
MARCKSL13	3.7173674919426e-113	1.15693150966162	0.898	0.33	1.25256697641006e-108	13	MARCKSL1	Endoth_PDGFRB
ID32	2.39752913873944e-109	1.50334897984254	0.947	0.458	8.07847443298256e-105	13	ID3	Endoth_PDGFRB
PTRF3	2.70292136379046e-109	1.10358712976236	0.908	0.385	9.10749353529194e-105	13	PTRF	Endoth_PDGFRB
KLF92	3.03088135910796e-109	1.00187380340951	0.931	0.403	1.02125547395143e-104	13	KLF9	Endoth_PDGFRB
COL18A12	3.04161929833646e-109	1.18965480030903	0.904	0.426	1.02487362257447e-104	13	COL18A1	Endoth_PDGFRB
MYH93	4.46631541769024e-107	1.02784866820633	0.931	0.437	1.50492497999073e-102	13	MYH9	Endoth_PDGFRB
HTRA12	1.50417431708636e-105	1.00615654743808	0.868	0.33	5.06831536142251e-101	13	HTRA1	Endoth_PDGFRB
ID13	2.89846888229301e-103	1.18358984220023	0.914	0.372	9.76639089888629e-99	13	ID1	Endoth_PDGFRB
IFI272	5.29481554068281e-100	1.25547030645182	0.987	0.479	1.78408809643307e-95	13	IFI27	Endoth_PDGFRB
ID42	1.70472275725755e-98	1.03564032152365	0.706	0.225	5.74406333057932e-94	13	ID4	Endoth_PDGFRB
MIR4435.2HG2	1.71777692083145e-97	1.04805300241035	0.894	0.417	5.78804933474157e-93	13	MIR4435.2HG	Endoth_PDGFRB
APP2	1.2344632479709e-96	1.11364314159053	0.993	0.626	4.15952391403796e-92	13	APP	Endoth_PDGFRB
OAZ22	7.97282193287361e-96	1.04860641775583	0.924	0.458	2.68644235028176e-91	13	OAZ2	Endoth_PDGFRB
SLC2A31	4.64431982783341e-95	1.14891370348384	0.954	0.538	1.56490356598847e-90	13	SLC2A3	Endoth_PDGFRB
PHLDA12	5.29258152513418e-95	1.16205807671167	0.954	0.517	1.78333534489396e-90	13	PHLDA1	Endoth_PDGFRB
GNAS1	7.37571369695982e-95	1.05638604685315	0.987	0.677	2.48524673019061e-90	13	GNAS	Endoth_PDGFRB
GNG112	1.1465211086074e-92	1.10646069739551	0.987	0.579	3.86320287545264e-88	13	GNG11	Endoth_PDGFRB
FKBP1A2	3.78499073724816e-91	1.04634216835579	0.977	0.656	1.27535262891577e-86	13	FKBP1A	Endoth_PDGFRB
STOM2	1.41908292772902e-89	1.00086331344256	0.937	0.529	4.78159992498294e-85	13	STOM	Endoth_PDGFRB
ADIRF2	1.80610868012535e-87	1.34067123448791	0.987	0.641	6.08568319768237e-83	13	ADIRF	Endoth_PDGFRB
TSC22D11	2.94579954376044e-87	1.06012913311241	0.99	0.667	9.92587156270079e-83	13	TSC22D1	Endoth_PDGFRB
AQP11	3.84948147720447e-83	1.48279368583953	0.756	0.309	1.29708278374405e-78	13	AQP1	Endoth_PDGFRB
CAV12	7.79479182213967e-76	1.03406567451988	0.868	0.42	2.62645510446996e-71	13	CAV1	Endoth_PDGFRB
ENPP21	6.11753489107957e-65	1.6120712665053	0.568	0.205	2.06130338154926e-60	13	ENPP2	Endoth_PDGFRB
GNLY	0	5.15972570490924	0.877	0.034	0	14	GNLY	NK
NKG7	0	4.54035131395649	0.963	0.085	0	14	NKG7	NK
GZMB	0	3.67579127050438	0.835	0.029	0	14	GZMB	NK
CCL51	0	3.37931248207582	0.84	0.095	0	14	CCL5	NK
CST71	0	2.93470649073987	0.823	0.073	0	14	CST7	NK
FGFBP2	0	2.80286136774806	0.597	0.004	0	14	FGFBP2	NK
KLRB11	0	2.65688112844886	0.7	0.043	0	14	KLRB1	NK
KLRD1	0	2.65132695948504	0.691	0.018	0	14	KLRD1	NK
GZMH	0	2.47448479272111	0.539	0.013	0	14	GZMH	NK
PRF1	0	2.39425297941325	0.65	0.017	0	14	PRF1	NK
CD71	0	2.31952601327908	0.65	0.05	0	14	CD7	NK
CTSW	0	2.24418584701121	0.687	0.03	0	14	CTSW	NK
GZMA1	0	1.893325650656	0.564	0.04	0	14	GZMA	NK
CD247	0	1.73214696214229	0.477	0.023	0	14	CD247	NK
GZMM	0	1.56081707452465	0.444	0.013	0	14	GZMM	NK
KLRF1	0	1.36593733943453	0.342	0.007	0	14	KLRF1	NK
PYHIN1	9.8256968596473e-246	1.19180558741162	0.276	0.012	3.31076855685816e-241	14	PYHIN1	NK
TRBC11	3.2692017413438e-174	1.60111017684211	0.465	0.053	1.10155752674579e-169	14	TRBC1	NK
SH2D2A	2.17821822435323e-143	1.09882023653077	0.321	0.03	7.33950630695821e-139	14	SH2D2A	NK
CLIC3	1.38012278631977e-137	1.54996912065567	0.37	0.043	4.65032372850447e-133	14	CLIC3	NK
PLAC81	4.62571423302583e-135	1.69650853087532	0.498	0.079	1.55863441081805e-130	14	PLAC8	NK
IL2RG1	1.06939792540869e-114	1.4109984391215	0.449	0.074	3.60333630966457e-110	14	IL2RG	NK
CD69	9.34587708353481e-109	1.55047088678748	0.465	0.083	3.14909328329705e-104	14	CD69	NK
SYTL3	3.59770646758864e-107	1.5296923278089	0.449	0.08	1.21224719425399e-102	14	SYTL3	NK
RAC21	7.503210520919e-107	1.2619457926426	0.486	0.092	2.52820678502366e-102	14	RAC2	NK
HCST3	1.59295326503647e-104	1.79204304134973	0.658	0.177	5.36745602654037e-100	14	HCST	NK
RUNX31	2.41183773989039e-103	1.50134185038479	0.465	0.088	8.12668726456068e-99	14	RUNX3	NK
PTPRC3	4.71764901606842e-100	1.84130171569479	0.605	0.159	1.58961183596425e-95	14	PTPRC	NK
DOK21	6.29228066276702e-96	1.60193393431898	0.494	0.103	2.12018396931935e-91	14	DOK2	NK
BIN2	2.77454165026969e-95	1.1803067873594	0.383	0.064	9.34881809058374e-91	14	BIN2	NK
FCGR3A1	1.10730781002294e-81	1.39188627725935	0.593	0.157	3.73107366587231e-77	14	FCGR3A	NK
CD522	1.48931775260739e-81	1.65173713741022	0.56	0.144	5.01825616741059e-77	14	CD52	NK
GNG2	1.47144054299793e-79	1.271412573907	0.383	0.076	4.95801890963153e-75	14	GNG2	NK
CD21	4.27909222867361e-76	1.0059741116399	0.333	0.056	1.44184012645157e-71	14	CD2	NK
AKNA	9.29028063791589e-74	1.36042090703333	0.403	0.09	3.13036006094576e-69	14	AKNA	NK
CCL41	1.92130828606114e-73	1.56517757066044	0.753	0.322	6.47384826988301e-69	14	CCL4	NK
PTPN7	3.22796628106272e-73	1.04141871497057	0.317	0.055	1.08766323840408e-68	14	PTPN7	NK
CD483	8.12914902442602e-72	1.24789808462644	0.519	0.143	2.73911676378035e-67	14	CD48	NK
HOPX1	5.63936588788348e-70	1.399044968452	0.416	0.099	1.90018433592234e-65	14	HOPX	NK
SPON21	1.62619708976911e-69	1.83087604465016	0.477	0.134	5.479471093977e-65	14	SPON2	NK
CREM2	7.36765449790517e-67	1.91377796095896	0.811	0.483	2.48253118306915e-62	14	CREM	NK
CORO1A3	1.63602744401303e-60	1.22127695597078	0.502	0.15	5.5125944726019e-56	14	CORO1A	NK
GPR651	3.7802549164635e-60	1.0583630980148	0.342	0.075	1.27375689410237e-55	14	GPR65	NK
DUSP24	1.95417452161903e-58	1.44098468621166	0.654	0.264	6.58459105059533e-54	14	DUSP2	NK
ISG201	1.62814639060374e-52	1.63617852928362	0.621	0.287	5.48603926313932e-48	14	ISG20	NK
CACYBP2	5.2213134316582e-52	1.89222532573187	0.741	0.473	1.75932156079723e-47	14	CACYBP	NK
CYTIP2	1.61821995036386e-48	1.14649314584227	0.395	0.115	5.45259212275102e-44	14	CYTIP	NK
LYAR	2.33422622563499e-46	1.3673463937286	0.428	0.148	7.86517526727711e-42	14	LYAR	NK
PPP2R5C	3.07858394941083e-45	1.52173169611947	0.531	0.237	1.03732886175398e-40	14	PPP2R5C	NK
ARL4C2	2.05510520603766e-32	1.18530730075336	0.49	0.231	6.92467699174391e-28	14	ARL4C	NK
CRIP12	3.06120195061712e-31	1.16568269196635	0.506	0.245	1.03147199726044e-26	14	CRIP1	NK
AREG2	3.33934611773462e-29	1.54596530036123	0.556	0.3	1.12519267437068e-24	14	AREG	NK
HSPA63	3.87050191385124e-28	1.36604319270917	0.56	0.28	1.30416561987218e-23	14	HSPA6	NK
CLDN53	0	3.20231686352739	0.912	0.133	0	15	CLDN5	Endoth_CLDN5
IGF2	0	1.99109081831175	0.446	0.022	0	15	IGF2	Endoth_CLDN5
FBLN5	0	1.84829660018934	0.642	0.02	0	15	FBLN5	Endoth_CLDN5
SEMA3G	0	1.61084982570088	0.654	0.037	0	15	SEMA3G	Endoth_CLDN5
GJA5	0	1.35406824757118	0.521	0.027	0	15	GJA5	Endoth_CLDN5
ADAMTS6	1.90730384165445e-262	1.05158558970899	0.333	0.017	6.42666029445465e-258	15	ADAMTS6	Endoth_CLDN5
PALMD2	1.54706128289895e-255	1.48719590024624	0.754	0.098	5.21282299272802e-251	15	PALMD	Endoth_CLDN5
FBLN21	1.80012887669065e-255	1.03747445376355	0.4	0.025	6.06553425000914e-251	15	FBLN2	Endoth_CLDN5
EFNB22	1.37609337630563e-241	2.02797041379198	0.887	0.156	4.63674663146182e-237	15	EFNB2	Endoth_CLDN5
LTBP4	2.5285734704304e-236	1.60183640556543	0.6	0.068	8.52002830861524e-232	15	LTBP4	Endoth_CLDN5
FAM107A3	1.99782185435141e-235	1.53162058809225	0.742	0.104	6.73166073823707e-231	15	FAM107A	Endoth_CLDN5
HEY11	6.76115158985331e-222	1.3061697288344	0.662	0.087	2.27817002820107e-217	15	HEY1	Endoth_CLDN5
ARL151	6.22461932931903e-211	1.49520506201196	0.7	0.106	2.09738548301405e-206	15	ARL15	Endoth_CLDN5
SOX172	8.28917334562386e-211	1.36595521106957	0.567	0.065	2.79303695880796e-206	15	SOX17	Endoth_CLDN5
SLC9A3R23	6.37108162239839e-207	2.39276116302206	0.988	0.226	2.14673595266714e-202	15	SLC9A3R2	Endoth_CLDN5
CLEC14A3	1.17444170593861e-205	2.11804249834141	0.867	0.168	3.95728132816014e-201	15	CLEC14A	Endoth_CLDN5
RAMP23	1.77446511144693e-201	2.20202244406839	0.996	0.236	5.97906019302043e-197	15	RAMP2	Endoth_CLDN5
PTPRB3	1.8679751008755e-194	1.55625062110146	0.85	0.162	6.29414210239998e-190	15	PTPRB	Endoth_CLDN5
MMRN23	5.84341060202073e-176	1.24565390290534	0.771	0.141	1.96893720235088e-171	15	MMRN2	Endoth_CLDN5
ADGRL43	1.43232441565197e-175	1.54684106025727	0.867	0.178	4.82621711853932e-171	15	ADGRL4	Endoth_CLDN5
S1PR13	8.10196584269256e-175	1.32485358396892	0.775	0.147	2.72995739069526e-170	15	S1PR1	Endoth_CLDN5
SULF1	1.38550688384003e-168	1.46930314141773	0.496	0.063	4.66846544509899e-164	15	SULF1	Endoth_CLDN5
LMO23	1.08312243993363e-166	1.32026608838997	0.708	0.132	3.64958106135636e-162	15	LMO2	Endoth_CLDN5
IDO1	1.47767708841884e-161	1.51974854231287	0.517	0.069	4.97903294942727e-157	15	IDO1	Endoth_CLDN5
ICAM22	1.17854851209843e-154	1.73623011962719	0.846	0.216	3.97111921151565e-150	15	ICAM2	Endoth_CLDN5
RNASE13	9.1893872989147e-154	1.70211641530675	0.975	0.263	3.09636405036931e-149	15	RNASE1	Endoth_CLDN5
THSD7A1	1.6211866743534e-145	1.14617598779213	0.604	0.11	5.46258849923377e-141	15	THSD7A	Endoth_CLDN5
CD933	9.41428740781933e-142	1.46965901859764	0.85	0.217	3.17214414206472e-137	15	CD93	Endoth_CLDN5
CDH53	3.87009630379519e-140	1.08735727266641	0.713	0.141	1.30402894956379e-135	15	CDH5	Endoth_CLDN5
HEG13	3.85635362781756e-138	1.18402944911279	0.708	0.15	1.29939835489313e-133	15	HEG1	Endoth_CLDN5
SOX183	5.58023188939314e-137	1.12914772684087	0.613	0.108	1.88025913513102e-132	15	SOX18	Endoth_CLDN5
PLPP12	1.5410733275506e-130	1.99943828007009	0.979	0.409	5.19264657718174e-126	15	PLPP1	Endoth_CLDN5
C2CD4B2	1.38548691611182e-128	1.6218920216905	0.471	0.072	4.66839816383879e-124	15	C2CD4B	Endoth_CLDN5
LRRC323	1.27689552491752e-127	1.24321468720621	0.667	0.143	4.30249947120958e-123	15	LRRC32	Endoth_CLDN5
ENPP22	2.5216159490448e-127	2.68481977182576	0.742	0.204	8.49658494030646e-123	15	ENPP2	Endoth_CLDN5
IFI273	8.61037933097959e-127	2.2034245738793	1	0.481	2.90126731557357e-122	15	IFI27	Endoth_CLDN5
TM4SF14	3.28911570907555e-123	2.32524152336772	0.967	0.416	1.10826753817301e-118	15	TM4SF1	Endoth_CLDN5
ADGRF52	2.11303288420528e-119	1.40465920458336	0.804	0.217	7.11986430332969e-115	15	ADGRF5	Endoth_CLDN5
ECSCR.13	7.65349248894441e-119	1.12935355296806	0.754	0.174	2.57884429414982e-114	15	ECSCR.1	Endoth_CLDN5
MSX11	1.22624276541277e-117	1.04659753375476	0.492	0.084	4.13182499805834e-113	15	MSX1	Endoth_CLDN5
LMCD12	7.97045515466723e-116	1.34353741071616	0.608	0.133	2.68564486436512e-111	15	LMCD1	Endoth_CLDN5
PECAM13	4.50084523951253e-115	1.4187373359858	0.929	0.31	1.51655980345375e-110	15	PECAM1	Endoth_CLDN5
NOTCH42	2.22588091434508e-114	1.0756176256013	0.754	0.186	7.50010574088573e-110	15	NOTCH4	Endoth_CLDN5
EMP13	4.90439691708154e-114	1.78869512712537	0.817	0.258	1.65253654121063e-109	15	EMP1	Endoth_CLDN5
EPAS14	1.07902057483397e-111	1.74404760307983	0.963	0.463	3.63575982690307e-107	15	EPAS1	Endoth_CLDN5
FLT12	2.61939533188958e-111	1.3053995531088	0.858	0.247	8.82605257080194e-107	15	FLT1	Endoth_CLDN5
FN14	4.38042761270316e-111	2.26005037857582	0.842	0.304	1.47598508410033e-106	15	FN1	Endoth_CLDN5
RND12	7.34960633876669e-111	1.28879317982382	0.533	0.104	2.47644985584743e-106	15	RND1	Endoth_CLDN5
CD342	1.71724416061759e-109	1.21937695934837	0.746	0.188	5.78625419920098e-105	15	CD34	Endoth_CLDN5
A2M3	2.2640812831392e-108	2.21497788307011	0.946	0.491	7.62882188353752e-104	15	A2M	Endoth_CLDN5
BCAM3	4.86613490020034e-106	1.3687739531169	0.846	0.303	1.6396441546225e-101	15	BCAM	Endoth_CLDN5
PODXL3	1.01804078396777e-105	1.15591437635172	0.738	0.19	3.43028842157939e-101	15	PODXL	Endoth_CLDN5
HYAL23	2.51125158620203e-105	1.35553359272325	0.829	0.259	8.46166221970774e-101	15	HYAL2	Endoth_CLDN5
GJA13	8.30566970749278e-104	1.10056284586514	0.617	0.138	2.79859540793969e-99	15	GJA1	Endoth_CLDN5
MTUS13	1.64699556920172e-101	1.09571549976212	0.717	0.196	5.54955157042518e-97	15	MTUS1	Endoth_CLDN5
RBP72	1.87958656383363e-101	1.7797073982461	0.767	0.229	6.3332669268374e-97	15	RBP7	Endoth_CLDN5
ESAM3	1.34469441700174e-97	1.08277489984392	0.842	0.262	4.53094783808736e-93	15	ESAM	Endoth_CLDN5
MGP3	4.09055813045392e-96	2.06857883765406	0.912	0.376	1.37831356205645e-91	15	MGP	Endoth_CLDN5
NPDC13	2.21514008707091e-95	1.25746885729244	0.871	0.323	7.46391452338543e-91	15	NPDC1	Endoth_CLDN5
ENG3	8.61550168454833e-92	1.25622253679892	0.871	0.294	2.90299329260856e-87	15	ENG	Endoth_CLDN5
IFITM11	1.48276320964987e-90	1.38132791734144	0.729	0.234	4.99617063491524e-86	15	IFITM1	Endoth_CLDN5
CRIP24	5.19050387930348e-89	1.57632753547394	0.946	0.507	1.74894028213131e-84	15	CRIP2	Endoth_CLDN5
STOM3	8.4718563304501e-89	1.52629552708458	0.912	0.53	2.85459199054516e-84	15	STOM	Endoth_CLDN5
C10orf102	3.45484467971928e-88	1.8571969467371	0.867	0.392	1.16410991483141e-83	15	C10orf10	Endoth_CLDN5
TIMP33	3.90092985827292e-83	2.31095218173493	0.904	0.428	1.31441831574506e-78	15	TIMP3	Endoth_CLDN5
GMNN1	2.74406957128189e-78	1.17376468606566	0.496	0.126	9.24614242043434e-74	15	GMNN	Endoth_CLDN5
CTGF2	1.35087152142888e-77	1.58135682635471	0.625	0.192	4.55176159145461e-73	15	CTGF	Endoth_CLDN5
ADAMTS13	2.13420226589489e-75	1.76641240682709	0.775	0.342	7.19119453493283e-71	15	ADAMTS1	Endoth_CLDN5
TSC22D12	5.57616203387128e-73	1.3977691261804	0.971	0.669	1.87888779731293e-68	15	TSC22D1	Endoth_CLDN5
ID14	1.15806545873627e-72	1.52208524667973	0.833	0.374	3.90210156321188e-68	15	ID1	Endoth_CLDN5
EGFL73	7.54626431295803e-72	1.05967475999994	0.742	0.262	2.54271376025121e-67	15	EGFL7	Endoth_CLDN5
GNG113	9.59259184440082e-71	1.14022073432554	0.963	0.581	3.23222382197086e-66	15	GNG11	Endoth_CLDN5
PTRF4	3.18747137996908e-70	1.21169647247988	0.85	0.387	1.07401848148058e-65	15	PTRF	Endoth_CLDN5
ADAM152	1.30697754648206e-69	1.02408572943307	0.512	0.146	4.40386084287131e-65	15	ADAM15	Endoth_CLDN5
SEC14L13	3.65111159901159e-68	1.00684553442165	0.833	0.363	1.23024205328696e-63	15	SEC14L1	Endoth_CLDN5
EMP23	2.58598927409069e-66	1.01108718727603	0.679	0.248	8.71349085904857e-62	15	EMP2	Endoth_CLDN5
PPP1R14A2	4.66106948481852e-66	1.08549206315158	0.504	0.134	1.5705473629096e-61	15	PPP1R14A	Endoth_CLDN5
THBD2	6.02131541181377e-64	1.33849895409482	0.608	0.199	2.02888222801065e-59	15	THBD	Endoth_CLDN5
STC12	3.50457900196244e-63	1.84443706282512	0.604	0.224	1.18086789471124e-58	15	STC1	Endoth_CLDN5
CXCL12	4.00512122274833e-62	1.41818242410339	0.45	0.123	1.34952559600505e-57	15	CXCL12	Endoth_CLDN5
IFITM23	1.28738043636539e-61	1.05843542517986	0.963	0.706	4.33782838033319e-57	15	IFITM2	Endoth_CLDN5
GNAS2	2.65089183010968e-61	1.0333559526517	0.95	0.678	8.93218002155456e-57	15	GNAS	Endoth_CLDN5
SPTBN13	3.55387202219886e-60	1.02870383585712	0.842	0.429	1.19747717787991e-55	15	SPTBN1	Endoth_CLDN5
JAG13	4.49556405958385e-58	1.13037763209995	0.633	0.241	1.51478030987678e-53	15	JAG1	Endoth_CLDN5
AQP12	7.19113474811791e-58	2.02226785639267	0.713	0.311	2.42305285337833e-53	15	AQP1	Endoth_CLDN5
VAMP53	1.15185550244003e-55	1.01443520360938	0.896	0.553	3.88117711547169e-51	15	VAMP5	Endoth_CLDN5
CCDC85B3	2.3928256243483e-55	1.00079185777247	0.846	0.473	8.0626259412416e-51	15	CCDC85B	Endoth_CLDN5
KCTD122	8.84716104960589e-55	1.54370006205369	0.571	0.215	2.9810509156647e-50	15	KCTD12	Endoth_CLDN5
MEIS21	1.07627889022136e-54	1.07219908793313	0.438	0.124	3.62652172060087e-50	15	MEIS2	Endoth_CLDN5
TACC13	1.39085434722394e-54	1.02053131148708	0.838	0.433	4.68648372297108e-50	15	TACC1	Endoth_CLDN5
CAV13	1.32334499272252e-52	1.14004377830841	0.804	0.422	4.45901095297854e-48	15	CAV1	Endoth_CLDN5
KLF23	2.40999838875077e-51	1.51667381769977	0.825	0.448	8.1204895708957e-47	15	KLF2	Endoth_CLDN5
ARGLU12	5.46353651956653e-50	1.14438265013036	0.783	0.467	1.84093863026794e-45	15	ARGLU1	Endoth_CLDN5
MRPL33	1.06391809064925e-49	1.23416607362461	0.867	0.607	3.58487200644265e-45	15	MRPL33	Endoth_CLDN5
HES13	6.36117762154048e-46	1.16135546955605	0.896	0.557	2.14339879957807e-41	15	HES1	Endoth_CLDN5
PRSS234	8.33569499799963e-46	1.22575851193939	0.7	0.337	2.80871242957597e-41	15	PRSS23	Endoth_CLDN5
ATP1A11	1.50384346921324e-43	1.08833813561952	0.829	0.578	5.06720056951402e-39	15	ATP1A1	Endoth_CLDN5
ANGPT22	3.17487495821141e-43	1.28002591353158	0.483	0.168	1.06977411716933e-38	15	ANGPT2	Endoth_CLDN5
ID33	4.08653957854786e-32	1.07164815093211	0.754	0.461	1.3769595109917e-27	15	ID3	Endoth_CLDN5
CRHBP	0	4.7098420857473	0.968	0.026	0	16	CRHBP	Endoth_Juxta
PLAT2	0	4.2095273205676	0.995	0.123	0	16	PLAT	Endoth_Juxta
SOST	0	3.72093318251349	0.898	0.005	0	16	SOST	Endoth_Juxta
EHD3	0	3.09343406705516	0.889	0.035	0	16	EHD3	Endoth_Juxta
MEG3	0	2.48572083003664	0.769	0.027	0	16	MEG3	Endoth_Juxta
IL13RA2	0	2.32864311493315	0.597	0.01	0	16	IL13RA2	Endoth_Juxta
SLC14A1	0	2.09843342984457	0.801	0.037	0	16	SLC14A1	Endoth_Juxta
ITGA8	0	1.68469193887267	0.671	0.052	0	16	ITGA8	Endoth_Juxta
TBX3	0	1.60466912512465	0.681	0.019	0	16	TBX3	Endoth_Juxta
LINC00551	0	1.53603804134296	0.528	0.003	0	16	LINC00551	Endoth_Juxta
GJA51	0	1.40188695234761	0.583	0.027	0	16	GJA5	Endoth_Juxta
PRX	0	1.38585038250403	0.579	0.036	0	16	PRX	Endoth_Juxta
EMCN3	8.47791360276992e-302	4.97935848379028	1	0.179	2.85663298845333e-297	16	EMCN	Endoth_Juxta
TEK3	1.00899711989657e-283	1.58668447531265	0.704	0.072	3.39981579549148e-279	16	TEK	Endoth_Juxta
MEIS22	3.43573035909815e-246	2.13735621714847	0.81	0.121	1.15766934449812e-241	16	MEIS2	Endoth_Juxta
KDR2	6.65232834109361e-244	2.06354800930097	0.852	0.128	2.24150203453149e-239	16	KDR	Endoth_Juxta
PTPRB4	1.09729341715695e-241	2.25591279977673	0.921	0.162	3.69733016911033e-237	16	PTPRB	Endoth_Juxta
SLC9A3R24	4.02546999480869e-214	3.05645358072708	0.977	0.227	1.35638211475079e-209	16	SLC9A3R2	Endoth_Juxta
APLNR1	5.34247157606637e-213	1.29688181236385	0.597	0.065	1.80014579755556e-208	16	APLNR	Endoth_Juxta
TGFBR24	1.54206673122328e-210	3.56785893134819	0.981	0.269	5.19599385085685e-206	16	TGFBR2	Endoth_Juxta
IGFBP53	1.33025565478318e-208	4.96345226346915	1	0.296	4.48229642879194e-204	16	IGFBP5	Endoth_Juxta
CMTM81	3.65967783721861e-205	1.55506721919944	0.75	0.112	1.23312844725081e-200	16	CMTM8	Endoth_Juxta
CEACAM1	7.6628046162403e-204	1.06454488900228	0.528	0.052	2.58198201544217e-199	16	CEACAM1	Endoth_Juxta
FCN32	2.27124599789454e-202	3.21060389752681	0.819	0.139	7.65296338990567e-198	16	FCN3	Endoth_Juxta
TSPAN74	9.67225305593903e-201	1.93668213818474	0.787	0.136	3.25906566719865e-196	16	TSPAN7	Endoth_Juxta
GIMAP74	3.0141268797183e-197	2.08324454724929	0.912	0.185	1.01561005212108e-192	16	GIMAP7	Endoth_Juxta
SYNE1	5.66415844187255e-196	2.28012490214889	0.843	0.173	1.90853818698896e-191	16	SYNE1	Endoth_Juxta
NTN43	1.49211356700396e-191	1.70991684865917	0.764	0.128	5.02767666401984e-187	16	NTN4	Endoth_Juxta
PCAT193	8.54357487766039e-189	1.56188554735091	0.838	0.143	2.87875755502767e-184	16	PCAT19	Endoth_Juxta
RAMP24	9.36074512937172e-189	2.46438204502831	0.986	0.237	3.1541030713418e-184	16	RAMP2	Endoth_Juxta
LDB24	8.53834310686139e-173	1.8616375106467	0.847	0.176	2.87699470985694e-168	16	LDB2	Endoth_Juxta
HECW21	1.06478835403697e-172	1.06558745823805	0.574	0.073	3.58780435892756e-168	16	HECW2	Endoth_Juxta
RAPGEF41	2.07881716074074e-172	1.04230617024441	0.542	0.065	7.00457442311593e-168	16	RAPGEF4	Endoth_Juxta
ADGRF53	1.26862935739922e-171	2.08438641905619	0.894	0.217	4.27464661975669e-167	16	ADGRF5	Endoth_Juxta
RNASE14	3.39379581739048e-165	2.28126395433768	0.972	0.264	1.14353950066972e-160	16	RNASE1	Endoth_Juxta
NOSTRIN2	3.89601128422748e-164	1.94336972953922	0.833	0.197	1.31276100222045e-159	16	NOSTRIN	Endoth_Juxta
SDPR4	1.28886233788229e-157	1.78700687279123	0.912	0.212	4.34282164749437e-153	16	SDPR	Endoth_Juxta
PBX1	4.55769376076603e-155	1.8104407965395	0.75	0.162	1.53571491269011e-150	16	PBX1	Endoth_Juxta
PLPP33	3.75662746221693e-154	2.95752200850564	0.968	0.36	1.26579562339399e-149	16	PLPP3	Endoth_Juxta
TMEM2043	5.32893001982869e-153	1.8027361135682	0.843	0.193	1.79558297018128e-148	16	TMEM204	Endoth_Juxta
FXYD62	2.75859757894368e-150	1.41824720708615	0.769	0.157	9.29509454225074e-146	16	FXYD6	Endoth_Juxta
IL1RL1	2.80858658382117e-141	2.28654713891238	0.454	0.056	9.46353249418544e-137	16	IL1RL1	Endoth_Juxta
IFI274	3.69910552781881e-141	2.94363388073238	1	0.481	1.24641360759855e-136	16	IFI27	Endoth_Juxta
MYCT12	1.98206228199943e-134	1.03322444929477	0.556	0.086	6.67855885919709e-130	16	MYCT1	Endoth_Juxta
LIMCH12	2.17603604705818e-133	1.48505879524014	0.75	0.177	7.33215346056252e-129	16	LIMCH1	Endoth_Juxta
PLPP13	5.48563302527379e-126	2.19062171020962	0.981	0.409	1.848384047866e-121	16	PLPP1	Endoth_Juxta
CLDN54	1.73615668488258e-122	1.08601554156656	0.685	0.136	5.84997994971185e-118	16	CLDN5	Endoth_Juxta
PODXL4	7.42621886876617e-122	1.37413998305014	0.806	0.19	2.50226444783076e-117	16	PODXL	Endoth_Juxta
RAMP33	1.45449260141833e-121	1.44543265927367	0.824	0.196	4.90091282047906e-117	16	RAMP3	Endoth_Juxta
MGP4	1.35675043484658e-120	2.13689043099072	0.981	0.376	4.57157059021556e-116	16	MGP	Endoth_Juxta
ROBO43	6.39071617934192e-120	1.03649140723976	0.597	0.107	2.15335181662926e-115	16	ROBO4	Endoth_Juxta
EGFL74	1.05688810338541e-118	1.84359724532442	0.847	0.262	3.56118446435715e-114	16	EGFL7	Endoth_Juxta
BEX5	3.8554916762372e-118	1.35384074312679	0.579	0.107	1.29910792030813e-113	16	BEX5	Endoth_Juxta
FLT13	3.87621423897717e-116	1.35163612876461	0.898	0.248	1.30609038782336e-111	16	FLT1	Endoth_Juxta
GNG114	2.83576871208016e-115	2.22342054303172	0.986	0.581	9.5551226753541e-111	16	GNG11	Endoth_Juxta
FAM167B3	1.30738561974555e-114	1.27774559866325	0.694	0.145	4.40523584573263e-110	16	FAM167B	Endoth_Juxta
LMO24	2.68003970097451e-113	1.33606214433007	0.625	0.134	9.03039377243362e-109	16	LMO2	Endoth_Juxta
SYNE21	3.03973392254886e-112	1.77138977179285	0.87	0.316	1.02423834520284e-107	16	SYNE2	Endoth_Juxta
ID15	2.0441563474469e-110	2.0145474325391	0.917	0.374	6.88778481272234e-106	16	ID1	Endoth_Juxta
SPTBN14	2.86088570273508e-108	1.68977419476103	0.944	0.429	9.63975437536585e-104	16	SPTBN1	Endoth_Juxta
GIMAP12	3.2100684764117e-107	1.08935914247476	0.579	0.116	1.08163257312692e-102	16	GIMAP1	Endoth_Juxta
SLCO2A14	7.90641612073683e-107	1.2118280373834	0.736	0.173	2.66406691188227e-102	16	SLCO2A1	Endoth_Juxta
LIMS23	3.48017589018298e-105	1.11291156787512	0.583	0.119	1.17264526619715e-100	16	LIMS2	Endoth_Juxta
GIMAP43	6.28523987076776e-103	1.25501777630926	0.764	0.204	2.1178115744552e-98	16	GIMAP4	Endoth_Juxta
ANO6	2.45914389129618e-102	1.36908328755725	0.634	0.159	8.28608534172247e-98	16	ANO6	Endoth_Juxta
APP4	2.52143691920798e-100	1.84370553164511	0.981	0.627	8.49598169927129e-96	16	APP	Endoth_Juxta
HEG14	1.63492226372535e-99	1.16458524791385	0.639	0.151	5.50887056762256e-95	16	HEG1	Endoth_Juxta
ENG4	2.69606761635754e-98	1.63303076151437	0.856	0.294	9.08439983331674e-94	16	ENG	Endoth_Juxta
EPAS15	2.92654880523275e-98	1.8420062839986	0.949	0.463	9.86100619923174e-94	16	EPAS1	Endoth_Juxta
SH3BP53	3.2334958943543e-98	1.56528314536325	0.792	0.267	1.08952644160268e-93	16	SH3BP5	Endoth_Juxta
SLC44A1	3.86072008459858e-98	1.29602284852362	0.694	0.204	1.30086963250549e-93	16	SLC44A1	Endoth_Juxta
C8orf43	7.9437288857894e-97	1.4264825345425	0.667	0.169	2.67663944806674e-92	16	C8orf4	Endoth_Juxta
ITM2A2	2.06246102671312e-96	1.07248241440353	0.63	0.146	6.94946242950984e-92	16	ITM2A	Endoth_Juxta
ST6GAL11	2.75744019825899e-95	1.13342986194217	0.546	0.118	9.29119474803367e-91	16	ST6GAL1	Endoth_Juxta
BST23	1.64057720838789e-93	1.973277871221	0.926	0.613	5.527924903663e-89	16	BST2	Endoth_Juxta
LIFR3	5.04101765672025e-93	1.36085418191998	0.681	0.196	1.69857089943189e-88	16	LIFR	Endoth_Juxta
NPDC14	4.00590868404507e-92	1.38403932408197	0.861	0.324	1.34979093108898e-87	16	NPDC1	Endoth_Juxta
IL6ST2	1.00937929592069e-91	1.57752662816512	0.917	0.514	3.40110353760477e-87	16	IL6ST	Endoth_Juxta
BTNL93	8.12715616837653e-91	1.03731957073101	0.593	0.13	2.73844527093447e-86	16	BTNL9	Endoth_Juxta
ARRDC21	2.08163189538971e-90	1.49423527762492	0.736	0.254	7.01405867151562e-86	16	ARRDC2	Endoth_Juxta
CD343	2.09627662581747e-89	1.14603037875255	0.713	0.189	7.06340409069196e-85	16	CD34	Endoth_Juxta
TIMP34	2.23724657717108e-89	1.64627883631068	0.944	0.428	7.53840234177795e-85	16	TIMP3	Endoth_Juxta
ICAM23	8.79579298143291e-89	1.24615183842263	0.731	0.218	2.96374244509382e-84	16	ICAM2	Endoth_Juxta
EFNB11	9.23154568076999e-89	1.00315061027323	0.546	0.121	3.11056931713545e-84	16	EFNB1	Endoth_Juxta
F81	1.14742528401762e-87	1.28612336133689	0.685	0.196	3.86624949449738e-83	16	F8	Endoth_Juxta
VAMP54	2.8556389837634e-86	1.59830995068758	0.931	0.553	9.62207555579077e-82	16	VAMP5	Endoth_Juxta
TM4SF15	1.17269664308539e-84	1.89069887947304	0.87	0.417	3.95140133887622e-80	16	TM4SF1	Endoth_Juxta
ZEB13	5.10644895916919e-84	1.10107669581208	0.606	0.155	1.72061797679206e-79	16	ZEB1	Endoth_Juxta
APOL31	9.75898155913721e-82	1.01368138236911	0.556	0.134	3.28828883635128e-77	16	APOL3	Endoth_Juxta
ARHGAP293	3.045815122665e-79	1.28394503195831	0.782	0.298	1.02628740558197e-74	16	ARHGAP29	Endoth_Juxta
KLF24	3.64370172736199e-79	1.91049424779093	0.852	0.448	1.22774529703462e-74	16	KLF2	Endoth_Juxta
EFNB23	1.52102586285804e-77	1.14423611174051	0.606	0.16	5.12509664490017e-73	16	EFNB2	Endoth_Juxta
PPFIBP12	8.9686485168115e-76	1.16736306844206	0.718	0.259	3.02198611773963e-71	16	PPFIBP1	Endoth_Juxta
ESAM4	1.19900695915619e-75	1.08732020204543	0.782	0.263	4.04005394887678e-71	16	ESAM	Endoth_Juxta
SGK1	2.02215438123305e-75	1.65050472583041	0.875	0.502	6.81364918756475e-71	16	SGK1	Endoth_Juxta
TM4SF182	2.45855428015714e-75	1.12432666201209	0.704	0.224	8.2840986469895e-71	16	TM4SF18	Endoth_Juxta
BMPR24	9.61774070187693e-74	1.08156600494935	0.625	0.193	3.24069772949743e-69	16	BMPR2	Endoth_Juxta
TFPI21	8.36194233720771e-73	1.18342879817037	0.532	0.137	2.81755647052214e-68	16	TFPI2	Endoth_Juxta
TMEM474	2.7527922949928e-71	1.01971942642131	0.62	0.185	9.27553363797823e-67	16	TMEM47	Endoth_Juxta
SEC14L14	6.06616280098977e-71	1.4019115303222	0.829	0.364	2.0439935557935e-66	16	SEC14L1	Endoth_Juxta
MYO1C2	6.51638920287763e-71	1.19317396337039	0.685	0.26	2.19569734190962e-66	16	MYO1C	Endoth_Juxta
PHACTR22	2.15703408588821e-69	1.08072119711584	0.62	0.201	7.26812635240031e-65	16	PHACTR2	Endoth_Juxta
GAS64	5.76360104871451e-67	1.25218479156651	0.759	0.329	1.94204537336435e-62	16	GAS6	Endoth_Juxta
IGFBP44	1.98863741835392e-65	1.24999119965236	0.917	0.576	6.70071378114354e-61	16	IGFBP4	Endoth_Juxta
ETS2	4.3457761544228e-64	1.36682681755236	0.838	0.469	1.46430927523276e-59	16	ETS2	Endoth_Juxta
IFITM24	3.92166913251262e-63	1.18153548522295	0.972	0.706	1.32140641420013e-58	16	IFITM2	Endoth_Juxta
HES14	4.03430105353044e-63	1.73113832057117	0.912	0.557	1.35935773998708e-58	16	HES1	Endoth_Juxta
TNFSF10	5.82130863527265e-63	1.53012294976664	0.736	0.345	1.96148994465512e-58	16	TNFSF10	Endoth_Juxta
PIK3C2A2	2.56927512314692e-61	1.03994633091527	0.602	0.204	8.65717252744355e-57	16	PIK3C2A	Endoth_Juxta
AP1S24	1.96635909901301e-60	1.1546991489369	0.722	0.3	6.62564698412435e-56	16	AP1S2	Endoth_Juxta
LPAR6	1.3368866140358e-59	1.1145110063311	0.616	0.215	4.50463944599361e-55	16	LPAR6	Endoth_Juxta
INTS61	2.17776454562243e-59	1.71213561367496	0.741	0.4	7.33797763647479e-55	16	INTS6	Endoth_Juxta
WBP51	2.14832448679211e-57	1.32185555597442	0.856	0.551	7.23877935824603e-53	16	WBP5	Endoth_Juxta
MTRNR2L121	1.46875036068947e-56	1.24089950817743	0.694	0.272	4.94895434034316e-52	16	MTRNR2L12	Endoth_Juxta
ID34	4.7208389136322e-56	1.35311667710063	0.847	0.46	1.59068667194837e-51	16	ID3	Endoth_Juxta
GMFG3	5.64058016394593e-56	1.16762830533757	0.829	0.405	1.90059348624158e-51	16	GMFG	Endoth_Juxta
DHRS31	1.23607886474281e-54	1.0476562486371	0.611	0.228	4.16496773475089e-50	16	DHRS3	Endoth_Juxta
CCDC85B4	2.5471419759527e-54	1.25849973909256	0.81	0.474	8.58259488797261e-50	16	CCDC85B	Endoth_Juxta
TIMP24	1.12361033445071e-52	1.09517978381264	0.676	0.29	3.78600502193167e-48	16	TIMP2	Endoth_Juxta
TSPAN4	2.268094682023e-49	1.0820456900408	0.75	0.438	7.64234503107649e-45	16	TSPAN4	Endoth_Juxta
AQP13	7.05102858072432e-49	1.46494457634745	0.699	0.311	2.37584408027506e-44	16	AQP1	Endoth_Juxta
TXNIP1	1.57838134014447e-48	1.06765400748	0.935	0.643	5.31835592561678e-44	16	TXNIP	Endoth_Juxta
CNN33	3.1299996105264e-48	1.17393674028397	0.87	0.535	1.05465336876687e-43	16	CNN3	Endoth_Juxta
PLK23	9.5680535175355e-47	1.30669313481153	0.699	0.366	3.22395563273359e-42	16	PLK2	Endoth_Juxta
NRP12	1.02019625970373e-46	1.01040289458027	0.69	0.331	3.43755129707171e-42	16	NRP1	Endoth_Juxta
HEXIM11	1.928451859335e-45	1.43065251791799	0.671	0.364	6.49791854002929e-41	16	HEXIM1	Endoth_Juxta
CFAP20	9.20306922153127e-45	1.56442038251593	0.528	0.21	3.10097417419496e-40	16	CFAP20	Endoth_Juxta
TINAGL13	4.4048225029596e-44	1.16810846511982	0.648	0.295	1.48420494237224e-39	16	TINAGL1	Endoth_Juxta
TRA2B1	3.23125203135949e-42	1.21940823529899	0.782	0.523	1.08877037196658e-37	16	TRA2B	Endoth_Juxta
ADAMTS14	2.77578006861145e-41	1.1533679224154	0.69	0.343	9.35299094118628e-37	16	ADAMTS1	Endoth_Juxta
MGST22	6.29935981251356e-41	1.02916444062394	0.782	0.488	2.12256928882644e-36	16	MGST2	Endoth_Juxta
RDX1	4.72244040709375e-40	1.00321059368123	0.764	0.46	1.59122629517024e-35	16	RDX	Endoth_Juxta
NUCB22	7.26817138127772e-40	1.00525392893579	0.694	0.367	2.44901034692153e-35	16	NUCB2	Endoth_Juxta
RBMS13	2.50602360968006e-34	1.02120163256077	0.657	0.368	8.44404655281696e-30	16	RBMS1	Endoth_Juxta
IFI63	8.59545842347345e-34	1.14695768080699	0.699	0.444	2.89623971578938e-29	16	IFI6	Endoth_Juxta
HSPA1B2	2.90991225796996e-33	1.2235512266049	0.833	0.578	9.80494935322979e-29	16	HSPA1B	Endoth_Juxta
ISG153	4.75018346207693e-31	1.00642003485926	0.708	0.444	1.60057431754682e-26	16	ISG15	Endoth_Juxta
MZB1	0	3.00562410695208	0.581	0.01	0	17	MZB1	PlasmaC
CD79A	0	2.27333829805172	0.726	0.004	0	17	CD79A	PlasmaC
DERL3	0	1.92337170074723	0.553	0.02	0	17	DERL3	PlasmaC
LY9	0	1.35222942779241	0.428	0.013	0	17	LY9	PlasmaC
CD27	0	1.08813004918794	0.465	0.026	0	17	CD27	PlasmaC
IGLV3.1	8.46494256700877e-276	1.62105329508379	0.349	0.016	2.85226239795361e-271	17	IGLV3.1	PlasmaC
JCHAIN	4.66947887401462e-269	7.02145364156847	0.595	0.055	1.57338090659923e-264	17	JCHAIN	PlasmaC
IGHG1	3.93513013184528e-145	6.14569463408887	0.363	0.035	1.32594209792527e-140	17	IGHG1	PlasmaC
IGHM	2.00785227754326e-113	5.72703487518459	0.344	0.04	6.76545824918201e-109	17	IGHM	PlasmaC
IGHG3	2.20121536567774e-111	5.91152484266527	0.358	0.044	7.41699517465115e-107	17	IGHG3	PlasmaC
IGLC3	8.90021432158141e-103	8.08440368330196	0.437	0.072	2.99892721565685e-98	17	IGLC3	PlasmaC
IGKC	6.80775557301118e-91	9.24748283958496	0.767	0.308	2.29387324032612e-86	17	IGKC	PlasmaC
PIM2	3.8069798998611e-90	1.15464968301472	0.442	0.08	1.2827618772582e-85	17	PIM2	PlasmaC
IGHA1	8.84268128170109e-84	7.7303697897754	0.586	0.163	2.97954145786918e-79	17	IGHA1	PlasmaC
ISG202	6.03128034701454e-75	1.2545404555398	0.763	0.286	2.03223991292655e-70	17	ISG20	PlasmaC
IGLC2	8.61019762018126e-71	8.56611530027897	0.516	0.142	2.90120608812008e-66	17	IGLC2	PlasmaC
FKBP11	4.96871221222117e-58	1.7046171478976	0.558	0.206	1.67420757990792e-53	17	FKBP11	PlasmaC
CD523	9.40445147090453e-41	1.44613001054164	0.456	0.146	3.16882992312128e-36	17	CD52	PlasmaC
MT1G1	0	5.66170234233287	0.995	0.134	0	18	MT1G	PT
MT1H1	0	5.02793434645224	0.981	0.058	0	18	MT1H	PT
ALDOB1	0	4.23517953429056	0.991	0.064	0	18	ALDOB	PT
PCK12	0	3.9518761231465	0.981	0.079	0	18	PCK1	PT
HPD1	0	3.36145762147742	0.893	0.053	0	18	HPD	PT
FABP11	0	3.29040718295014	0.864	0.046	0	18	FABP1	PT
GLYATL11	0	3.14004859024152	0.897	0.081	0	18	GLYATL1	PT
ALB1	0	2.58258667921589	0.664	0.036	0	18	ALB	PT
HAO21	0	2.55302733173487	0.832	0.036	0	18	HAO2	PT
AZGP11	0	2.54272931798445	0.864	0.059	0	18	AZGP1	PT
CTXN31	0	2.30030220463041	0.636	0.024	0	18	CTXN3	PT
ASPDH1	0	2.19802097637845	0.841	0.024	0	18	ASPDH	PT
RP11.397G17.11	0	2.1390882838835	0.72	0.023	0	18	RP11.397G17.1	PT
AGXT	0	2.13744712192861	0.612	0.012	0	18	AGXT	PT
AFP1	0	1.88455155860944	0.682	0.016	0	18	AFP	PT
CYP17A1	0	1.86761164877493	0.682	0.006	0	18	CYP17A1	PT
LINC015101	0	1.80409489992219	0.766	0.031	0	18	LINC01510	PT
RP6.74O6.21	0	1.75352258984675	0.659	0.032	0	18	RP6.74O6.2	PT
CAPN31	0	1.67984990530811	0.64	0.039	0	18	CAPN3	PT
GPT	0	1.63097228036257	0.654	0.041	0	18	GPT	PT
GGACT1	0	1.62872843707303	0.668	0.056	0	18	GGACT	PT
PAH1	0	1.61648061353543	0.664	0.039	0	18	PAH	PT
ANGPTL31	0	1.60088500631655	0.626	0.021	0	18	ANGPTL3	PT
AGMAT1	0	1.55506099329361	0.682	0.05	0	18	AGMAT	PT
RP11.626P14.11	0	1.48345042053485	0.621	0.017	0	18	RP11.626P14.1	PT
SLC22A61	0	1.449149979373	0.593	0.026	0	18	SLC22A6	PT
PLG1	0	1.40456473369812	0.528	0.01	0	18	PLG	PT
GPD11	0	1.38372654969352	0.621	0.048	0	18	GPD1	PT
ACY11	0	1.3407985246285	0.579	0.017	0	18	ACY1	PT
TTC361	0	1.32412549065618	0.575	0.013	0	18	TTC36	PT
SLC22A121	0	1.31595616312368	0.584	0.019	0	18	SLC22A12	PT
PIPOX1	0	1.29146696360402	0.636	0.022	0	18	PIPOX	PT
RP11.536I6.2	0	1.28615159814698	0.397	0.004	0	18	RP11.536I6.2	PT
AC009014.31	0	1.26006372117196	0.547	0.022	0	18	AC009014.3	PT
TMEM1741	0	1.21836415928756	0.57	0.035	0	18	TMEM174	PT
UPP2	0	1.20864996436553	0.509	0.005	0	18	UPP2	PT
BPI	0	1.15948577333798	0.364	0.003	0	18	BPI	PT
CYP4A11	0	1.13353266556856	0.528	0.019	0	18	CYP4A11	PT
DIO11	0	1.12322758099296	0.458	0.013	0	18	DIO1	PT
LDHD	0	1.09663479520895	0.481	0.024	0	18	LDHD	PT
GDPD3	0	1.00946329217739	0.477	0.02	0	18	GDPD3	PT
GLYAT1	3.89567525027236e-298	3.27475458261803	0.921	0.136	1.31264777557927e-293	18	GLYAT	PT
SLC34A11	1.26608211305601e-294	1.05841316665869	0.35	0.015	4.26606367994223e-290	18	SLC34A1	PT
FMO11	7.31235977669056e-291	1.52645266751397	0.668	0.062	2.46389962675588e-286	18	FMO1	PT
SORD1	1.43530038341257e-288	1.80000882525137	0.752	0.084	4.83624464190864e-284	18	SORD	PT
MIOX1	5.46830020123481e-280	4.6297743064887	0.981	0.179	1.84254375280607e-275	18	MIOX	PT
AKR7A31	4.8800090431688e-277	2.11445497824016	0.808	0.105	1.64431904709573e-272	18	AKR7A3	PT
AGXT21	5.95311743280018e-272	1.89708749905018	0.776	0.095	2.00590291898202e-267	18	AGXT2	PT
APOM1	4.69575118284864e-271	2.55889513772441	0.874	0.128	1.58223336106085e-266	18	APOM	PT
ALDH6A11	4.63728803353393e-265	2.58541320413587	0.85	0.127	1.56253420289926e-260	18	ALDH6A1	PT
DPEP11	1.20650315071124e-261	1.51464504256827	0.603	0.053	4.06531236632153e-257	18	DPEP1	PT
AP1M21	1.07651772852791e-250	1.63467267522829	0.752	0.095	3.62732648627478e-246	18	AP1M2	PT
DDC1	5.59199414484856e-243	2.16906651668941	0.794	0.115	1.88422242710672e-238	18	DDC	PT
FBP11	3.79018359028447e-233	2.71017155869495	0.874	0.153	1.27710236074635e-228	18	FBP1	PT
DPYS1	8.70821264402849e-228	2.04893936596174	0.794	0.123	2.9342322504054e-223	18	DPYS	PT
PTH1R1	1.03935627673181e-216	1.05948196837331	0.542	0.052	3.50211097444784e-212	18	PTH1R	PT
MSRB11	4.63458140593645e-213	2.31498430590218	0.855	0.167	1.56162220473029e-208	18	MSRB1	PT
BPHL1	1.47819158379617e-211	1.62799575883516	0.785	0.128	4.98076654160121e-207	18	BPHL	PT
ASS11	1.58877357665513e-210	2.45159559755847	0.907	0.187	5.35337256653947e-206	18	ASS1	PT
RAB11FIP31	3.63697530194277e-207	2.04889632088664	0.79	0.136	1.22547882798962e-202	18	RAB11FIP3	PT
BBOX12	1.29752576952851e-203	3.24408549885651	0.958	0.246	4.37201308042632e-199	18	BBOX1	PT
MT1F1	5.81968423651322e-202	3.59150108297178	0.986	0.275	1.96094260349313e-197	18	MT1F	PT
ACMSD1	1.72657565101084e-200	1.65626023111395	0.799	0.141	5.81769665608101e-196	18	ACMSD	PT
RBP52	2.20575250521359e-198	3.26568671548542	0.972	0.266	7.4322830663172e-194	18	RBP5	PT
LINC006711	5.92853458349409e-194	1.21650707238694	0.579	0.068	1.99761972790834e-189	18	LINC00671	PT
SLC13A11	5.76381219279624e-192	1.41928343977018	0.626	0.08	1.94211651836269e-187	18	SLC13A1	PT
PBLD1	2.07284771538507e-191	1.81664507776789	0.78	0.141	6.98446037699001e-187	18	PBLD	PT
SMIM243	5.58789990803089e-190	2.28281157529547	0.958	0.22	1.88284287401101e-185	18	SMIM24	PT
DCXR1	1.63161800612363e-183	4.00801911036429	0.958	0.298	5.49773687163358e-179	18	DCXR	PT
EAF21	3.57130154549626e-182	1.16618565437599	0.584	0.073	1.20335005575497e-177	18	EAF2	PT
QPRT2	8.52056275826095e-181	1.77278424773955	0.771	0.142	2.87100362139603e-176	18	QPRT	PT
C11orf542	9.06511397617808e-179	2.92582558626419	0.953	0.297	3.0544901542732e-174	18	C11orf54	PT
DHRS4L21	4.67795363305362e-170	2.67829502011511	0.93	0.283	1.57623647665742e-165	18	DHRS4L2	PT
HRSP122	1.83686680747767e-169	3.2662636423158	0.925	0.288	6.18932270779601e-165	18	HRSP12	PT
HGD1	1.58032997819285e-166	1.56349970876151	0.673	0.114	5.32492186152081e-162	18	HGD	PT
GATM1	6.15259840158877e-166	3.65420300039294	0.977	0.352	2.07311803141534e-161	18	GATM	PT
IDNK1	6.79550799139827e-166	1.15751551279532	0.603	0.089	2.28974641770165e-161	18	IDNK	PT
DHRS4.AS11	2.54830603846481e-165	1.06161087338797	0.593	0.085	8.58651719660717e-161	18	DHRS4.AS1	PT
ALDH1L11	1.7641274643021e-161	1.33201591414514	0.617	0.095	5.94422749096594e-157	18	ALDH1L1	PT
PDZK12	1.82188093227827e-160	2.21974888652575	0.907	0.261	6.13882780131162e-156	18	PDZK1	PT
RBP4	8.31876063521893e-159	2.73087804591358	0.626	0.099	2.80300639603702e-154	18	RBP4	PT
MSRA1	6.16600845977549e-156	1.97801754101996	0.864	0.238	2.07763655052135e-151	18	MSRA	PT
BHMT4	8.65354120512969e-156	3.20268754234113	0.907	0.299	2.91581070906845e-151	18	BHMT	PT
SLC27A21	5.46274101866674e-155	1.36350192843046	0.603	0.093	1.84067058623976e-150	18	SLC27A2	PT
ACADM1	1.70202595689506e-154	2.59392123768274	0.902	0.296	5.73497646175789e-150	18	ACADM	PT
SUCLG11	8.6247142768529e-154	3.21619716649284	0.977	0.409	2.90609747558558e-149	18	SUCLG1	PT
GCHFR1	5.5516025336042e-153	1.89535634991121	0.818	0.2	1.87061247369794e-148	18	GCHFR	PT
HIBCH1	1.48249971882937e-150	2.21897320810008	0.85	0.245	4.99528280259558e-146	18	HIBCH	PT
GSTA13	1.9486658006383e-149	2.8188969515231	0.967	0.33	6.56602941525077e-145	18	GSTA1	PT
PLCL1	3.28614282077087e-149	1.05745843709043	0.421	0.045	1.10726582345874e-144	18	PLCL1	PT
LGALS22	2.15920259951984e-148	2.173120209304	0.935	0.297	7.2754331590821e-144	18	LGALS2	PT
SLC6A132	4.97401399171241e-148	1.61640297513784	0.813	0.196	1.6759940145075e-143	18	SLC6A13	PT
PDZK1IP13	1.6491415047423e-145	2.87563565101828	1	0.474	5.55678230022917e-141	18	PDZK1IP1	PT
TINAG1	6.60864906155353e-144	1.26256127343157	0.654	0.118	2.22678430129046e-139	18	TINAG	PT
ECHS11	1.30026465341849e-143	2.9424685505096	0.972	0.451	4.3812417496936e-139	18	ECHS1	PT
EHHADH1	4.27861355094992e-143	1.19396462663471	0.565	0.088	1.44167883599257e-138	18	EHHADH	PT
ACAA11	1.54404009718065e-141	2.40245705734626	0.864	0.28	5.2026431074502e-137	18	ACAA1	PT
FTCD1	4.53895268274058e-141	1.52962711902011	0.659	0.125	1.52940010644944e-136	18	FTCD	PT
NAT82	2.75932712424207e-140	2.44270400761382	0.911	0.277	9.29755274513366e-136	18	NAT8	PT
CLDN101	1.66986660630894e-138	1.48831715639263	0.724	0.16	5.62661552995797e-134	18	CLDN10	PT
TST1	2.55386708994555e-138	1.01744662843629	0.528	0.078	8.60525515957152e-134	18	TST	PT
AK42	3.57211310098073e-138	2.10010024691976	0.855	0.262	1.20362350937546e-133	18	AK4	PT
ACY31	7.60665982493473e-136	1.75659272348306	0.682	0.147	2.56306402801176e-131	18	ACY3	PT
TMEM272	2.25912976677599e-135	2.22105942301775	0.818	0.23	7.6121377491517e-131	18	TMEM27	PT
GCSH1	2.72550933820398e-135	2.03024933898159	0.893	0.317	9.18360371507832e-131	18	GCSH	PT
MAOA1	5.30883069783303e-135	1.66567627193948	0.79	0.205	1.78881050363484e-130	18	MAOA	PT
PEPD1	1.83706352476209e-134	2.29376908895927	0.874	0.301	6.18998554668587e-130	18	PEPD	PT
PRODH21	1.22017989834902e-132	1.02909627419945	0.547	0.084	4.11139616748702e-128	18	PRODH2	PT
CRYL13	2.66617141674831e-132	2.19317286823219	0.93	0.397	8.98366458873343e-128	18	CRYL1	PT
FXYD24	7.6834209138335e-130	2.42808627833141	1	0.484	2.5889286769162e-125	18	FXYD2	PT
ECI21	1.0233862942808e-129	1.78877942031992	0.846	0.274	3.44830011857917e-125	18	ECI2	PT
AHCY1	3.41978382740281e-129	1.70335658706551	0.794	0.228	1.15229616064338e-124	18	AHCY	PT
SLC16A91	1.72569322720087e-128	1.07021901520923	0.551	0.088	5.81472332905333e-124	18	SLC16A9	PT
RENBP1	4.68345104961486e-127	1.4277123241184	0.64	0.131	1.57808883116773e-122	18	RENBP	PT
ACAT13	4.68746439949659e-127	2.5123936916741	0.916	0.397	1.57944112941038e-122	18	ACAT1	PT
TNFRSF11B	7.97373955308759e-127	1.04021072712657	0.523	0.082	2.68675154241286e-122	18	TNFRSF11B	PT
CMBL2	4.09522521597876e-126	1.89713235849082	0.921	0.342	1.37988613652404e-121	18	CMBL	PT
ADI11	5.68372619025499e-126	2.43345282405194	0.953	0.475	1.91513153980642e-121	18	ADI1	PT
BDH21	6.36304844053292e-125	2.12356774542122	0.864	0.319	2.14402917203757e-120	18	BDH2	PT
WDR18	1.24801590698024e-123	1.74874179623575	0.664	0.154	4.20518959856991e-119	18	WDR18	PT
GPX31	6.00559079247133e-122	2.86386475049794	1	0.69	2.02358381752321e-117	18	GPX3	PT
ACOT131	7.00646857699042e-122	1.77061334983439	0.813	0.256	2.36082958701692e-117	18	ACOT13	PT
GALM1	1.04783102448104e-120	1.28084842384218	0.64	0.136	3.53066663698886e-116	18	GALM	PT
SLC39A51	1.32519976817201e-120	1.00633860414245	0.491	0.077	4.4652606188556e-116	18	SLC39A5	PT
SCRN21	2.75858041332191e-120	1.3435378897168	0.678	0.159	9.29503670268818e-116	18	SCRN2	PT
KHK2	2.84412601622505e-120	1.77265770453117	0.897	0.315	9.58328261167031e-116	18	KHK	PT
GIPC21	5.35697948190636e-120	1.21001538387077	0.612	0.123	1.80503423642835e-115	18	GIPC2	PT
KCNJ151	2.06739843897826e-119	1.12111970801215	0.547	0.096	6.96609904013726e-115	18	KCNJ15	PT
HDHD31	2.44609470753686e-119	1.05015845972236	0.537	0.093	8.24211611704546e-115	18	HDHD3	PT
PCK21	2.50945773651567e-119	1.33382173007456	0.565	0.105	8.45561784318955e-115	18	PCK2	PT
SIGIRR1	2.06805085359658e-118	2.20394747731642	0.846	0.323	6.96829735119367e-114	18	SIGIRR	PT
AKR1A11	4.75492660487682e-117	2.3122928144235	0.902	0.423	1.60217251951325e-112	18	AKR1A1	PT
DHRS41	2.70892239102244e-115	1.20285190524357	0.621	0.131	9.12771399655012e-111	18	DHRS4	PT
LDHB1	2.90131270257528e-114	2.51860594653937	0.972	0.705	9.77597315132742e-110	18	LDHB	PT
UGT2B72	5.66701205819561e-114	2.00923592181939	0.916	0.357	1.90949971300901e-109	18	UGT2B7	PT
CYB5A4	1.13540547141795e-113	2.15167527542036	0.995	0.714	3.82574873594279e-109	18	CYB5A	PT
SDHD2	1.93064006167248e-113	2.07122078246412	0.907	0.45	6.50529168780543e-109	18	SDHD	PT
EPHX21	1.09423046538631e-112	1.17344831088348	0.584	0.117	3.68700955311918e-108	18	EPHX2	PT
SAT21	1.66281839134441e-112	2.09766446424643	0.888	0.404	5.602866569635e-108	18	SAT2	PT
HADH1	7.95857704712261e-112	1.49308429975653	0.687	0.179	2.68164253602796e-107	18	HADH	PT
HIBADH1	1.64725214700658e-111	1.70775792384705	0.794	0.273	5.55041610933866e-107	18	HIBADH	PT
NQO21	1.82225633993996e-111	2.06531051851853	0.864	0.365	6.1400927374277e-107	18	NQO2	PT
SHMT11	1.25198034776503e-110	1.46900915972349	0.72	0.197	4.21854778179428e-106	18	SHMT1	PT
SLC39A4	1.53629994504701e-110	1.08865092800584	0.579	0.118	5.1765626648359e-106	18	SLC39A4	PT
GGH2	4.76296244686065e-110	1.2577986908286	0.603	0.127	1.6048801964697e-105	18	GGH	PT
NIT22	1.17412874583287e-109	1.86048658257922	0.79	0.28	3.95622680908387e-105	18	NIT2	PT
AKR7A21	2.76778630214344e-108	1.69056211606755	0.864	0.349	9.32605594507233e-104	18	AKR7A2	PT
MT1X2	2.79446747734895e-108	2.33302888550867	0.995	0.601	9.41595816492729e-104	18	MT1X	PT
PHYH1	1.29856206884044e-107	1.76887058743162	0.79	0.277	4.37550489095788e-103	18	PHYH	PT
STRADB1	5.70853104198797e-107	1.11851115451737	0.579	0.124	1.92348953459785e-102	18	STRADB	PT
ETFA1	2.65791518760601e-105	1.71929381258353	0.855	0.367	8.95584522463844e-101	18	ETFA	PT
GRHPR1	3.46548250473458e-105	1.7638343713594	0.846	0.357	1.16769432997032e-100	18	GRHPR	PT
QDPR1	5.08781404895863e-104	1.46830782699543	0.738	0.226	1.71433894379661e-99	18	QDPR	PT
SUCLG21	5.63821779459574e-104	1.40779445409708	0.757	0.239	1.89979748588904e-99	18	SUCLG2	PT
HAAO1	2.09048380949028e-103	1.38089617061578	0.654	0.171	7.04388519607751e-99	18	HAAO	PT
ACAA22	4.75315287267828e-102	1.94577133435933	0.879	0.407	1.60157486044895e-97	18	ACAA2	PT
TPMT1	7.49300288534399e-102	1.55102358551026	0.72	0.224	2.52476732221666e-97	18	TPMT	PT
GHITM1	9.7063906322467e-102	1.8500271262646	0.93	0.571	3.27056832353552e-97	18	GHITM	PT
PPP1R16A2	3.58712425982093e-100	1.49217699074187	0.72	0.215	1.20868151934666e-95	18	PPP1R16A	PT
LYPLAL11	5.06326540238968e-100	1.57808645133008	0.748	0.25	1.7060672773352e-95	18	LYPLAL1	PT
ETFB1	6.36681854225158e-100	2.05944821908337	0.902	0.549	2.14529950781167e-95	18	ETFB	PT
DDAH11	1.05024349108515e-99	1.19855584215393	0.654	0.168	3.53879544321141e-95	18	DDAH1	PT
ECHDC31	1.46215419180615e-99	1.26413400178535	0.607	0.146	4.92672854929083e-95	18	ECHDC3	PT
SLC5A122	5.25245334523132e-99	1.12810944513527	0.542	0.107	1.76981415467569e-94	18	SLC5A12	PT
PTER	1.15237186542182e-98	1.21501336826982	0.509	0.102	3.88291700053883e-94	18	PTER	PT
NDUFB11	2.88521814653991e-98	1.72793126789455	0.972	0.67	9.72174254476622e-94	18	NDUFB1	PT
OCIAD23	3.9208272656203e-98	1.79248732673241	0.939	0.484	1.32112274715076e-93	18	OCIAD2	PT
MPC11	1.47049244106808e-97	2.2047888717869	0.827	0.376	4.95482428017891e-93	18	MPC1	PT
TSTD12	3.37966148093715e-97	1.70455438504352	0.832	0.345	1.13877693600177e-92	18	TSTD1	PT
ISCU	7.594727740932e-97	1.62584927759819	0.935	0.625	2.55904351230704e-92	18	ISCU	PT
ALDH23	1.60936195872592e-96	1.96283820693648	0.846	0.375	5.422745119927e-92	18	ALDH2	PT
MDH11	5.46975806881638e-96	1.87343826150154	0.879	0.456	1.84303498128768e-91	18	MDH1	PT
GAMT2	1.76265365342905e-95	1.54936041364689	0.78	0.281	5.93926148522917e-91	18	GAMT	PT
FUOM1	2.60522423815429e-94	1.36140604973656	0.701	0.214	8.77830307046087e-90	18	FUOM	PT
CRYZ2	1.59908317831408e-93	1.71692224514461	0.794	0.316	5.38811076932931e-89	18	CRYZ	PT
PTGR12	8.59966531602801e-93	1.69680614522671	0.808	0.336	2.89765722823564e-88	18	PTGR1	PT
CISD31	2.90618287325766e-92	1.40437427204987	0.813	0.328	9.79238319144169e-88	18	CISD3	PT
ACOT71	1.87751516649364e-91	1.22587538227791	0.645	0.175	6.3262873535003e-87	18	ACOT7	PT
SDHC2	3.17874079052024e-91	1.92305146395227	0.869	0.509	1.07107670936579e-86	18	SDHC	PT
GSTA23	9.06829972717412e-91	2.44559580250357	0.743	0.238	3.05556359307132e-86	18	GSTA2	PT
MGST14	6.54251048663741e-90	1.95904988854892	0.916	0.442	2.20449890847247e-85	18	MGST1	PT
HMGCL1	1.78479392077527e-89	1.18119165177201	0.607	0.161	6.01386311605227e-85	18	HMGCL	PT
MPST1	2.94930888847409e-89	1.45860856270618	0.724	0.255	9.93769629971345e-85	18	MPST	PT
COMMD81	5.69262054649245e-88	1.13976817669585	0.636	0.177	1.91812849314063e-83	18	COMMD8	PT
DAB22	5.82278347350482e-88	1.62077556180699	0.935	0.563	1.96198689139745e-83	18	DAB2	PT
LSM31	1.5730995675522e-87	1.57050011588673	0.893	0.505	5.30055899286713e-83	18	LSM3	PT
HSD17B141	2.4383239491187e-87	1.19357190698608	0.645	0.185	8.21593254655547e-83	18	HSD17B14	PT
DBI	7.28131103621613e-87	1.60222553646364	0.967	0.716	2.45343775365303e-82	18	DBI	PT
AKR1C33	8.15730210229272e-86	1.66466026803786	0.808	0.332	2.74860294336753e-81	18	AKR1C3	PT
SLC16A41	5.20331318811806e-85	1.12966853462379	0.65	0.188	1.75325637873638e-80	18	SLC16A4	PT
TMEM2561	5.39963290070769e-85	1.45577069476317	0.85	0.416	1.81940630589346e-80	18	TMEM256	PT
NDUFS82	2.22111026244181e-84	1.53938788371671	0.879	0.5	7.48403102929769e-80	18	NDUFS8	PT
SCP21	4.53474904912395e-84	1.79403898473411	0.86	0.531	1.52798369210231e-79	18	SCP2	PT
SH3YL12	4.80022580422518e-84	1.63247311084788	0.808	0.338	1.61743608473368e-79	18	SH3YL1	PT
ATOX12	7.88939244625144e-83	1.51272431312857	0.921	0.621	2.65833078476442e-78	18	ATOX1	PT
PFN22	9.69130933569078e-83	1.11677240271196	0.57	0.145	3.26548668066101e-78	18	PFN2	PT
CFDP11	1.15468034300512e-82	1.62397523559543	0.832	0.412	3.89069541575575e-78	18	CFDP1	PT
AMN2	4.18123149204961e-82	1.22391372241955	0.687	0.201	1.40886595124612e-77	18	AMN	PT
PXMP22	4.98156639416859e-82	1.22724381622549	0.636	0.186	1.67853879651511e-77	18	PXMP2	PT
ECHDC11	6.1655782375575e-82	1.1373639365956	0.645	0.198	2.077491587145e-77	18	ECHDC1	PT
MTCH21	1.09044685664876e-81	1.56071051159703	0.734	0.294	3.67426068347799e-77	18	MTCH2	PT
FOLR12	2.61527576066845e-80	1.0503867543679	0.64	0.165	8.81217167557234e-76	18	FOLR1	PT
PRDX31	7.52972532165442e-80	1.9200254120677	0.827	0.475	2.53714094713146e-75	18	PRDX3	PT
ANAPC131	9.94729735052221e-80	1.35220324618677	0.692	0.247	3.35174184225846e-75	18	ANAPC13	PT
FAH1	1.48559259502792e-79	1.07363407852233	0.612	0.177	5.00570424894658e-75	18	FAH	PT
COA32	3.05278201320357e-79	1.4397545071578	0.836	0.42	1.02863489934894e-74	18	COA3	PT
FAHD11	5.79840048675904e-79	1.18952731895121	0.696	0.24	1.95377104401346e-74	18	FAHD1	PT
SLC9A3R12	4.40295382752896e-78	1.25208599220062	0.72	0.261	1.48357529218588e-73	18	SLC9A3R1	PT
LACTB21	4.53757202962995e-78	1.37991599324047	0.659	0.218	1.52893489538381e-73	18	LACTB2	PT
MORN21	3.41435092974768e-77	1.32826871713687	0.692	0.254	1.15046554577848e-72	18	MORN2	PT
DECR11	3.60867469655636e-77	1.51685056932645	0.804	0.406	1.21594293900466e-72	18	DECR1	PT
NDUFA31	4.50919842832579e-76	1.43148431049786	0.911	0.582	1.51937441042437e-71	18	NDUFA3	PT
GLS1	1.08814315622585e-75	1.41554401104431	0.794	0.366	3.66649836490299e-71	18	GLS	PT
TDP21	1.35089158422308e-75	1.17394069392023	0.636	0.207	4.55182919303966e-71	18	TDP2	PT
MRPS351	2.14691810113072e-75	1.09601873626147	0.654	0.223	7.23404054175996e-71	18	MRPS35	PT
SLC3A13	2.23811117728581e-75	1.68152615373803	0.813	0.341	7.54131561186453e-71	18	SLC3A1	PT
GK1	1.68188706884204e-74	1.01991050969269	0.561	0.146	5.66711847846326e-70	18	GK	PT
CISD13	9.65085392318036e-74	1.43747226749765	0.818	0.41	3.25185522941562e-69	18	CISD1	PT
ACSM2B2	4.39912008641583e-73	1.14582178631333	0.687	0.222	1.48228351311781e-68	18	ACSM2B	PT
HINT22	1.52060939787066e-71	1.41102496854095	0.799	0.417	5.12369336612518e-67	18	HINT2	PT
PRR133	1.78776816603198e-71	1.41274601562917	0.888	0.555	6.02388483544475e-67	18	PRR13	PT
NDUFV11	4.79668004845109e-70	1.47588538518887	0.794	0.427	1.6162413423256e-65	18	NDUFV1	PT
PPA21	6.21221749624195e-70	1.24427450439313	0.724	0.304	2.09320668535872e-65	18	PPA2	PT
ZNHIT11	3.55697560116738e-69	1.33193259438197	0.879	0.576	1.19852292881335e-64	18	ZNHIT1	PT
MPC23	6.52992234834107e-69	1.43619428705532	0.883	0.589	2.20025733527352e-64	18	MPC2	PT
DNPH12	1.31744932807943e-68	1.50693515233431	0.869	0.487	4.43914551096364e-64	18	DNPH1	PT
SEPP11	2.99199722222964e-68	1.23601706339846	0.93	0.662	1.00815346403028e-63	18	SEPP1	PT
SRP9	5.77431370499335e-68	1.36830501901135	0.846	0.564	1.94565500289751e-63	18	SRP9	PT
CAT1	8.13208692946302e-68	1.2603847674328	0.743	0.328	2.74010669088257e-63	18	CAT	PT
NDUFA131	1.82326592619798e-67	1.33756846207641	0.893	0.597	6.14349453832411e-63	18	NDUFA13	PT
ANPEP1	1.84299251557018e-67	1.06805646275207	0.593	0.182	6.20996328121371e-63	18	ANPEP	PT
AIFM11	2.17476729238081e-67	1.00364106048231	0.537	0.151	7.32787839167716e-63	18	AIFM1	PT
CCNG11	2.85187226034229e-67	1.26638241867843	0.776	0.381	9.60938358122335e-63	18	CCNG1	PT
MT1E4	2.982799971463e-67	1.38644488615042	0.977	0.598	1.00505445038446e-62	18	MT1E	PT
PPCS	7.54587949229599e-67	1.1442974139419	0.724	0.313	2.54258409492914e-62	18	PPCS	PT
PRAP12	1.06056946723436e-66	1.03654774359092	0.486	0.109	3.57358881984616e-62	18	PRAP1	PT
TIMM131	1.19208347464644e-66	1.33643631817441	0.832	0.505	4.01672526782117e-62	18	TIMM13	PT
NDUFB31	1.42130032269096e-66	1.28538103726178	0.883	0.548	4.78907143730718e-62	18	NDUFB3	PT
NDUFC13	2.2840744989752e-66	1.35760998069938	0.953	0.676	7.69618902429693e-62	18	NDUFC1	PT
ATP6V1B21	3.04811405134597e-66	1.13590688723496	0.687	0.259	1.02706202960102e-61	18	ATP6V1B2	PT
ALDH9A1	9.93159533216259e-66	1.18985505778499	0.668	0.26	3.34645104717218e-61	18	ALDH9A1	PT
PCBD14	1.24984831336926e-65	1.334960500242	0.841	0.456	4.21136389189774e-61	18	PCBD1	PT
PRDX22	4.27700335491724e-65	1.31739429112023	0.888	0.607	1.44113628043936e-60	18	PRDX2	PT
ATP5A1	4.45696267888702e-63	1.2794476870581	0.874	0.586	1.50177357465098e-58	18	ATP5A1	PT
HAGH1	1.02382610317784e-62	1.37396429457378	0.734	0.351	3.44978205465774e-58	18	HAGH	PT
SCOC2	1.15998126091784e-62	1.05734810088895	0.668	0.271	3.90855685866265e-58	18	SCOC	PT
DDT1	9.68524870543451e-62	1.33553754771303	0.879	0.621	3.26344455129616e-57	18	DDT	PT
ALDH1A13	2.46724011812492e-61	1.28941331108345	0.818	0.417	8.31336557802193e-57	18	ALDH1A1	PT
CAMTA1	5.67489587858138e-61	1.24143842842276	0.841	0.512	1.912156166288e-56	18	CAMTA1	PT
ISOC22	5.11993821408968e-60	1.32013708172778	0.734	0.355	1.72516318123752e-55	18	ISOC2	PT
CXCL144	2.85514442599821e-59	1.27852374535728	0.888	0.404	9.62040914340096e-55	18	CXCL14	PT
SDHB1	5.1401794752257e-59	1.19577370593568	0.762	0.404	1.7319834741773e-54	18	SDHB	PT
FABP31	5.30701144603765e-59	1.11206832309845	0.556	0.179	1.78819750674239e-54	18	FABP3	PT
SLIRP1	7.59055173791341e-59	1.23205019320051	0.874	0.593	2.55763640808992e-54	18	SLIRP	PT
FAM195A1	1.02212356280614e-58	1.07384803488737	0.664	0.267	3.44404534487529e-54	18	FAM195A	PT
MRPS361	1.59008168130701e-58	1.1812075332042	0.808	0.472	5.35778022516396e-54	18	MRPS36	PT
GTF2H51	2.22903006075395e-58	1.24533492947941	0.743	0.371	7.51071678971042e-54	18	GTF2H5	PT
ALDH7A11	2.6291880266821e-58	1.02165111908429	0.598	0.215	8.85904905590534e-54	18	ALDH7A1	PT
GLRX3	2.75619723990996e-58	1.23523010826236	0.897	0.584	9.2870065998766e-54	18	GLRX	PT
TXNDC172	6.64503925694224e-58	1.20080951929529	0.794	0.447	2.23904597762669e-53	18	TXNDC17	PT
NDUFS7	2.74140438355087e-57	1.2290671270471	0.836	0.562	9.23716207037465e-53	18	NDUFS7	PT
NDUFV2	2.99064725801624e-56	1.14141658534365	0.869	0.61	1.00769859358857e-51	18	NDUFV2	PT
FDX11	9.99083567668856e-56	1.05950734833007	0.729	0.353	3.36641208126021e-51	18	FDX1	PT
TRAPPC6A1	2.68097520768767e-55	1.04215084194022	0.631	0.256	9.03354596230361e-51	18	TRAPPC6A	PT
NDUFA52	5.60156328753843e-55	1.21281037558795	0.818	0.545	1.88744674973607e-50	18	NDUFA5	PT
HSD17B101	1.06231079004841e-54	1.21328150330564	0.72	0.379	3.5794562070681e-50	18	HSD17B10	PT
ARL21	1.31254010255341e-54	1.1571433561252	0.743	0.375	4.42260387555373e-50	18	ARL2	PT
LYRM5	1.54536167194354e-54	1.00505343054758	0.617	0.246	5.20709615361377e-50	18	LYRM5	PT
UQCRFS1	3.00989940110065e-54	1.16856926551055	0.804	0.501	1.01418560320086e-49	18	UQCRFS1	PT
SMS1	4.10577186926161e-54	1.15716051880503	0.738	0.383	1.3834398313477e-49	18	SMS	PT
ATP5G11	5.3171696569136e-53	1.22203855869245	0.822	0.544	1.79162031589704e-48	18	ATP5G1	PT
NDUFB5	8.97434588827057e-52	1.20676651145993	0.799	0.514	3.02390584705277e-47	18	NDUFB5	PT
ATP5F1	9.22668116288862e-52	1.24696672982912	0.804	0.552	3.10893021783532e-47	18	ATP5F1	PT
DLD	1.08488697481978e-51	1.00759375546934	0.579	0.225	3.65552666165524e-47	18	DLD	PT
IER3IP11	6.02016536356059e-51	1.14446906860558	0.696	0.345	2.02849471925174e-46	18	IER3IP1	PT
CLIC42	1.0470848649357e-49	1.19681666919292	0.738	0.412	3.52815245240085e-45	18	CLIC4	PT
MRPL411	7.71970125470843e-49	1.13862197825532	0.78	0.476	2.601153337774e-44	18	MRPL41	PT
MTIF31	8.53568496093682e-48	1.17974322016783	0.71	0.378	2.87609904758766e-43	18	MTIF3	PT
MRPL52	5.22129478357506e-47	1.01119693216056	0.757	0.432	1.75931527732562e-42	18	MRPL52	PT
NDUFAF31	1.13992008863355e-46	1.05028058387851	0.799	0.514	3.84096073865074e-42	18	NDUFAF3	PT
MRPL571	2.57759744866492e-46	1.090139229765	0.827	0.548	8.68521460327643e-42	18	MRPL57	PT
RABGGTB	4.90498506146594e-46	1.11472704720298	0.687	0.372	1.65273471646095e-41	18	RABGGTB	PT
RPA31	2.0064027798058e-45	1.05310967333409	0.743	0.416	6.76057416655564e-41	18	RPA3	PT
ADH51	1.15970598326162e-43	1.00701948521922	0.696	0.38	3.90762931060003e-39	18	ADH5	PT
METTL9	7.60760147631243e-43	1.09725982686053	0.771	0.521	2.56338131744347e-38	18	METTL9	PT
OAT	1.01056880730631e-42	1.07520697890165	0.584	0.258	3.40511159621863e-38	18	OAT	PT
SF3B5	7.98867239743824e-42	1.02900177760927	0.794	0.54	2.69178316431681e-37	18	SF3B5	PT
EIF6	2.06401203034918e-38	1.06325610696283	0.724	0.47	6.95468853626157e-34	18	EIF6	PT
ABHD14A	1.55233526807804e-37	1.28644787380744	0.416	0.149	5.23059368578895e-33	18	ABHD14A	PT
LINC00998	8.09176727739804e-37	1.009974422251	0.692	0.423	2.72652098411927e-32	18	LINC00998	PT
CUBN1	5.24811770806158e-34	1.07355830109958	0.509	0.206	1.76835326173135e-29	18	CUBN	PT
HSD17B11	2.25437582904252e-33	1.00513027806946	0.65	0.392	7.59611935595877e-29	18	HSD17B11	PT
TPSAB1	0	7.36909520898611	0.983	0.019	0	19	TPSAB1	Mast
TPSB2	0	6.92412447251142	0.966	0.033	0	19	TPSB2	Mast
CPA3	0	4.4769765226917	0.983	0.009	0	19	CPA3	Mast
HPGDS	0	2.89278496574904	0.847	0.014	0	19	HPGDS	Mast
MS4A2	0	2.59798738045444	0.763	0.002	0	19	MS4A2	Mast
KIT	0	2.31167300205669	0.729	0.013	0	19	KIT	Mast
RGS13	0	2.18807867035084	0.695	0.01	0	19	RGS13	Mast
SLC18A2	0	2.09654530191956	0.712	0.004	0	19	SLC18A2	Mast
HDC	0	1.72855152227114	0.559	0.002	0	19	HDC	Mast
RP11.354E11.2	0	1.64765571582342	0.576	0.001	0	19	RP11.354E11.2	Mast
CALB2	0	1.12892342737509	0.407	0.001	0	19	CALB2	Mast
VWA5A	8.81509681388011e-144	1.87061102665802	0.661	0.037	2.9702468714369e-139	19	VWA5A	Mast
GATA21	5.06189744276189e-128	2.5225851680479	0.814	0.066	1.70560634333862e-123	19	GATA2	Mast
CD691	9.79717554559061e-111	4.18749500938034	0.847	0.085	3.30115830008676e-106	19	CD69	Mast
IL1RL11	7.53033744666517e-90	1.8062261542009	0.661	0.058	2.53734720265383e-85	19	IL1RL1	Mast
RAC22	1.22308638077602e-88	2.01762901899987	0.814	0.094	4.12118956002481e-84	19	RAC2	Mast
ALOX5AP2	2.60303498767993e-74	2.7076801879854	0.881	0.136	8.77092639098754e-70	19	ALOX5AP	Mast
LAT	3.03369253061578e-70	1.29396594306037	0.492	0.04	1.02220269819099e-65	19	LAT	Mast
HPGD1	7.1920905892576e-66	1.74438199353472	0.61	0.068	2.42337492405035e-61	19	HPGD	Mast
LTC4S2	1.83980029138066e-64	2.28930215880059	0.881	0.165	6.19920708180715e-60	19	LTC4S	Mast
GPR652	1.78781879872574e-45	1.72872624788262	0.542	0.076	6.02405544230638e-41	19	GPR65	Mast
SMYD3	9.56214194558853e-44	1.22267587793514	0.593	0.097	3.22196372856606e-39	19	SMYD3	Mast
C1orf1861	3.59135632824271e-42	1.727626931668	0.78	0.186	1.21010751480138e-37	19	C1orf186	Mast
SLC26A2	1.65051831600465e-40	1.45155296265991	0.559	0.093	5.56142146577767e-36	19	SLC26A2	Mast
AREG3	6.24314744734522e-40	3.22396105113903	0.932	0.301	2.10362853238297e-35	19	AREG	Mast
CD442	2.17350348528731e-38	1.97477952520164	0.898	0.289	7.32361999367561e-34	19	CD44	Mast
SAMSN12	9.30263121677855e-38	1.75672677880031	0.763	0.176	3.13452158849353e-33	19	SAMSN1	Mast
CD82	3.97470593845805e-37	1.25347338340397	0.542	0.093	1.33927716596344e-32	19	CD82	Mast
RHOH2	4.48783786413452e-37	1.21110345057653	0.475	0.067	1.51217696832013e-32	19	RHOH	Mast
SRGN3	5.50231952584284e-35	2.65084683380858	1	0.674	1.85400656423274e-30	19	SRGN	Mast
GNA151	8.55016539390576e-33	1.09184806871219	0.458	0.071	2.88097822947655e-28	19	GNA15	Mast
DUSP61	3.65863381794558e-32	2.2487589453983	0.78	0.259	1.23277666495676e-27	19	DUSP6	Mast
CREM3	1.46880101183271e-31	1.96310457300234	0.966	0.486	4.94912500937033e-27	19	CREM	Mast
CKLF2	1.11983145932823e-29	1.75297417016372	0.864	0.369	3.77327210220648e-25	19	CKLF	Mast
CST72	3.86449192593291e-29	1.06940643519536	0.475	0.08	1.3021405544431e-24	19	CST7	Mast
ALOX5	8.45069281230186e-29	1.17865883016205	0.475	0.089	2.84746094310511e-24	19	ALOX5	Mast
RGS15	5.21834428081513e-28	1.98482831317851	0.898	0.324	1.75832110542066e-23	19	RGS1	Mast
CD374	3.73930675758545e-27	1.28417746346368	0.712	0.192	1.25995941196842e-22	19	CD37	Mast
S100A44	1.85306654192637e-26	1.57761480529263	0.966	0.442	6.2439077130209e-22	19	S100A4	Mast
REL2	1.29714543197989e-25	1.48902504985451	0.932	0.395	4.37073153305624e-21	19	REL	Mast
CAPG1	2.95528883078029e-25	1.42083340914112	0.881	0.364	9.95784571531417e-21	19	CAPG	Mast
RGS23	6.35262029024667e-25	1.88708367057898	0.847	0.344	2.14051540679862e-20	19	RGS2	Mast
ANKRD281	1.38113483395789e-24	1.63279634314245	0.593	0.164	4.6537338230211e-20	19	ANKRD28	Mast
FXYD52	5.44721262912674e-24	1.43493218252746	0.932	0.465	1.83543829538425e-19	19	FXYD5	Mast
ARHGDIB6	1.23285709645779e-23	1.44125469160384	0.966	0.526	4.15411198651451e-19	19	ARHGDIB	Mast
FCER1G2	1.53771731801164e-23	1.13148008324224	0.881	0.299	5.18133850304022e-19	19	FCER1G	Mast
[truncated: 142 more rows]
